# Supplementary material for: Gene dosage of independent dynein arm motor preassembly factors influences cilia assembly in Chlamydomonas reinhardtii
Source: PLoS Genet. 2024 Mar 18;20(3):e1011038. doi: 10.1371/journal.pgen.1011038 (PMC11020789; doi:10.1371/journal.pgen.1011038)
Supplement: S4 Table — (XLSX) [file pgen.1011038.s011.xlsx]

## Sheet: cilia-length
Table S4: Cilia length, swimming velocity, and beat frequency of Chlamydomonas haploid mutants
Supplemental data for Figure 1G. Cilia length of Chlamydomonas haploid strains in measured in μm.
Summary statistics are included at the bottom.
	CC-125	oda16	ida3	oda1	oda3	oda14	pf14	oda7	pf22	pf13	pf23-1	wdr92	oda4	sup-pf1-1	oda11	oda2	oda5	oda10	oda8	oda6	oda9	oda12
1	10.487	4.302	11.707	11.727	11.235	10.926	10.836	11.061	3.04	6.904	2.286	1.167	13.168	11.352	10.291	11.686	10.74	10.299	11.909	11.397	13.021	12.466
2	11.345	1.299	10.668	13.444	13.836	12.51	9.594	11.323	1.604	2.501	1.467	1.373	13.152	11.584	10.902	11.221	11.337	11.283	11.962	10.756	11.049	10.895
3	12.156	3.534	10.729	11.196	10.146	11.711	11.743	10.214	2.75	3.86	1.1	1.299	11.388	9.948	11.329	4.695	10.174	10.664	10.409	11.213	11.933	4.664
4	9.006	2.52	10.822	5.437	12.501	10.276	9.236	10.913	2.182	2.681	1.23	1.023	11.894	10.852	10.629	3.947	11.985	10.163	12.81	9.748	12.945	12.335
5	8.675	3.645	12.432	6.048	9.345	11.749	8.735	11.203	2.275	3.126	1.206	1.365	12.881	11.066	10.083	8.889	11.948	11.1	12.576	10.76	6.967	11.229
6	11.863	3.808	10.782	12.432	10.659	12.181	9.262	11.012	2.634	4.391	1.1	1.382	11.256	10.201	9.162	3.122	12.086	11	11.151	11.961	12.05	11.166
7	10.003	5.333	10.684	10.58	11.438	5.394	11.017	11.299	2.036	3.98	2.027	1.451	11.504	9.333	10.259	10.859	8.427	8.43	12.887	11.508	8.651	2.42
8	9.267	2.917	12.106	11.564	12.748	12.574	9.838	11.01	1.1	1.51	1.706	1.221	9.709	10.133	10.837	10.867	9.298	12.013	11.592	11.477	11.63	11.132
9	9.966	2.141	12.516	11.584	10.579	12.708	10.807	10.481	2.999	4.767	1.945	1.633	11.759	10.537	10.945	11.599	9.306	11.906	11.086	10.852	10.523	11.401
10	9.976	0.389	10.788	9.913	12.175	11.692	9.445	11.307	2.298	2.24	1.126	1.299	11.939	10.107	9.44	11.373	12.524	11.009	12.128	11.579	8.367	9.732
11	14.811	1.74	10.121	12.179	11.054	11.686	11.635	11.653	1.809	2.366	1.147	1.604	12.052	7.274	10.712	12.068	14.432	9.881	8.427	10.929	11.897	11.695
12	10.315	1.407	10.105	11.648	12.752	10.094	9.706	7.6	1.856	5.161	1.726	1.287	13.833	10.081	10.347	11.508	11.984	10.863	12.772	10.632	9.895	10.447
13	10.466	0.995	11	7.049	11.984	12.387	8.39	11.475	2.294	6.192	2.058	0.915	11.536	9.383	10.789	9.625	11.875	10.593	13.026	11.041	12.102	11.327
14	11.303	3.763	11.595	9.57	11.847	11.264	8.118	9.619	1.921	0.682	1.756	0.915	11.42	9.635	10.633	2.832	11.443	11.713	12.869	11.605	13.129	11.818
15	10.077	1.439	9.902	11.999	12.369	11.002	7.498	12.388	1.533	3.236	1.779	0.965	12.88	9.813	9.904	12.974	9.602	9.731	12.3	11.061	11.203	14.948
16	9.708	4.14	10.966	8.547	8.715	12.416	8.963	10.293	1.689	4.788	1.111	1.062	11.357	9.678	10.16	11.899	11.668	10.407	11.336	11.651	3.669	11.592
17	10.965	2.424	11.474	7.211	12.342	11.318	10.382	13.05	1.079	3.927	1.111	1.65	11.853	9.282	10.279	10.962	11.365	9.98	12.318	10.842	11.476	9.493
18	11.522	3.89	10.898	11.29	11.875	13.821	9.614	9.633	1.633	1.98	0.87	1.023	13.167	9.976	11.382	10.962	8.263	12.733	10.929	11.111	12.49	9.869
19	10.916	2.868	10.61	12.884	10.871	13.58	7.943	7.069	1.382	4.765	0.647	1.111	12.982	10.865	11.582	10.48	9.813	10.317	10.322	10.763	11.069	8.01
20	12.404	4.252	10.092	10.791	10.223	12.332	10.043	11.118	2.245	3.619	1.467	1.433	10.699	9.531	11.442	6.43	13.188	10.869	12.583	10.726	2.184	11.036
21	7.882	2.075	9.312	12.834	12.55	8.373	9.601	10.707	2.437	5.012	2.097	1.989	12.476	11.157	10.211	11.951	4.327	9.889	13.558	9.843	13.176	13.786
22	8.313	0.87	9.461	11.177	12.432	12.784	10.032	10.47	2.272	0.928	1.018	1.545	11.399	9.829	9.382	9.648	13.533	11.982	10.61	10.489	8.082	5.977
23	10.782	2.609	12.661	11.669	12.481	11.738	10.025	10.414	1.756	0.843	1.079	1.258	11.822	11.741	9.526	8.9	11.379	11.586	11.821	10.093	11.717	10.067
24	11.996	4.579	11.179	11.544	11.281	14.492	10.051	11.356	2.009	0.928	1.862	1.837	11.663	10.72	8.818	11.583	12.221	10.236	11.949	10.295	12.667	11.788
25	11.363	2.721	13.393	11.924	10.224	12.079	11.22	11.844	2.015	2.819	1.756	1.084	12.133	9.878	10.203	11.138	12.439	12.151	12.721	9.67	11.249	2.141
26	11.134	2.128	10.289	11.034	10.395	11.234	7.717	10.893	1.732	3.271	1.352	1.018	10.487	11.06	11.422	13.505	11.14	13.969	11.22	10.381	3.513	13.362
27	12.676	1.643	9.106	10.689	9.845	10.575	7.552	12.41	2.257	5.106	1.365	0.922	9.208	10.285	9.96	9.753	10.254	9.793	12.631	11.138	12.824	9.245
28	10.802	2.289	11.162	11.584	11.996	11.12	9.66	10.697	1.808	4.498	1.084	1.23	11.439	12.052	11.521	10.581	12.523	11.082	12.046	11.199	13.569	10.156
29	10.508	1.93	8.77	13.077	7.41	13.172	10.479	9.974	1.545	3.501	1.556	0.965	10.882	9.441	9.485	12.126	12.529	10.336	11.88	9.727	8.406	13.428
30	12.906	6.093	8.998	11.55	11.915	9.924	10.405	9.843	2.716	5.349	1.023	1.402	10.284	11.191	9.792	9.186	11.737	11.588	13.931	10.733	9.988	10.968
31	10.212	2.075	10.141	12.949	10.58	14.439	10.761	11.252	1.949	4.643	1.365	1.407	10.742	11.935	11.253	9.129	8.326	12.884	12.157	11.757	9.665	10.105
32	13.248	1.855	9.799	13.146	11.568	11.716	10.841	10.454	2.813	2.953	0.995	0.965	7.442	9.077	11.267	9.939	9.485	11.834	13.662	10.958	11.963	11.313
33	11.105	1.954	8.501	12.767	9.841	4.713	7.947	1.767	3.188	4.118	0.995	1.062	10.368	9.168	10.401	9.261	9.119	10.623	13.224	11.94	10.513	10.424
34	10.976	2.42	11.22	10.968	10.395	5.046	9.948	10.391	3.242	3.292	1.571	1.312	10.342	10.33	9.473	10.718	11.105	4.652	7.418	10.45	12.443	13.812
35	9.788	2.001	10.915	12.064	11.941	11.113	12.037	8.649	1.079	2.999	0.89	0.995	13.192	8.181	9.369	11.908	11.372	12.637	8.903	9.63	13	8.484
36	11.786	1.221	7.868	4.294	10.588	10.093	10.658	10.162	0.822	0.691	1.23	1.382	11.643	9.913	10.565	12.135	9.668	10.768	11.394	10.367	13.417	11.824
37	11.051	5.528	11.725	10.124	11.035	11.664	10.501	11.123	2.134	1.382	1.299	1.478	12.344	10.779	11.019	12.033	12.815	10.53	10.629	11.214	12.704	11.183
38	11.144	1.834	10.304	11.946	10.628	7.914	9.992	10.885	0.87	4.838	1.317	1.022	10.246	10.205	9.616	9.82	12.741	11.02	9.739	11.745	7.174	12.87
39	10.805	1.618	9.235	12.912	10.806	11.994	8.056	10.123	2.971	1.018	0.977	1.533	10.464	10.896	10.343	11.021	7.784	11.598	11.225	11.425	12.866	12.947
40	9.479	3.326	9.399	11.873	11.147	9.524	12.215	10.557	2.177	3.229	1.079	1.925	10.974	10.163	9.208	12.408	11.968	11.408	7.47	11.368	5.032	11.611
41	11.636	1.909	9.913	11.392	12.975	10.988	10.465	9.052	2.269	2.68	1.304	1.533	12.087	10.792	9.812	11.718	12.93	8.515	12.199	11.134	13.782	11.517
42	8.938	2.934	10.072	14.164	10.518	10.658	10.485	9.888	3.11	4.312	1.304	1.678	12.05	10.625	8.498	7.688	8.282	7.776	12.663	10.252	12.264	9.985
43	10.488	4.706	7.227	12.971	12.68	11.556	10.887	10.142	2.095	4.668	0.915	1.299	11.529	10.873	8.175	13.931	11.147	10.033	11.941	12.144	13.406	9.052
44	10.305	2.015	10.787	10.618	11.033	10.698	10.88	11.141	1.402	4.266	0.922	1.382	12.036	10.219	9.215	8.409	7.948	7.049	12.25	11.473	11.404	10.967
45	12.04	1.447	8.172	11.934	12.381	9.698	9.894	11.604	2.294	10.784	1.382	1.23	10.024	10.827	9.374	10.093	12.278	9.556	11.033	9.993	9.806	9.658
46	10.879	3.562	9.384	10.735	10.251	9.024	9.783	10.309	2.465	6.881	1.533	1.618	10.182	11.145	9.373	11.67	11.037	8.181	6.171	10.17	12.305	11.434
47	10.346	2.697	10.637	13.26	11.227	11.571	9.721	10.711	2.309	2.273	0.922	1.451	9.816	9.146	10.702	11.894	11.677	11.031	12.899	11.643	12.456	10.482
48	10.542	2.412	9.423	13.804	10.498	9.884	8.186	11.848	1.312	5.72	1.258	1.299	11.412	9.451	11.958	10.85	9.092	9.098	12.854	11.36	11.901	14.181
49	10.644	4.831	9.808	12.937	9.026	11.83	7.549	12.056	0.724	0.843	1.084	1.111	11.293	10.346	8.416	11.856	1.854	10.726	13.436	10.24	12.148	10.495
50	11.151	2.075	12.115	12.97	9.98	13.081	10.29	11.106	2.286	0.928	1.162	1.909	10.466	10.389	10.294	11.812	10.49	10.123	14.411	10.688	11.905	13.159
Summary Statistics
	CC-125	oda16	ida3	oda1	oda3	oda14	pf14	oda7	pf22	pf13	pf23-1	wdr92	oda4	sup-pf1-1	oda11	oda2	oda5	oda10	oda8	oda6	oda9	oda12
Number of values	50	50	50	50	50	50	50	50	50	50	50	50	50	50	50	50	50	50	50	50	50	50
Minimum	7.9	0.39	7.2	4.3	7.4	4.7	7.5	1.8	0.72	0.68	0.65	0.92	7.4	7.3	8.2	2.8	1.9	4.7	6.2	9.6	2.2	2.1
Maximum	15	6.1	13	14	14	14	12	13	3.2	11	2.3	2	14	12	12	14	14	14	14	12	14	15
Range	6.9	5.7	6.2	9.9	6.4	9.8	4.7	11	2.5	10	1.6	1.1	6.4	4.8	3.8	11	13	9.3	8.2	2.5	12	13
Mean	11	2.7	10	11	11	11	9.8	11	2	3.5	1.3	1.3	11	10	10	10	11	11	12	11	11	11
Std. Deviation	1.3	1.3	1.3	2.1	1.2	2.1	1.2	1.7	0.63	2	0.37	0.28	1.2	0.91	0.89	2.4	2.2	1.6	1.7	0.66	2.7	2.6
Std. Error of Mean	0.18	0.18	0.18	0.3	0.17	0.29	0.17	0.23	0.089	0.28	0.052	0.04	0.17	0.13	0.13	0.35	0.32	0.22	0.24	0.093	0.39	0.36

## Sheet: swimming-velocity
Table S4: Cilia length, swimming velocity, and beat frequency of Chlamydomonas haploid mutants
Supplemental data for Figure 1H. Swimming velocity of Chlamydomonas haploid strains in measured in μm/sec.
Summary statistics are included at the bottom.
	CC-125	oda16	ida3	oda1	oda3	oda14	pf14	oda7	pf22	pf13	pf23-1	wdr92	oda4	sup-pf1-1	oda11	oda2	oda5	oda10	oda8	oda6	oda9	oda12
1	101.384	34.7366	89.3466	49.1416	56.8449	106.441	0	60.69	0	0	0	0	68.291	59.0568	59.2266	51.0695	39.2772	54.7031	60.7563	28.0807	68.7306	19.7276
2	40.4384	38.6099	55.2842	67.5537	53.6563	68.8413		32.4323					52.4901	146.104	36.2511	20.9095	29.6821	67.9449	43.0216	48.8842	9.5979	48.2983
3	49.8433	42.9394	117.056	30.7966	6.0298	42.1225		59.9481					55.9471	75.8695	37.9326	7.8409	50.1574	159.937	45.5079	32.8602	56.4647	48.2074
4	45.948	33.5986	47.3528	88.7728	17.7135	137.057		33.5827					98.2406	142.96	34.6694	26.7623	120.483	54.3785	25.1241	4.0422	66.1315	70.8841
5	107.913	44.9238	66.33	73.5363	3.4827	75.938		73.1928					38.028	129.842	43.6715	13.1451	16.6583	92.9497	72.8943	19.5704	25.5152	78.7575
6	32.7122	33.035	92.5478	37.8549	8.9471	47.0508		36.4576					56.7098	100.181	26.0244	18.2468	41.5759	56.1822	52.6719	63.197	76.3652	48.3862
7	133.748	44.7733	94.2005	40.0844	35.2924	83.2407		68.8932					31.0513	67.3114	188.237	76.2365	76.0943	53.4306	29.3001	21.6399	46.6026	47.9395
8	95.1515	30.3118	39.145	96.0908	35.6418	180.315		139.476					110.672	22.2591	94.0366	77.075	42.0089	20.5188	45.1639	5.6218	48.6839	41.7558
9	71.0909	47.0649	117.838	65.5171	5.4803	94.9478		37.1545					43.4139	123.139	58.7024	4.6887	44.1076	92.1873	111.147	31.7029	37.3677	64.6075
10	141.897	18.3061	78.7575	74.7236	8.8709	54.7339		17.6324					64.1681	63.4248	31.5523	35.4776	54.566	70.0368	66.4525	18.2132	7.1768	28.5892
11	72.3164	36.3049	133.334	21.7916	79.3451	111.018		6.2368					30.8441	147.159	42.0364	40.8683	33.387	136.606	32.1091	61.3184	71.6704	82.3506
12	187.191	63.9563	97.4591	25.8952	94.5639	13.0115		75.1163					12.988	53.0606	58.6329	64.046	16.4808	92.0684	37.124	29.0505	41.6959	28.949
13	112.048	32.8029	127.383	28.0594	77.0319	14.3831		31.149					32.3703	99.4026	53.0332	119.858	94.7245	20.4495	32.7872	7.99	57.3263	51.2465
14	69.8389	23.3544	89.5925	64.2584	29.6248	50.2175		33.5567					11.7128	59.1275	47.3322	6.8748	6.1907	32.3116	30.7403	47.7344	33.9616	62.2914
15	130.342	30.7478	103.344	64.659	58.5566	150.321		45.6365					40.3005	109.658	45.4189	109.678	117.462	121.045	107.903	6.0243	22.1013	76.7555
16	147.283	41.8094	82.9938	127.498	49.0279	124.712		132.787					8.8514	94.9317	90.8688	64.6409	26.6326	112.751	43.2783	34.9656	69.435	22.3875
17	18.2876	39.1636	54.2845	99.1995	56.5361	29.7295		43.9705					37.0086	142.428	35.9914	61.3813	67.285	9.5797	45.1672	19.0838	16.7128	37.8224
18	234.737	33.8898	25.2994	22.5678	55.7158	59.9651		43.9116					54.4572	102.567	103.048	81.3875	7.4799	46.4611	144.657	5.1496		89.8318
19	132.24	23.3067	111.357	38.081	89.5915	12.0288		38.4406					31.664	80.1926	65.6111	76.6556	47.764	143.771	40.1373	22.1854		66.5838
20	140.741	38.5165	111.161	133.996	58.1569	41.5145		30.3656					42.8394	121.399	52.8253	69.951	113.067	63.9145	3.6205	29.7484		69.7081
21	134.726	29.4359	60.8497	155.825	34.2903	38.3022		47.6925					29.4557	174.448	83.5256	70.0635	57.8035	164.14	45.1413	43.7413		45.681
22	218.312	38.0207	84.0043	103.585	49.1076	28.5997		43.0598					17.015	142.329	43.091	81.9412	24.4325	44.7058	110.997	40.5403		86.7283
23	128.304	58.3947	112.103	19.959	87.7795	87.6228		95.6315					35.9695	86.1554	81.2557	145.382	122.926	33.0199	3.5526	59.6411		82.5814
24	34.622	19.2308	70.2283	19.6844	26.6698	2.4017		47.2874					58.2792	113.048	64.3902	54.5211	41.0931	169.305	40.3634	12.0351		32.5653
25	48.4141	26.3022	19.9834	162.303	70.3225	51.8527		44.9662					43.879	56.0868	169.679	38.8134	93.6972	103.817	38.1137	13.2849		44.4735
26	124.759	19.7308	58.0583	118.51	36.5546	56.9407		24.2422					30.3545	115.367	56.877	73.61	20.7187	144.274	17.3382	14.8518		47.85
27	123.052	86.761	46.0902	75.6795	28.2894	3.5991		63.5916					43.0518	44.7765	66.6158	82.3342	76.2106	145.205	37.4405	21.4605		70.7362
28	107.965	36.3032	77.5444	45.4586	73.9018	40.4709		11.1379					51.4189	49.7649	35.1377	89.1265	41.5033	104.22	70.372	22.725		55.1562
29	216.077	40.9104	124.081	40.5509	16.4561	116.095		101.114					54.3475	69.6162	53.5569	80.747	127.456	60.3595	32.3683	15.0709		76.1863
30	213.834	49.2984	49.6052	168.173	45.2084	72.1495		50.2102					50.3962	92.3517	44.9274	88.6728	21.6691	207.712	39.019	12.8041		65.0393
31	146.804	17.0648	133.455	56.0228	24.2527	92.4805		65.1977					50.6324	52.8457	158.858	71.5406	53.0631	124.962	68.0522	6.3838		50.6398
32	52.6666	37.6335	122.867	28.9548	26.6684	50.0633		28.2317					36.3802	65.1479	69.639	60.1217	60.2619	124.041	23.5804	21.934		97.3161
33	53.8109		110.81	71.7978	28.7436	18.8781		37.893					38.3617	162.755	49.2236	20.1607	20.7547	64.1299	32.413	32.2118		67.0837
34	264.419		116.109	44.6357	64.9741	56.5987		30.0431					60.2578	28.7534	70.9738	4.2342	17.9202	156.653	47.8575	48.1268		58.3629
35	148.103		63.2835	47.9988	27.1863	39.5454		155.072					16.2728	110.465	47.3854	66.3539	89.4524	204.488	45.0086	3.6567		91.5756
36	236.49		14.4996	62.5023	29.6353	13.6388		31.1838					26.8756	108.096	44.6292	54.3652	37.5849	51.8456	50.162	9.8075		70.7262
37	9.1263		135.454	45.6059	24.0155	21.5112		22.8655					43.3386	69.818	52.1637	60.2357	19.0585	54.0252	36.4635	22.4457		19.1691
38	45.8878		88.5247	142.031	48.9135	62.3431		105.865					44.9967	98.869	52.9945	52.2618	15.2325	80.7125	24.0852	26.5338		50.5618
39	108.647		106.093	22.7695	40.4025	29.5903		39.039					6.3521	62.4541	125.918	20.1805	62.865	60.1005	60.6004	4.5843		28.308
40	83.4906		82.3836	48.9664	56.2948	21.1487		81.2848					66.8689	72.3967	104.01	7.3021	105.11	125.048	33.8572	14.196		27.3825
41	205.194		190.16	43.3833	95.3945	38.2107		101.851					69.3109	28.0834	62.9229	69.1952	55.2543	157.615	14.7648	16.936		18.8092
42	97.6341		113.904	31.4499	18.6948	20.1451		87.6227					33.217	18.1265	109.777	56.3443	18.2273	114.638	58.9751	22.2497		68.3356
43	117.93		101.927	58.4364	48.1116	126.936		85.6037					55.5872	148.15	162.523	11.9389	63.705	91.2313	12.5919	18.2319		45.8977
44	115.495		182.167	93.0778	25.1209	70.7366		37.0248					61.6693	20.294	123.441	115.737	50.0541	36.1224	183.537	62.5342		49.5897
45	127.447		123.11	38.1715	49.6375	63.3142		48.2754					50.5116	45.4058	84.8019	85.5568	67.633	40.6932	54.8365	15.7782		76.29
46	132.147		123.316	31.0403	11.2491	62.0227		24.6586					32.6538	88.9304	26.3297	91.6644	139.206	38.4826	109.341	31.8447		29.4418
47	190.399		38.9211	33.1004	30.1084	50.7631		131.512					43.5596	43.5838	40.3225	136.836	11.0449	64.6653	33.3261	12.6566		43.4916
48	158.574		107.355	24.3126	24.5221	58.4807		61.5715					31.157	105.703	33.3444	95.7042	25.6534	60.3665	32.1332	19.8837		25.2351
49	157.364		128.493	30.9771	43.1397	69.48		86.6609					10.6336	35.7894	124.426	28.6729	131.237	115.752	117.503	30.8047		34.7007
50	24.0764		38.0411	25.8359	25.9329	38.2168		76.9433					21.9964	78.5084	164.447	31.3268	33.1571	185.454	23.9089	1.9897		57.6212
51	169.952		75.5565	17.5745	41.4479	13.7384		82.8318					34.7737	105.586	32.2537	46.5983	15.9495	26.2677	40.9118	11.7155		56.7722
52	143.698		32.2014	36.0166	59.1262	58.2668		22.3991					24.5847	57.8356	88.1709	39.9594	48.0547	74.463	138.608	6.7331		47.5255
53	75.4276		98.0833	22.2163	68.6896	62.1453		60.4218					99.516	24.8763	55.5767	82.3756	5.145	72.5503	14.4403	3.5474		70.7035
54	120.429		105.538	78.2195	38.6974	88.5313		127.871					60.5371	74.7005	89.439	126.699	91	61.9084	83.1595	17.8485		22.042
55	153.052		119.284	54.1826	37.3568	37.2032		54.4956					98.0689	84.3234	87.7916	57.8258	36.6886	50.7912	32.7349	9.6044		22.4446
56	83.5894		132.825	26.8668	49.0849	67.4308		46.5704					56.8524	27.5512	35.4249	99.4526	25.1381	34.2256	16.2471	1.9973		62.7635
57	93.0261		143.788	25.6635	21.9729	61.783		20.6037					38.4575	89.1046	152.072	62.5752	23.5803	32.4112	83.1792	14.7353		51.5004
58	217.636		115.228	36.8884	22.9276	74.7126		167.494					18.5347	95.6968	37.3222	114.54	31.0686	101.132	127.113	11.1111		51.1388
59	193.908		34.3256	21.9348	53.0612	80.3234		52.043					77.5773	126.731	94.0149	33.7771	45.6867	39.4621	57.137	9.3521		23.869
60	69.0658		53.8745	18.105	36.24	18.4514		77.7224					60.1284	57.5132	105.609	104.584	70.5785	66.6157	51.8371	12.2321		41.6547
61	152.076		53.2885	40.1254	29.052	8.6989		84.5971					98.9498	110.36	41.2975	41.7879	73.7684	55.5235	38.0058	15.6223		61.3909
62	90.0857		51.4587	109.035	14.7037	13.0415		59.7359					45.5118	50.7041	91.8729	16.0795	155.015	33.0372	225.919			26.1055
63	123.406		89.2433	77.3865	23.7278	28.865		124.709					16.3228	63.5253	78.3587	43.13		111.032	153.577			75.7238
64	100.337		53.2534	62.1845	20.6295	17.7416		37.0223					65.3613	99.0604	114.971	11.0445		42.2818	55.7809			33.005
65	192.295		100.175	58.0205	42.9712	62.2742		46.5779					58.7104	54.2496	73.8625	96.8493		48.9203	44.8664			49.4243
66	129.966		167.846	24.4952	30.078	6.3967		40.4052					8.5687	42.2865	131.854	51.0143		59.6227	32.9141			24.16
67	196.262		96.0397	152.646	42.9	62.5054		26.3026					32.0061	114.151	64.1914	63.4884		65.6221	42.8167			57.4749
68	174.644		106.867	22.7014	52.8797	31.2035		49.7964					39.2085	79.2288	88.9634	90.6076		68.8146	34.5711			93.4986
69	122.558		111.629	20.7576	29.4208	51.0202		38.6575					55.5736	48.4297	70.2866	47.162		55.2449	14.4267			42.5852
70	173.411		79.5925	26.1157	13.6913	50.599		136.845					28.575	88.2554	93.098	44		56.1155	58.1045			31.2572
71	158.873		123.325	27.9077	61.6329	62.3449		122.655					76.4467	57.1242	79.077	164.838		61.4915	32.5113			58.9045
72	66.0711		78.6843	31.3786	21.3885	70.103		38.7811					86.7049	35.1374	87.3449	166.854		62.6628	35.39			15.7666
73	33.703		118.08	23.4176	38.6623	51.1011		51.1545					26.422	63.1813	51.1633	68.0389		94.9806	52.5809			52.0544
74	110.395		88.5076	54.1133	59.5699	38.989		91.2372					45.594	77.5315	82.8315	63.5434		58.2074	67.1605			68.8279
75	189.701		88.8094	75.4679	57.5611	20.4078		67.4912					36.3219	49.1262	55.2164	89.7992		60.9002	6.4216			53.4155
76	172.205		80.0142	32.7057	35.5604	32.1827		72.1856						87.7236	62.9274	20.6647		66.2245	23.3704
77	72.4979		51.9507	38.1631	14.3721	26.7964		81.8593						81.6843	44.5281	98.6019		69.206	35.2607
78	66.6036		23.3717	57.1258	46.7335	29.3306		66.6886						56.5768	51.2143	158.033		48.0737	25.5374
79	131.505		92.7335	49.795	23.285	28.7762		36.1402						97.9156	72.9963	29.7211		57.3264	65.366
80	143.846		86.8342	37.0669	82.8707	48.9223		100.616						83.3927	52.5515	52.4311		66.2071	66.1361
81	186.06		60.2966	74.8624	59.5148			14.5413							62.3684	53.9601		88.527	65.1964
82	220.417		63.5677	23.5994	67.0006			83.4481							89.3836	15.2677		22.9721	115.465
83	155.531		76.7628	45.8306	22.8976			53.2376							121.437	73.0436		49.4949	19.4804
84	130.59		68.0036	47.1366	25.3116			106.347							44.3362	60.7048		56.5396	46.9943
85	250.376		58.9096	46.7641	67.4218			53.0579							53.7583	34.8646		86.4991	77.893
86	280.357		51.3361	34.6528	65.2012			36.5158							34.7614	86.2443		87.71	67.5219
87	73.9389		112.979	20.2552	37.401			81.0355							130.385	9.2924		56.1824	35.7094
88	78.0297		108.832	63.9245	25.1822			54.1406							57.0071	108.758		53.0772	65.699
89	208.318		83.251	14.5874	35.1184			164.752							159.473	33.7247		175.604	68.834
90	156.98		71.0583	149.913	16.5055			26.8248							52.9953	55.7842		60.772	72.6613
91	137.815		61.1462	21.2523	24.2206			114.094							84.4737	22.6735		62.8621
92	140.706		130.14	47.0577	53.3789			40.3733							82.9299	4.3144		76.1308
93	178.751		116.262	47.9688	70.908			39.5635							98.6706	88.4931		56.9222
94	47.9683		137.784	49.2745	40.0474			129.763							169.742	104.87		89.3183
95	181.303		120.584	50.2544	68.1942			25.202							148.176	70.8992		133.574
96	131.911		40.9548	34.6565	47.2961			87.0861							25.7078	56.969		65.617
97	189.174		111.01	33.2384	31.9573			38.2426							73.5546	8.9257		40.084
98	181.984		148.19	36.2172	18.5912			39.7179							54.0452	98.7531		69.201
99	105.411		155.677	60.754	15.4351			27.0825							79.134	92.3687		102.581
100	172.817		121.298	64.1908	41.7365			21.8151							36.7464	57.6846		123.37
101	59.3223		101.333	66.5112	60.1			56.3886							52.1267	153.779		53.3333
102	149.552		109.623	46.1753	24.0115			64.8863							67.9788	86.7521		73.9753
103	132.589		132.343	33.3817	33.8786			82.506							92.1504	40.9138		35.3298
104	49.1423		58.3651	61.9755	28.1144			44.3984							57.8449			111.121
105	115.708		114.051	49.7199	26.6202			34.7309							84.6054			158.391
106	192.42		88.5945	26.1032	23.9895			82.3215							178.457			49.4114
107	114.586			32.1663	52.5424			20.7037							84.6847			105.74
108	258.276			123.753	33.0963			22.816							22.3194			79.7816
109	69.1912			25.3739				20.699							89.823			90.8547
110	113.289			32.1987				35.7459							153.921			59.3046
111	207.963			103.108				54.4614							125.4			12.54
112	199.859			86.29				55.9768							31.2162			88.4948
113	60.7024			74.1633				42.5196							70.1876			46.5218
114	105.242			30.0713				97.713							139.764			97.0152
115	116.292			29.58				54.8886							162.333			30.0925
116	121.815			20.163				35.1101							90.3501			49.3678
117				21.8375				64.7226							79.9408			95.0406
118				45.8974				27.8585							107.447			46.7018
119				25.9527				38.5594							62.9222			123.555
120				7.6596				30.3602							84.5616			75.0888
121				53.2712				24.5204							115.591			132.286
122				20.1498				79.7075							104.457			53.6628
123				25.9659				33.0764							79.9109			56.5282
124				57.8315				56.492							123.729			44.3063
125				21.3064				47.471							158.152			128.01
126				68.3824				46.3146							49.3058			87.2025
127				33.1642				180.351							57.1715			71.1432
128				49.2629				76.516							103.113			86.3596
129				43.0174				56.0181							114.658			58.4126
130				99.4651				29.6912							68.1156			39.6455
131				48.216				49.7003							109.244			65.1725
132				30.6868				56.5419							101.324			62.2474
133				24.0637				69.225							125.87			119.596
134				59.9893				87.9264							53.6651			12.011
135				39.4546				38.861							89.6577			74.7912
136				75.5473				64.4378							70.6127			138.979
137				21.5435				50.1758							150.886			40.8261
138				24.5115				74.5464							80.3401			118.567
139				92.5646				141							90.8951			112.95
140				25.888				113.49							56.9687			97.7035
141				37.5487				80.7437							128.554			55.7592
142				24.4415				80.302							106.92			154.815
143				54.0232				72.3824										149.668
144				28.7914				38.9901										127.601
145				46.7144				50.8655										135.887
146				28.0476				54.9383										69.6859
147				24.7775				100.425										70.3327
148				102.955				72.9943										51.6537
149				23.7876				22.706										115.189
150								65.2523										34.7756
151								36.2404										74.5324
152								28.0516										62.8828
153								25.7847										94.7231
154								87.3471
155								48.7156
156								35.429
157								33.7814
158								62.7967
159								16.625
Summary Statistics
	CC-125	oda16	ida3	oda1	oda3	oda14	pf14	oda7	pf22	pf13	pf23-1	wdr92	oda4	sup-pf1-1	oda11	oda2	oda5	oda10	oda8	oda6	oda9	oda12
Number of values	116	32	106	149	108	80	0	159	0	0	0	0	75	80	142	103	62	153	90	61	17	75
Minimum	9.126	17.06	14.5	7.66	3.483	2.402		6.237					6.352	18.13	22.32	4.234	5.145	9.58	3.553	1.99	7.177	15.77
Maximum	280.4	86.76	190.2	168.2	95.39	180.3		180.4					110.7	174.4	188.2	166.9	155	207.7	225.9	63.2	76.37	97.32
Range	271.2	69.7	175.7	160.5	91.91	177.9		174.1					104.3	156.3	165.9	162.6	149.9	198.1	222.4	61.21	69.19	81.55
Mean	130	37.23	91.62	51.63	40.53	53.8		60.31					45.68	81.4	81.09	63.85	54.37	80.18	55.1	21.81	44.44	51.95
Std. Deviation	59.15	14.11	35.59	33.33	20.87	35.15		34.25					23.03	36.11	38.44	38.09	37.45	40.72	38.98	15.87	22.6	20.67
Std. Error of Mean	5.492	2.494	3.456	2.73	2.008	3.93		2.716					2.659	4.037	3.226	3.753	4.756	3.292	4.108	2.032	5.482	2.387

## Sheet: beat-frequency
Table S4: Cilia length, swimming velocity, and beat frequency of Chlamydomonas haploid mutants
Supplemental data for Figure 1I. Beat freqency of Chlamydomonas haploid strains in measured in Hz.
Summary statistics are included at the bottom.
	CC-125	oda16	ida3	oda1	oda3	oda14	pf14	oda7	pf22	pf13	pf23-1	wdr92	oda4	sup-pf1-1	oda11	oda2	oda5	oda10	oda8	oda6	oda9	oda12
1	45.2287	20.2458	49.5114	34.358	28.2098	21.9146	0	34.0087	0	0	0	0	18.366	19.0972	33.4298	54.9729	36.3165	51.2099	22.6721	30.5904	18.3993	50.6329
2	73.5802	59.8563	40.1235	18.5728	29.8126	24.565		21.3713					26.7922	22.0703	32.1702	18.6223	26.8237	22.3881	34.7197	30.0181	18.8065	20.4872
3	58.2278	27.1248	20.9765	23.8698	19.0476	26.5957		21.3848					20.7641	25.2667	51.3562	34.6154	25.0941	23.7797	22.9047	31.1031	40.0379	23.9342
4	24.3337	23.3645	27.8481	39.8312	19.1682	28.2098		32.9114					23.1465	24.9548	32.5497	21.3382	26.8336	18.9573	26.2079	21.3382	25.1191	23.3393
5	25.5859	42.6763	44.5012	40.0825	21.6998	22.4231		20					28.568	22.1519	31.6456	27.5422	35.8047	22.9277	18.0963	44.8463	19.7152	37.2514
6	37.9747	30.9668	39.4589	31.3424	36.8897	19.1682		21.1311					32.1881	24.227	37.1567	29.2948	40.141	59.8958	24.0154	18.9415	36.8897	40.5063
7	34.3368	22.1088	44.7761	24.411	25.1799	23.1632		29.0766					21.1592	24.2991	27.972	19.9275	18.1527	23.7113	20.6148	19.8879	18.4448	22.807
8	26.2948	62.3346	27.8884	18.7638	21.6998	22.0464		18.4448					18.9329	20.6074	46.8347	19.9468	19.174	21.6964	37.4235	29.2908	39.5987	22.4231
9	45.5342	23.5081	44.3548	23.8871	22.4598	25.345		19.124					25.9349	19.5759	26.4423	19.0703	19.8598	18.6722	20.1816	25.8554	22.0615	27.3008
10	27.9805	52.0521	27.5387	20.9963	18.0766	22.2576		20.2458					21.1392	22.4551	49.9096	19.1638	28.1398	29.6745	42.5441	33.8983	32.6644	31.4647
11	64.9021	18.0766	53.839	33.1886	20.3623	46.0236		22.4231					26.3565	22.6449	27.4765	19.3662	44.4541	30.6632	21.0812	37.613	22.0615	22.9095
12	18.3959	18.8564	42.1456	28.9288	20.2492	46.6546		20.1225					18.143	24.8175	29.9501	18.5676	19.8915	22.7848	19.6629	35.443	18.583	48.4823
13	31.1828	33.6347	38.0673	18.1269	18.7207	23.3036		21.0238					20.2361	22.7818	34.0087	19.9719	40.3218	20.7689	49.2921	39.7794	28.0253	28.7456
14	34.4663	46.8817	33.8346	38.7931	22.9158	23.7718		20.9268					21.5155	19.2123	27.1703	18.9798	22.7848	47.0163	35.7854	34.7197	37.1212	19.1676
15	65.6646	22.8808	50.1601	19.1617	43.1661	20.1812		20.2532					33.6347	40.6692	30.3797	20.2578	41.0057	34.3145	26.4622	47.3779	24.2315	18.6143
16	40.6484	20.9689	35.8146	20.0594	29.1429	21.6998		30.5116					24.2315	22.9249	52.9195	28.5984	60.0253	19.3879	37.8038	34.358	18.6158	24.7788
17	59.9201	20.4795	28.222	41.4343	23.123	37.9747		18.0832					31.9846	22.9358	52.2327	18.0556	22.6378	19.7674	18.1378	21.3858	25.9585	31.7164
18	47.1014	27.5061	51.5744	40.633	21.9245	18.3453		18.6289					18.7479	21.8579	33.195	18.0681	20.7101	20.4945	23.8908	22.0815		21.8015
19	33.1172	29.2948	36.195	50.3941	20.6398	23.1465		38.552					33.6347	21.692	54.7924	18.2137	21.7718	20.7337	19.8843	34.7994		25.4777
20	32.0675	18.7997	44.028	26.8456	27.137	20.7715		27.6356					22.1543	21.3304	32.1997	27.8121	20.4866	19.9349	21.8767	29.734		48.7074
21	44.4444	35.8047	42.6657	19.7585	18.3799	31.2589		60.0362					20.5371	22.4574	29.1411	18.8324	19.337	20.6842	22.4852	25.8964		37.5901
22	31.9716	59.8445	27.2727	18.1818	19.4977	22.4231		19.1612					18.9253	19.5228	57.2738	45.9691	21.2082	33.7961	21.9864	19.3237		30.7174
23	35.1526	59.9572	36.3128	20.8551	26.4082	36.8829		19.8511					21.2121	23.2143	43.0583	28.5152	38.5582	18.4971	22.0615	40.5063		22.6293
24	28.3649	26.648	31.4231	21.2355	25.5102	20.9765		20.421					25.8483	22.4417	21.4509	18.5615	46.814	18.9461	53.1646	33.9964		42.8951
25	75.1174	19.3798	27.3894	18.8679	40.5025	19.8915		22.7848					18.4771	21.9058	50.397	44.7879	38.3641	23.2558	19.3772	32.1881		22.972
26	49.0144	46.8247	35.6633	39.3701	29.3054	43.717		36.5545					18.0668	20.6074	30.1954	19.544	19.8334	22.4913	43.5384	30.7414		20.9877
27	27.4914	43.5386	45.166	18.3221	29.6564	33.2791		34.0557					20.979	25.3019	32.6975	37.5723	32.3501	28.4698	33.6424	38.3363		20.8934
28	37.05	61.9955	37.2379	46.6445	20.9765	24.5933		19.5264					19.469	20.2458	30.9446	20.4521	25.6748	39.514	19.9059	23.3673		26.9939
29	33.8573	19.8511	46.7914	27.5533	18.8065	30.479		22.425					19.4489	25.3165	41.5786	31.4647	22.5	19.2926	22.7596	22.0615		18.7386
30	40.6926	25.9032	42.9017	20.7254	33.4896	30.6807		28.8216					29.2249	22.7273	41.1726	20.9984	19.5312	22.8758	23.2044	37.1703		21.8961
31	28.7253	43.2723	30.5214	19.5759	25.3165	30.8014		42.8397					37.3413	24.6914	34.0136	30.7637	33.9964	20.7547	18.5357	31.9539		33.2704
32	44.3767	36.5217	18.3236	32.6797	32.5497	24.733		24.5283					18.93	21.3472	43.3051	35.0814	19.5298	21.2202	45.4545	18.9287		40.888
33	65.8263		41.7311	33.557	23.5166	20.4334		41.6342					21.1327	22.4785	29.2537	30.0421	21.5208	23	20.9765	19.1682		21.9111
34	45.7746		44.4262	28.2604	32.1881	55.8824		18.7755					18.6133	22.0441	42.5595	22.7848	27.1214	49.0746	19.9147	25.4616		43.7315
35	35.4267		36.3636	20.6186	59.8441	19.8366		22.082					19.7711	19.9413	35.3357	19.8915	28.9331	19.2678	50.3122	31.9651		26.8714
36	45.4545		42.4242	21.6216	22.4127	54.7013		27.8247					21.5517	21.2963	32.615	19.3455	33.3817	19.2308	34.6046	26.0535		29.2018
37	53.1646		23.2468	20.0174	32.6705	24.2424		19.3053					33.6347	19.7869	44.8244	59.9548	18.2949	20.0535	22.1239	21.6526		22.4197
38	44.8463		39.916	30.0752	31.3817	21.6561		40.5926					18.1918	19.0311	45.8889	41.2929	21.0914	18.8934	22.8385	24.4613		22.4231
39	36.8897		36.3273	28.5675	27.5471	30.6748		21.5108					26.9767	25.3073	31.4738	20.7402	25.7923	24.3056	18.7758	19.536		22.1431
40	33.6469		44.7761	29.8349	26.7966	35.6601		32.0471					18.027	20.2458	18.0476	18.595	18.0026	22.0241	32.1791	28.9967		33.5196
41	62.3072		43.9932	21.7786	33.3107	23.3577		28.777					33.1702	28.1996	30.7191	20.5914	34.508	18.7861	25.389	23.504		39.4213
42	68.1211		48.0226	20.3001	28.7661	39.3208		18.0134					31.8264	22.415	37.9651	20.8589	33.4249	23.1465	25.9194	22.0615		30.3337
43	37.3754		44.7623	21.4352	21.2679	24.5931		34.3392					20.9101	21.5827	40	18.2648	18.018	26.7728	21.0158	27.8481		39.0564
44	57.4413		36.7534	32.1881	35.1562	22.0615		25.5009					19.024	32.9077	32.2234	20	22.2793	20.8333	47.4987	45.208		22.4231
45	73.4177		37.3175	20.6813	37.5124	22.0615		23.3918					29.5462	22.4475	38.835	32.5999	21.8341	22.4192	21.9043	33.2871		31.1031
46	51.3882		34.1997	42.1388	34.4037	20.2532		37.8049					19.1646	18.0624	27.9605	21.1327	20	18.9781	42.5531	34.6225		36.5954
47	35.1197		44.8485	32.855	29.8354	21.7391		21.6535					33.5747	22.7583	46.11	32.2436	19.1682	37.9747	33.4787	23.8665		24.1821
48	51.2189		38.3336	20.614	25.2242	36.8981		35.6234					33.2731	25.6688	49.9117	55.2381	19.8441	18.0832	20.2723	22.0615		19.5228
49	51.7864		30.6193	20.1258	23.5768	22.2792		18.2529					36.8897	24.6305	18.3486	20.19	43.7613	21.5	22.8672	26.7631		23.1465
50	18.1518		48.9234	33.0935	23.4416	24.8296		22.9013					26.2006	20.5198	29.6564	40.0401	20.336	21.1907	20.9424	27.4864		26.0611
51	48.7277		49.7815	35.2194	42.6763	24.7503		21.6216					26.9697	23.5039	50.8098	38.9408	33.9964	31.2804	23.7113	26.398		33.7621
52	43.6261		26.699	19.6375	18.7598	18.7643		18.6335					20.7922	24.1688	24.4072	21.0158	28.2267	35.2684	25.641	30.4848		35.461
53	73.8832		42.9043	22.8137	25.9609	36.6541		47.8188					36.8613	23.2558	44.8263	44.1814	19.3453	41.7679	50.2793	31.2744		21.1823
54	65.1118		34.6374	20.8817	28.2258	30.7102		22.604					31.8497	20.4082	25.8543	24.5897	19.5228	21.6827	23.1548	19.9882		25.8621
55	47.4979		41.2946	19.0476	18.0799	21.5495		22.342					21.2102	25.1989	39.6413	20.0689	24.9509	18.4928	25.1969	28.2098		36.1546
56	63.4391		44.8113	29.8982	23.3281	28.8109		42.1813					39.5558	22.3108	40.1644	38.9394	46.3072	22.9645	22.247	34.4828		21.5651
57	68.4932		35.9712	42.4272	25.3984	23.0596		18.5185					27.7098	24.5069	30.7748	26.3824	19.5298	22.0588	18.2522	25.5704		34.4864
58	52.5899		33.8346	23.6726	18.7058	21.0773		24.3784					32.4607	21.0872	35.911	33.1596	27.7914	24.2578	41.0587	29.2948		36.4267
59	69.5652		38.961	29.755	18.244	24.4161		22.293					29.8963	21.8607	32.0025	30.1213	19.5636	21.646	21.611	33.2731		30.6966
60	33.8295		33.5268	26.4274	32.5497	21.6216		21.8712					23.8698	22.4719	53.358	20.2678	19.8372	39.7127	18.1752	32.07		22.67
61	19.9005		27.5779	39.4144	37.613	35.7143		20.82					32.5497	19.5627	23.5081	46.2929	21.7391	33.543	34.5895	40.6848		28.9331
62	44.8682		30.3479	26.4825	18.8065	26.0417		19.4954					35.1258	20.1422	19.1682	47.8431	20.5882	29.0698	25.0243			19.5228
63	25.3165		47.1281	20.178	30.0181	25.3073		21.164					18.8032	21.7628	34.7881	22.9494		20.0316	60.0775			43.2142
64	67.043		46.1308	60.1458	26.6667	19.8915		19.337					20.2532	22.082	39.4171	33.5696		22.0065	23.7781			18.3841
65	38.2263		41.0959	20.1776	29.1621	43.9371		24.2857					37.9747	24.0964	30.7303	45.1207		46.5508	21.0728			22.4192
66	34.4655		47.048	19.9468	24.2377	23.4863		46.0405					39.5987	20.4461	24.4755	31.8979		24.4618	32.9518			38.3363
67	20.2224		38.1232	22.1429	30.2256	39.4213		41.5607					33.9964	21.0255	31.9574	31.1103		22.7023	29.8164			23.5344
68	38.1008		39.1499	42.6292	32.1772	42.5054		33.4709					20.4403	22.0615	35.801	40.6933		21.2766	24.6809			24.07
69	33.791		27.1468	46.1407	22.8964	25.3165		21.3382					21.3382	24.6516	49.9508	25.4777		23.3522	22.9687			26.4642
70	50.6667		34.9418	20.7197	20.2864	40.5063		29.0365					28.6055	19.1612	59.952	29.6497		19.6413	23.7718			40.4905
71	20.0803		41.25	25.4108	32.3887	29.0493		20.3341					26.1941	19.5228	29.7493	26.5655		18.9262	31.2451			18.8634
72	50.7224		44.964	19.0174	26.6224	26.3055		19.9909					18.5811	23.4487	30.6554	50.9031		21.6802	19.2498			24.2759
73	43.554		31.5582	25.6028	26.455	30.1645		23.0474					29.6296	40.5025	51.9508	24.8092		39.9038	21.987			29.9786
74	24.7873		44.961	30.0181	29.298	46.6596		18.096					19.6078	22.0535	36.4204	24.6575		27.453	43.2865			23.9521
75	56.8862		43.9716	25.5068	34.4037	28.8832		19.1612					18.4874	24.1851	35.3388	30.974		32.86	22.7848			44.074
76	58.4287		43.7678	18.9769	33.9611	25.2366		18.0766						20.9765	37.2751	29.3542		20.9333	20.0688
77	41.876		44.878	22.1453	29.872	26.0839		33.6927						19.8843	33.3075	22.7019		22.7739	42.4909
78	32.3625		40.1417	20.9765	21.0101	24.6577		21.1864						23.8673	46.2727	18.6335		21.5608	45.1667
79	23.3766		43.9147	47.0163	32.3453	41.123		35.7918						25.4777	37.3494	24.5931		23.6814	22.4813
80	36.4865		28.4553	22.8495	19.0627	26.0116		22.6006						19.7487	45.512	34.1317		22.4365	22.3019
81	37.7622		52.8205	35.443	27.7778			21.2963							31.3015	21.164		31.064	23.0028
82	32.5048		33.5689	22.3881	30.6302			24.3408							35.4331	19.4404		29.4396	18.5797
83	49.3607		31.4762	18.1535	27.7778			20.429							21.5558	38.3363		24.7776	19.685
84	41.9059		52.0053	34.7197	23.234			19.9667							34.8315	42.1294		25.1337	35.5788
85	45.977		35.2218	18.6782	28.128			22.2458							27.533	34.9854		22.3571	44.484
86	30.6834		42.9815	37.2514	19.536			18.7126							32.3363	20.6186		23.984	21.8223
87	32.2581		24.2315	19.3939	26.9939			19.8511							34.2011	20.6148		19.6701	24.6305
88	46.9083		34.4306	26.9012	18.018			20.6422							43.9368	21.3382		26.936	21.5318
89	36.8098		29.052	35.6682	24.2915			23.2558							32.343	18.8568		19.3705	21.5264
90	51.9661		29.7414	25.8556	20.1238			26.081							48.1927	33.7349		20.316	24.055
91	27.3532		45.1583	31.6901	27.0701			38.698							24.0453	39.4179		21.7143
92	26.7943		45.4723	20.8333	19.2644			19.1939							36.1174	28.2543		18.5959
93	31.25		39.1595	29.9877	18.0832			20.2458							19.1682	34.0807		21.9922
94	31.5834		49.3186	28.3509	29.8577			33.8528							50.6272	34.3547		23.8569
95	27.0344		41.4747	19.8618	27.6292			19.3237							29.9824	35.8382		26.8041
96	30.5566		59.0406	35.095	32.9114			28.661							28.3784	20.4082		18.8872
97	26.0417		50.2626	20.1884	18.4515			24.7201							22.0575	28.6844		19.1571
98	34.2742		28.2752	30.7452	21.3382			33.0657							20.649	24.1176		36.528
99	35.533		53.3937	59.6693	23.6857			33.6347							48.7953	21.3568		30.3907
100	46.0092		25.0592	31.0825	30.7414			32.2101							46.1695	19.0355		18.4966
101	34.1297		49.5768	18.226	18.2607			19.8843							29.0698	20.6764		19.2123
102	43.1211		30.0752	59.761	20.9765			42.3146							29.3255	42.9594		32.1881
103	37.1735		35.558	18.3428	18.4448			21.6606							36.0628	29.3309		21.8396
104	29.7907		45.911	19.8974	28.5714			25.7611							32.7191			19.5298
105	72.6744		42.5197	35.4132	26.9953			20.2733							36.4299			41.6064
106	31.3058		27.5081	32.9861	28.5714			18.7814							52.8005			22.9167
107	47.3773			54.8926	20			23.8095							40			18.9643
108	30.6011			25.6893	31.4548			30.9353							28.972			21.8471
109	26.8817			21.4147				39.5876							24.4267			29.6524
110	39.6694			19.3929				18.1818							32.2061			24.6914
111	61.3787			37.1449				22.9198							46.5207			25.4937
112	43.3763			28.6386				36.9128							36.0021			48.8246
113	24.8668			23.1445				28.7592							53.4833			28.2258
114	21.4168			19.3115				21.3004							26.4868			26.9958
115	40.4218			18.7793				20.2537							18.9835			22.3689
116	47.5923			18.8147				18.7618							28.2776			21.6138
117				20				23.5751							32.8587			23.0067
118				18.4971				18.5497							31.8091			26.0417
119				19.4647				28.6009							31.9947			21.8317
120				39.7526				25.7171							27.7033			40.6299
121				29.1335				26.4117							30.5432			24.8826
122				35.2084				28.4117							35.8505			38.4615
123				19.4903				22.1914							43.903			29.0473
124				39.4213				35.3118							42.3897			31.1441
125				19.9387				19.3833							30.0447			19.7674
126				18.1818				38.8994							34.019			22.869
127				19.0896				23.2816							34.2123			27.9279
128				27.2526				18.7927							36.3349			31.0694
129				37.1567				24.8205							38.4281			20.4533
130				45.8547				18.2556							28.6494			18.6501
131				29.117				40.1812							30.2469			34.947
132				18.04				18.0072							40.5117			18.2783
133				36.1795				19.1176							53.1161			22.5061
134				27.7565				39.5548							42.3606			24
135				23.7183				18.9893							47.9862			20.4082
136				30.7414				19.4279							25.2171			23.4375
137				20.7424				22.8013							18.0927			20.2312
138				37.9233				18.0723							38.5233			20.1707
139				26.176				18.615							56.1709			21.652
140				39.5987				21.3577							36.9318			22.1239
141				27.8449				20.9003							30.7942			26.9331
142				35.7599				22.5806							34.2052			19.1022
143				34.1818				21.1039										19.2926
144				29.5203				27.575										23.023
145				25.2332				32.107										34.4516
146				19.8183				18.7305										22.8571
147				19.5911				20.4918										28.8381
148				34.0741				35										18.2055
149				23.61				18.3357										30.0261
150								25.0464										34.9206
151								21.8424										18.2482
152								18.2556										47.9452
153								18.4984										18.2927
154								19.6759
155								19.2308
156								23.9019
157								23.8854
158								18.4255
159								18.3946
Descriptive Statistics
	CC-125	oda16	ida3	oda1	oda3	oda14	pf14	oda7	pf22	pf13	pf23-1	wdr92	oda4	sup-pf1-1	oda11	oda2	oda5	oda10	oda8	oda6	oda9	oda12
Number of values	116	32	106	149	108	80	0	159	0	0	0	0	75	80	142	103	62	153	90	61	17	75
Minimum	18.15	18.08	18.32	18.04	18.02	18.35		18.01					18.03	18.06	18.05	18.06	18	18.08	18.1	18.93	18.4	18.38
Maximum	75.12	62.33	59.04	60.15	59.84	55.88		60.04					39.6	40.67	59.95	59.95	60.03	59.9	60.08	47.38	40.04	50.63
Range	56.97	44.26	40.72	42.11	41.83	37.54		42.03					21.57	22.61	41.9	41.9	42.02	41.81	41.98	28.45	21.64	32.25
Mean	41.83	34.41	38.88	28.07	26.45	28.32		25.22					25.47	22.85	35.88	28.43	27.05	25.55	27.86	29.4	26.25	28.93
Std. Deviation	14.2	14.93	8.248	9.453	6.752	8.636		7.718					6.497	3.682	9.41	9.887	9.289	7.874	9.909	7.05	7.993	8.35
Std. Error of Mean	1.319	2.639	0.8011	0.7744	0.6497	0.9655		0.612					0.7502	0.4116	0.7897	0.9742	1.18	0.6366	1.044	0.9027	1.939	0.9641
