# Supplementary material for: Gene dosage of independent dynein arm motor preassembly factors influences cilia assembly in Chlamydomonas reinhardtii
Source: PLoS Genet. 2024 Mar 18;20(3):e1011038. doi: 10.1371/journal.pgen.1011038 (PMC11020789; doi:10.1371/journal.pgen.1011038)
Supplement: S5 Table — (XLSX) [file pgen.1011038.s012.xlsx]

## Sheet: oda3
Table S5: SNPEff variant output from whole genome sequencing analysis of haploid mutants
SNPEff output of whole genome sequencing for strain oda3. The causatibve mutation is highlighted in yellow
CHROM	POS	REF	ALT	QUAL	DP	ANN[*].GENE	ANN[*].EFFECT	ANN[*].IMPACT	ANN[*].HGVS_C	ANN[*].HGVS_P
chromosome_1	380580	AACACACACACACACACACACACACACACACACACACACACACACACACACACA	AACACACACACACACACACACACACACACACACACACACACACACACACACACACACA	160	30	Cre01.g002350	splice_acceptor_variant&intron_variant	HIGH	c.1065-2_1065-1insCACA
chromosome_1	546173	TCGCCCCCGCCCCCGCCCCCGCCCCCGCCCCCGCCC	TCGCCCCCGCCCCCGCCCCCGCCCCCGCCC	121	15	Cre01.g003050	conservative_inframe_deletion	MODERATE	c.1068_1073delGGGCGG	p.Gly357_Gly358del
chromosome_2	2399278	A	C	225	37	Cre02.g091226	missense_variant	MODERATE	c.563T>G	p.Ile188Ser
chromosome_2	7049422	G	A	225	34	Cre02.g147350	missense_variant	MODERATE	c.1024C>T	p.Pro342Ser
chromosome_3	891099	G	A	212	17	Cre03.g146647	missense_variant	MODERATE	c.728C>T	p.Ala243Val
chromosome_3	891100	C	G	212	17	Cre03.g146647	missense_variant	MODERATE	c.727G>C	p.Ala243Pro
chromosome_3	4626786	TGGGACGCCGG	TG	225	34	Cre03.g177250	disruptive_inframe_deletion	MODERATE	c.828_836delGGACGCCGG	p.Trp276_Gly279delinsCys
chromosome_3	6383034	G	A	225	47	Cre03.g194100	missense_variant	MODERATE	c.2161C>T	p.His721Tyr
chromosome_3	8252800	G	A	225	37	Cre03.g199500	missense_variant	MODERATE	c.1324G>A	p.Gly442Arg
chromosome_3	8406279	CTGGTGGTGGTGGTGGTGGTGGTGGTGGTGGTGGTGGTGG	CTGGTGGTGGTGGTGGTGGTGGTGGTGGTGGTGGTGG	117	87	Cre03.g198975	disruptive_inframe_deletion	MODERATE	c.3186_3188delTGG	p.Gly1063del
chromosome_3	8454584	GCGCC	GC	203	18	Cre03.g199871	conservative_inframe_deletion	MODERATE	c.3441_3443delGGC	p.Ala1148del
chromosome_3	8553034	G	C	225	10	Cre03.g202001	missense_variant	MODERATE	c.6293C>G	p.Ala2098Gly
chromosome_3	8620810	C	T	228	31	Cre03.g203345	missense_variant	MODERATE	c.7879C>T	p.Arg2627Cys
chromosome_3	8691085	A	G	200	9	Cre03.g204017	missense_variant	MODERATE	c.1265A>G	p.Glu422Gly
chromosome_3	8753515	GCGCCG	GCGCCGCCGCCG	228	34	Cre03.g205137	conservative_inframe_insertion	MODERATE	c.5265_5266insCCGCCG	p.Pro1755_Ala1756insProPro
chromosome_3	8789506	C	T	225	60	Cre03.g205697	missense_variant	MODERATE	c.3340C>T	p.Pro1114Ser
chromosome_3	8875184	T	C	104	4	Cre03.g207489	missense_variant	MODERATE	c.1954A>G	p.Thr652Ala
chromosome_3	8911991	G	C	120	4	Cre03.g208273	missense_variant	MODERATE	c.8698C>G	p.Pro2900Ala
chromosome_3	8914069	G	C	190	9	Cre03.g208273	missense_variant	MODERATE	c.6620C>G	p.Ala2207Gly
chromosome_3	8914072	C	G	169	9	Cre03.g208273	missense_variant	MODERATE	c.6617G>C	p.Gly2206Ala
chromosome_3	8953421	A	G	112	5	Cre03.g208833	missense_variant	MODERATE	c.5080A>G	p.Thr1694Ala
chromosome_3	8953424	G	C	112	5	Cre03.g208833	missense_variant	MODERATE	c.5083G>C	p.Val1695Leu
chromosome_3	8954684	A	G	154	6	Cre03.g208833	missense_variant	MODERATE	c.6343A>G	p.Ser2115Gly
chromosome_3	8954685	G	C	154	6	Cre03.g208833	missense_variant	MODERATE	c.6344G>C	p.Ser2115Thr
chromosome_3	8957325	C	A	111	4	Cre03.g208833	missense_variant	MODERATE	c.8984C>A	p.Pro2995Gln
chromosome_3	8957327	CAG	CAGGAG	140	4	Cre03.g208833	conservative_inframe_insertion	MODERATE	c.8988_8989insGAG	p.Gln2996_Gln2997insGlu
chromosome_4	1746281	C	T	225	46	Cre04.g212300	missense_variant	MODERATE	c.2137C>T	p.Arg713Cys
chromosome_5	611356	CTGT	C	156	43	Cre05.g232050	disruptive_inframe_deletion	MODERATE	c.1248_1250delACA	p.Gln417del
chromosome_5	2318700	CCAACA	CCA	101	59	Cre05.g234850	disruptive_inframe_deletion	MODERATE	c.642_644delACA	p.Gln215del
chromosome_6	8720982	C	T	225	27	Cre06.g309800	stop_gained	HIGH	c.10692G>A	p.Trp3564*
chromosome_7	213816	TTGCTGCTGCTGCTGCTGCTGCTGCTGCTGCTGCTGCTGCTGCTGCTGCTGCTGCTGCTGCTGCTGC	TTGCTGCTGCTGCTGCTGCTGCTGCTGCTGCTGCTGCTGCTGCTGCTGCTGCTGCTGCTGCTGCTGCTGC	225	34	Cre07.g313650	conservative_inframe_insertion	MODERATE	c.8069_8070insGCA	p.Gly2690_Gln2691insGln
chromosome_7	213816	TTGCTGCTGCTGCTGCTGCTGCTGCTGCTGCTGCTGCTGCTGCTGCTGCTGCTGCTGCTGCTGCTGC	TTGCTGCTGCTGCTGCTGCTGCTGCTGCTGCTGCTGCTGCTGCTGCTGCTGCTGCTGCTGCTGCTGCTGC	225	34	Cre07.g313650	conservative_inframe_insertion	MODERATE	c.8042_8043insGCA	p.Gly2681_Gln2682insGln
chromosome_8	1990654	C	G	225	48	Cre08.g367950	missense_variant	MODERATE	c.3367G>C	p.Glu1123Gln
chromosome_10	565295	CCCACCACCACCACCACCACCACCACCACCACCACCACCACCACCACCACCACCACC	CCCACCACCACCACCACCACCACCACCACCACCACCACCACCACCACCACCACCACCACC	158	23	Cre10.g421550	conservative_inframe_insertion	MODERATE	c.3339_3340insGGT	p.Gly1113dup
chromosome_10	565295	CCCACCACCACCACCACCACCACCACCACCACCACCACCACCACCACCACCACCACC	CCCACCACCACCACCACCACCACCACCACCACCACCACCACCACCACCACCACCACCACC	158	23	Cre10.g421550	conservative_inframe_insertion	MODERATE	c.3339_3340insGGT	p.Gly1113dup
chromosome_10	4714565	C	T	225	26	Cre10.g453650	missense_variant	MODERATE	c.931C>T	p.Pro311Ser
chromosome_11	610655	A	T	225	34	Cre11.g467612	missense_variant	MODERATE	c.751T>A	p.Ser251Thr
chromosome_11	1173700	G	T	226	27	Cre11.g467688	missense_variant	MODERATE	c.3447G>T	p.Met1149Ile
chromosome_11	1173700	G	T	226	27	Cre11.g467688	missense_variant	MODERATE	c.3429G>T	p.Met1143Ile
chromosome_11	1173701	A	C	226	27	Cre11.g467688	missense_variant	MODERATE	c.3448A>C	p.Ile1150Leu
chromosome_11	1173701	A	C	226	27	Cre11.g467688	missense_variant	MODERATE	c.3430A>C	p.Ile1144Leu
chromosome_11	1615279	TCACCACCACCACCACCACCACCACCACCACCACCACCACCACCACCACCACCACCACCACCA	TCACCACCACCACCACCACCACCACCACCACCACCACCACCACCACCACCACCACCACCACCACCA	195	27	Cre11.g467765	conservative_inframe_insertion	MODERATE	c.1112_1113insTGG	p.Ala371_Gly372insGly
chromosome_12	126963	T	A	225	65	Cre12.g484250	missense_variant	MODERATE	c.9035T>A	p.Phe3012Tyr
chromosome_12	541456	C	T	225	51	Cre12.g492850	missense_variant	MODERATE	c.1600C>T	p.Arg534Cys
chromosome_12	5566957	C	A	225	62	Cre12.g531600	missense_variant	MODERATE	c.222C>A	p.His74Gln
chromosome_12	8980949	C	G	104	4	Cre12.g543950	missense_variant	MODERATE	c.145G>C	p.Ala49Pro
chromosome_12	9010786	C	T	225	38	Cre12.g543650	missense_variant	MODERATE	c.202C>T	p.Leu68Phe
chromosome_12	9703751	C	T	225	23	Cre12.g556653	missense_variant	MODERATE	c.781G>A	p.Glu261Lys
chromosome_13	2503846	GCTCCTCCTCCTCCTCCTCCTCCTCCTCCTCCTCCTCCTCCTCCTCCTCCTCCTCCTCCTC	GCTCCTCCTCCTCCTCCTCCTCCTCCTCCTCCTCCTCCTCCTCCTCCTCCTCCTCCTCCTCCTC	110	19	Cre13.g580250	conservative_inframe_insertion	MODERATE	c.1830_1831insGAG	p.Ala610_Glu611insGlu
chromosome_13	2503846	GCTCCTCCTCCTCCTCCTCCTCCTCCTCCTCCTCCTCCTCCTCCTCCTCCTCCTCCTCCTC	GCTCCTCCTCCTCCTCCTCCTCCTCCTCCTCCTCCTCCTCCTCCTCCTCCTCCTCCTCCTCCTC	110	19	Cre13.g580250	conservative_inframe_insertion	MODERATE	c.1830_1831insGAG	p.Ala610_Glu611insGlu
chromosome_13	2618263	CGGAGGAGGAGGAGGAGGAGGAGGAGGAGGAGGAGGAGGAGGAGGAGGA	CGGAGGAGGAGGAGGAGGAGGAGGAGGAGGAGGAGGAGGAGGAGGA	225	36	Cre13.g581350	disruptive_inframe_deletion	MODERATE	c.327_329delGGA	p.Glu110del
chromosome_13	4168053	G	A	225	47	Cre13.g592100	missense_variant	MODERATE	c.3145C>T	p.His1049Tyr
chromosome_14	2239110	G	T	225	58	Cre14.g623050	stop_gained	HIGH	c.442G>T	p.Glu148*
chromosome_14	2239110	G	T	225	58	Cre14.g623050	stop_gained	HIGH	c.442G>T	p.Glu148*
chromosome_15	986920	TCACA	TCA	225	20	Cre15.g639050	frameshift_variant	HIGH	c.2179_2180delCA	p.His727fs
chromosome_15	987500	G	T	225	39	Cre15.g639050	missense_variant	MODERATE	c.2756G>T	p.Arg919Leu
chromosome_16	1469301	G	T	113	4	Cre16.g652750	missense_variant	MODERATE	c.1049G>T	p.Ser350Ile
chromosome_16	1503285	C	T	154	7	Cre16.g653050	missense_variant	MODERATE	c.1054G>A	p.Asp352Asn
chromosome_16	1543964	T	G	125	5	Cre16.g653400	missense_variant	MODERATE	c.3743T>G	p.Val1248Gly
chromosome_16	1543967	G	A	115	5	Cre16.g653400	missense_variant	MODERATE	c.3746G>A	p.Gly1249Asp
chromosome_16	1583106	T	C	148	5	Cre16.g653800	missense_variant	MODERATE	c.854T>C	p.Leu285Pro
chromosome_16	1666926	TCCTCCCTCGCCTCC	TCCTCCCTCGCCTCCGCCTCCCTCGCCTCC	193	14	Cre16.g654600	disruptive_inframe_insertion	MODERATE	c.833_834insGCCTCCCTCGCCTCC	p.Pro278_Pro279insProProSerProPro
chromosome_16	1675709	G	A	225	24	Cre16.g654600	missense_variant	MODERATE	c.8014G>A	p.Gly2672Ser
chromosome_16	1682665	C	G	132	6	Cre16.g654700	missense_variant	MODERATE	c.7361G>C	p.Ser2454Thr
chromosome_16	1682666	T	C	149	6	Cre16.g654700	missense_variant	MODERATE	c.7360A>G	p.Ser2454Gly
chromosome_16	1705816	GC	GCAGCGTC	228	39	Cre16.g654800	conservative_inframe_insertion	MODERATE	c.4719_4720insAGCGTC	p.Gly1573_Gly1574insSerVal
chromosome_16	1740855	T	C	225	23	Cre16.g654950	missense_variant	MODERATE	c.11699A>G	p.Asp3900Gly
chromosome_16	1761712	C	A	158	6	Cre16.g654992	missense_variant	MODERATE	c.1515G>T	p.Leu505Phe
chromosome_16	1761713	A	G	143	6	Cre16.g654992	missense_variant	MODERATE	c.1514T>C	p.Leu505Ser
chromosome_16	1761714	A	C	165	6	Cre16.g654992	missense_variant	MODERATE	c.1513T>G	p.Leu505Val
chromosome_16	1863312	C	A	181	9	Cre16.g655550	missense_variant	MODERATE	c.3976C>A	p.Pro1326Thr
chromosome_16	2131247	A	C	120	5	Cre16.g657979	missense_variant	MODERATE	c.1201T>G	p.Ser401Ala
chromosome_16	2131247	A	C	120	5	Cre16.g657979	missense_variant	MODERATE	c.964T>G	p.Ser322Ala
chromosome_16	4708393	AACCACCACC	AACCACC	168	35	Cre16.g687050	conservative_inframe_deletion	MODERATE	c.765_767delGGT	p.Val256del
chromosome_16	6351771	TCACC	TCACCCACC	228	38	Cre16.g674100	frameshift_variant&splice_region_variant	HIGH	c.1808_1809insGGTG	p.Gly604fs
chromosome_16	6351771	TCACC	TCACCCACC	228	38	Cre16.g674100	frameshift_variant&splice_region_variant	HIGH	c.1421_1422insGGTG	p.Gly475fs
chromosome_16	6353430	A	C	225	26	Cre16.g674100	missense_variant	MODERATE	c.473T>G	p.Val158Gly
chromosome_16	6353430	A	C	225	26	Cre16.g674100	missense_variant	MODERATE	c.86T>G	p.Val29Gly
chromosome_16	6353431	C	T	225	26	Cre16.g674100	missense_variant	MODERATE	c.472G>A	p.Val158Ile
chromosome_16	6353431	C	T	225	26	Cre16.g674100	missense_variant	MODERATE	c.85G>A	p.Val29Ile
chromosome_16	6444295	T	C	225	20	Cre16.g673400	missense_variant	MODERATE	c.136A>G	p.Thr46Ala
chromosome_16	6461664	G	T	225	19	Cre16.g673250	missense_variant	MODERATE	c.6498G>T	p.Leu2166Phe
chromosome_16	6557287	T	G	156	12	Cre16.g672454	missense_variant	MODERATE	c.510T>G	p.His170Gln
chromosome_16	6557288	G	A	138	12	Cre16.g672454	missense_variant	MODERATE	c.511G>A	p.Gly171Ser
chromosome_16	6629188	GTGT	G	169	40	Cre16.g671850	disruptive_inframe_deletion	MODERATE	c.2300_2302delACA	p.Asp767_Thr768delinsAla
chromosome_16	6661914	G	C	153	10	Cre16.g671600	missense_variant	MODERATE	c.7303C>G	p.Pro2435Ala
chromosome_16	6691740	C	T	225	14	Cre16.g671937	missense_variant	MODERATE	c.4537G>A	p.Gly1513Ser
chromosome_16	6712828	T	G	225	13	Cre16.g672161	missense_variant	MODERATE	c.5719T>G	p.Ser1907Ala
chromosome_16	6712828	T	G	225	13	Cre16.g672161	missense_variant	MODERATE	c.5716T>G	p.Ser1906Ala
chromosome_16	6815199	GCAACA	GCA	129	23	Cre16.g674852	conservative_inframe_deletion	MODERATE	c.2011_2013delACA	p.Thr671del
chromosome_16	6898364	A	T	225	31	Cre16.g676533	missense_variant	MODERATE	c.6019T>A	p.Ser2007Thr
chromosome_16	6898364	A	T	225	31	Cre16.g676533	missense_variant	MODERATE	c.6016T>A	p.Ser2006Thr
chromosome_16	6898367	T	C	225	31	Cre16.g676533	missense_variant	MODERATE	c.6016A>G	p.Ile2006Val
chromosome_16	6898367	T	C	225	31	Cre16.g676533	missense_variant	MODERATE	c.6013A>G	p.Ile2005Val
chromosome_16	7087050	G	A	183	7	Cre16.g679333	missense_variant	MODERATE	c.118C>T	p.Leu40Phe
chromosome_16	7099139	C	A	135	6	Cre16.g679781	missense_variant	MODERATE	c.504G>T	p.Gln168His
chromosome_16	7101450	C	T	225	15	Cre16.g679893	missense_variant	MODERATE	c.410C>T	p.Ala137Val
chromosome_16	7144677	C	A	225	15	Cre16.g680790	missense_variant	MODERATE	c.88C>A	p.Pro30Thr
chromosome_16	7144678	C	G	225	15	Cre16.g680790	missense_variant	MODERATE	c.89C>G	p.Pro30Arg
chromosome_16	7147809	TCC	TCCGCC	148	18	Cre16.g680790	disruptive_inframe_insertion	MODERATE	c.2822_2823insGCC	p.Pro941dup
chromosome_16	7190445	G	T	228	21	Cre16.g681578	missense_variant	MODERATE	c.233C>A	p.Pro78Gln
chromosome_16	7209621	C	A	228	19	Cre16.g681914	missense_variant	MODERATE	c.2414C>A	p.Pro805Gln
chromosome_16	7216776	A	T	225	46	Cre16.g682026	missense_variant	MODERATE	c.867A>T	p.Arg289Ser
chromosome_16	7218336	C	G	225	15	Cre16.g682026	missense_variant	MODERATE	c.2287C>G	p.Pro763Ala
chromosome_16	7258941	TGC	TGCCGC	209	32	Cre16.g683035	conservative_inframe_insertion	MODERATE	c.2890_2891insGCG	p.Ser964_Ser965insGly
chromosome_16	7260629	C	T	225	33	Cre16.g683035	missense_variant	MODERATE	c.2194G>A	p.Val732Ile
chromosome_16	7260908	CG	CGGTG	226	34	Cre16.g683035	conservative_inframe_insertion	MODERATE	c.1913_1914insCAC	p.Gly638_Ala639insThr
chromosome_16	7261025	G	A	225	17	Cre16.g683035	stop_gained	HIGH	c.1798C>T	p.Gln600*
chromosome_16	7274253	GCA	GCATCA	204	62	Cre16.g683259	disruptive_inframe_insertion	MODERATE	c.778_779insTCA	p.Ser259_Ser260insIle
chromosome_16	7336141	A	G	225	14	Cre16.g684715	missense_variant	MODERATE	c.440A>G	p.Glu147Gly
chromosome_16	7372036	T	A	225	10	Cre16.g685053	missense_variant	MODERATE	c.2683A>T	p.Ile895Phe
chromosome_16	7376287	C	T	225	20	Cre16.g685165	missense_variant	MODERATE	c.1915G>A	p.Ala639Thr
chromosome_16	7376287	C	T	225	20	Cre16.g685165	missense_variant	MODERATE	c.1915G>A	p.Ala639Thr
chromosome_16	7385808	T	G	134	7	Cre16.g685389	missense_variant	MODERATE	c.1769A>C	p.Gln590Pro
chromosome_16	7471289	CCTG	CCTGCTG	200	21	Cre16.g686958	conservative_inframe_insertion	MODERATE	c.4144_4145insCAG	p.Thr1382dup
chromosome_16	7471289	CCTG	CCTGCTG	200	21	Cre16.g686958	conservative_inframe_insertion	MODERATE	c.4135_4136insCAG	p.Thr1379dup
chromosome_16	7515869	G	C	225	22	Cre16.g687854	missense_variant	MODERATE	c.1684G>C	p.Glu562Gln
chromosome_16	7568976	A	C	225	12	Cre16.g688751	missense_variant	MODERATE	c.173T>G	p.Val58Gly
chromosome_16	7589858	C	G	217	10	Cre16.g689423	missense_variant	MODERATE	c.841C>G	p.Leu281Val
chromosome_16	7589859	T	C	217	10	Cre16.g689423	missense_variant	MODERATE	c.842T>C	p.Leu281Pro
chromosome_16	7651510	G	C	223	9	Cre16.g690095	missense_variant	MODERATE	c.772G>C	p.Ala258Pro
chromosome_16	7658099	T	C	182	7	Cre16.g690095	missense_variant	MODERATE	c.3779T>C	p.Ile1260Thr
chromosome_17	350974	CG	CGTGG	228	53	Cre17.g698550	conservative_inframe_insertion	MODERATE	c.4903_4904insCCA	p.Ala1635dup
chromosome_17	353055	C	G	225	9	Cre17.g698550	missense_variant	MODERATE	c.2824G>C	p.Gly942Arg
chromosome_17	355532	G	T	225	15	Cre17.g698550	missense_variant	MODERATE	c.577C>A	p.Leu193Met
chromosome_17	403664	G	C	228	15	Cre17.g698850	missense_variant	MODERATE	c.773G>C	p.Ser258Thr
chromosome_17	403664	GCA	GCACCA	108	15	Cre17.g698850	disruptive_inframe_insertion	MODERATE	c.775_776insCCA	p.Ser258_Asn259insThr
chromosome_17	473212	C	G	114	5	Cre17.g699150	missense_variant	MODERATE	c.1802G>C	p.Gly601Ala
chromosome_17	485614	G	C	225	14	Cre17.g699250	missense_variant	MODERATE	c.2051C>G	p.Ala684Gly
chromosome_17	551845	C	T	225	30	Cre17.g699700	missense_variant	MODERATE	c.3518C>T	p.Ala1173Val
chromosome_17	580216	G	T	228	14	Cre17.g699926	missense_variant	MODERATE	c.151G>T	p.Gly51Cys
chromosome_17	580217	G	C	228	14	Cre17.g699926	missense_variant	MODERATE	c.152G>C	p.Gly51Ala
chromosome_17	628391	CCCGGAGC	CC	113	8	Cre17.g700250	disruptive_inframe_deletion	MODERATE	c.320_325delCGGAGC	p.Pro107_Glu108del
chromosome_17	673077	C	G	225	12	Cre17.g700700	missense_variant	MODERATE	c.1427C>G	p.Ala476Gly
chromosome_17	697592	A	C	201	9	Cre17.g700850	missense_variant	MODERATE	c.994T>G	p.Leu332Val
chromosome_17	721729	C	G	113	4	Cre17.g701100	missense_variant	MODERATE	c.1202C>G	p.Ala401Gly
chromosome_17	729503	GCTGCTGCTGCT	GCTGCTGCTGCTCCTGCTGCTGCT	228	44	Cre17.g701150	conservative_inframe_insertion	MODERATE	c.3274_3275insAGCAGCAGCAGG	p.Gln1092_Gln1093insGlnGlnGlnGlu
chromosome_17	762309	T	C	225	16	Cre17.g701450	missense_variant	MODERATE	c.121T>C	p.Ser41Pro
chromosome_17	763802	T	A	225	36	Cre17.g701450	missense_variant	MODERATE	c.1614T>A	p.Asn538Lys
chromosome_17	763944	G	A	226	20	Cre17.g701450	missense_variant	MODERATE	c.1756G>A	p.Gly586Ser
chromosome_17	771579	G	A	175	10	Cre17.g701551	missense_variant	MODERATE	c.1801C>T	p.Pro601Ser
chromosome_17	849120	C	G	171	10	Cre17.g702351	missense_variant	MODERATE	c.381C>G	p.Asp127Glu
chromosome_17	850407	C	G	225	16	Cre17.g702351	missense_variant	MODERATE	c.1668C>G	p.His556Gln
chromosome_17	880966	TGCCGCC	TGCCGCCGCCGCC	213	8	Cre17.g702600	conservative_inframe_insertion	MODERATE	c.2173_2178dupGCCGCC	p.Ala725_Ala726dup
chromosome_17	881371	C	G	217	10	Cre17.g702600	missense_variant	MODERATE	c.2577C>G	p.Ile859Met
chromosome_17	906913	G	A	228	22	Cre17.g702850	missense_variant	MODERATE	c.13097C>T	p.Thr4366Ile
chromosome_17	920788	C	T	225	11	Cre17.g702850	missense_variant	MODERATE	c.7021G>A	p.Ala2341Thr
chromosome_17	920790	T	C	228	11	Cre17.g702850	missense_variant	MODERATE	c.7019A>G	p.His2340Arg
chromosome_17	921676	T	C	127	5	Cre17.g702850	missense_variant	MODERATE	c.6133A>G	p.Ser2045Gly
chromosome_17	1014114	A	G	172	6	Cre17.g703400	missense_variant	MODERATE	c.821A>G	p.Asp274Gly
chromosome_17	1014986	C	A	164	8	Cre17.g703400	missense_variant	MODERATE	c.1693C>A	p.His565Asn
chromosome_17	1014987	A	G	164	8	Cre17.g703400	missense_variant	MODERATE	c.1694A>G	p.His565Arg
chromosome_17	1017085	G	T	147	8	Cre17.g703400	missense_variant	MODERATE	c.3361G>T	p.Gly1121Cys
chromosome_17	1018361	C	T	225	12	Cre17.g703400	missense_variant	MODERATE	c.4291C>T	p.Pro1431Ser
chromosome_17	1023826	G	A	225	14	Cre17.g703450	missense_variant	MODERATE	c.1178G>A	p.Arg393His
chromosome_17	1052288	C	CAGTCAG	225	15	Cre17.g703750	conservative_inframe_insertion	MODERATE	c.6_7insAGTCAG	p.Gly2_Leu3insSerGln
chromosome_17	1066202	TG	TGAAGGGG	228	34	Cre17.g703750	disruptive_inframe_insertion	MODERATE	c.5407_5408insAAGGGG	p.Gly1802_Gly1803insGluGly
chromosome_17	1079189	GC	G	225	34	Cre17.g703850	frameshift_variant	HIGH	c.891delG	p.Met297fs
chromosome_17	1112584	C	G	225	27	Cre17.g704050	missense_variant	MODERATE	c.2051G>C	p.Arg684Pro
chromosome_17	1170806	GGTG	GGTGCGCCTTGTG	228	46	Cre17.g704550	conservative_inframe_insertion	MODERATE	c.324_325insCACAAGGCG	p.Pro108_His109insHisLysAla
chromosome_17	1230408	C	G	108	5	Cre17.g705150	missense_variant	MODERATE	c.892C>G	p.Leu298Val
chromosome_17	1230409	T	C	112	5	Cre17.g705150	missense_variant	MODERATE	c.893T>C	p.Leu298Pro
chromosome_17	1230555	C	G	154	6	Cre17.g705150	missense_variant	MODERATE	c.1039C>G	p.Arg347Gly
chromosome_17	1231994	C	T	200	8	Cre17.g705150	missense_variant	MODERATE	c.1868C>T	p.Thr623Ile
chromosome_17	1231997	C	G	217	8	Cre17.g705150	missense_variant	MODERATE	c.1871C>G	p.Thr624Ser
chromosome_17	1429837	G	A	225	29	Cre17.g706700	missense_variant	MODERATE	c.493G>A	p.Gly165Ser
chromosome_17	1429837	G	A	225	29	Cre17.g706700	missense_variant	MODERATE	c.478G>A	p.Gly160Ser
chromosome_17	1429837	GGCAGCA	GGCAGCAGCA	225	29	Cre17.g706700	disruptive_inframe_insertion	MODERATE	c.497_499dupGCA	p.Ser166dup
chromosome_17	1429837	GGCAGCA	GGCAGCAGCA	225	29	Cre17.g706700	disruptive_inframe_insertion	MODERATE	c.482_484dupGCA	p.Ser161dup
chromosome_17	1837331	C	A	212	11	Cre17.g709800	stop_gained	HIGH	c.634G>T	p.Glu212*

## Sheet: oda4
Table S5: SNPEff variant output from whole genome sequencing analysis of haploid mutants
SNPEff output of whole genome sequencing for strain oda4. The causatibve mutation for oda4 was not identified in this analysis. This was followed up with manual curation of the sequencing reads.
CHROM	POS	REF	ALT	QUAL	DP	ANN[*].GENE	ANN[*].EFFECT	ANN[*].IMPACT	ANN[*].HGVS_C	ANN[*].HGVS_P
chromosome_1	5826922	TGCAGCAGCAGCAGCAGCAGCAGCAGCAGCAGCAGCAGCAGCAGCAGCAGCAGCAGCAGCAGCAGCAGCAGCAGCAGCAGC	TGCAGCAGCAGCAGCAGCAGCAGCAGCAGCAGCAGCAGCAGCAGCAGCAGCAGCAGCAGCAGCAGCAGCAGCAGCAGC	225	41	Cre01.g041583	disruptive_inframe_deletion	MODERATE	c.1031_1033delAGC	p.Gln344del
chromosome_1	6702863	TACACACACACACACACACACACACACACACACACACACACACACACACACACACACACACAC	TACACACACACACACACACACACACACACACACACACACACACACACACACACACACACACACAC	159	16	Cre01.g048102	frameshift_variant&splice_region_variant	HIGH	c.609_609+1insGT	p.Gly204fs
chromosome_2	2399278	A	C	225	44	Cre02.g091226	missense_variant	MODERATE	c.563T>G	p.Ile188Ser
chromosome_2	8433728	AGC	AGCCGC	228	68	Cre02.g141626	conservative_inframe_insertion	MODERATE	c.1089_1090insGCG	p.Asp363_Ala364insAla
chromosome_3	891099	G	A	228	15	Cre03.g146647	missense_variant	MODERATE	c.728C>T	p.Ala243Val
chromosome_3	891100	C	G	228	15	Cre03.g146647	missense_variant	MODERATE	c.727G>C	p.Ala243Pro
chromosome_3	1275116	TGCAGCAGCAGCAGCAGCAGCAGCAGCAGCAGCAGC	TGCAGCAGCAGCAGCAGCAGCAGCAGCAGCAGCAGCAGC	225	18	Cre03.g150151	conservative_inframe_insertion	MODERATE	c.237_238insGCT	p.Ala79dup
chromosome_3	1293523	CGCAGCAGCAGCAGCAGCAGCAGCAGCAGCAGCAGCAGCAGCAGCAGCAGCAGCAGCAGCAG	CGCAGCAGCAGCAGCAGCAGCAGCAGCAGCAGCAGCAGCAGCAGCAGCAGCAGCAGCAGCAGCAG	205	16	Cre03.g150350	conservative_inframe_insertion	MODERATE	c.553_555dupCAG	p.Gln185dup
chromosome_3	8553034	G	C	225	14	Cre03.g202001	missense_variant	MODERATE	c.6293C>G	p.Ala2098Gly
chromosome_3	8559090	ACCCGC	ACCCGCCCCCGC	191	7	Cre03.g202001	conservative_inframe_insertion	MODERATE	c.231_232insGCGGGG	p.Gly77_Ala78insAlaGly
chromosome_3	8618323	G	A	114	5	Cre03.g203345	missense_variant	MODERATE	c.5392G>A	p.Ala1798Thr
chromosome_3	8620810	C	T	225	30	Cre03.g203345	missense_variant	MODERATE	c.7879C>T	p.Arg2627Cys
chromosome_3	8691085	A	G	225	10	Cre03.g204017	missense_variant	MODERATE	c.1265A>G	p.Glu422Gly
chromosome_3	8875184	T	C	114	5	Cre03.g207489	missense_variant	MODERATE	c.1954A>G	p.Thr652Ala
chromosome_3	8901383	G	T	101	5	Cre03.g208049	missense_variant	MODERATE	c.2840C>A	p.Ala947Glu
chromosome_3	8913475	C	T	151	6	Cre03.g208273	missense_variant	MODERATE	c.7214G>A	p.Arg2405Gln
chromosome_3	8913486	G	T	146	6	Cre03.g208273	missense_variant	MODERATE	c.7203C>A	p.Asn2401Lys
chromosome_3	8913487	T	G	149	6	Cre03.g208273	missense_variant	MODERATE	c.7202A>C	p.Asn2401Thr
chromosome_3	8914069	G	C	223	9	Cre03.g208273	missense_variant	MODERATE	c.6620C>G	p.Ala2207Gly
chromosome_3	8914072	C	G	217	9	Cre03.g208273	missense_variant	MODERATE	c.6617G>C	p.Gly2206Ala
chromosome_3	8943586	C	G	228	28	Cre03.g208721	missense_variant	MODERATE	c.529G>C	p.Ala177Pro
chromosome_3	8954684	A	G	103	4	Cre03.g208833	missense_variant	MODERATE	c.6343A>G	p.Ser2115Gly
chromosome_3	8954685	G	C	113	4	Cre03.g208833	missense_variant	MODERATE	c.6344G>C	p.Ser2115Thr
chromosome_3	8956796	T	G	115	4	Cre03.g208833	missense_variant	MODERATE	c.8455T>G	p.Cys2819Gly
chromosome_3	8994021	C	G	132	5	Cre03.g209617	missense_variant	MODERATE	c.683G>C	p.Cys228Ser
chromosome_3	8994022	A	C	132	5	Cre03.g209617	missense_variant	MODERATE	c.682T>G	p.Cys228Gly
chromosome_5	992590	GCAACAACAACAACAACAACAACAACAACAACAACAACAACAACAACAACAACAACAACAACAACAACAACAACAACAACAACAACAACAACAACAACAACAACAAC	GCAACAACAACAACAACAACAACAACAACAACAACAACAACAACAACAACAACAACAACAACAACAACAACAACAACAACAACAACAACAACAACAACAACAACAACAAC	225	45	Cre05.g246753	conservative_inframe_insertion	MODERATE	c.1330_1332dupAAC	p.Asn444dup
chromosome_6	1873759	G	A	225	31	Cre06.g263150	start_lost	HIGH	c.3G>A	p.Met1?
chromosome_6	8707519	G	A	225	16	Cre06.g309750	missense_variant	MODERATE	c.2632G>A	p.Glu878Lys
chromosome_7	3340404	T	G	228	45	Cre07.g334900	missense_variant	MODERATE	c.944T>G	p.Val315Gly
chromosome_8	1873469	G	T	225	50	Cre08.g366900	missense_variant	MODERATE	c.1764G>T	p.Gln588His
chromosome_9	788776	G	A	225	30	Cre09.g402051	missense_variant	MODERATE	c.4315C>T	p.Pro1439Ser
chromosome_9	5772853	TACACACACACACACACACACACACACACACACACACACACACACACACACACACA	TACACACACACACACACACACACACACACACACACACACACACACACACACACA	100	49	Cre09.g401923	splice_acceptor_variant&splice_region_variant&intron_variant	HIGH	c.1539-3_1539-2delCA
chromosome_11	585517	TACTGCCAC	TACTGCCACACTGCCAC	225	52	Cre11.g467609	frameshift_variant	HIGH	c.430_431insGTGGCAGT	p.Ser147fs
chromosome_11	3151471	T	G	225	14	Cre11.g479300	missense_variant	MODERATE	c.4342A>C	p.Lys1448Gln
chromosome_11	3151471	T	G	225	14	Cre11.g479300	missense_variant	MODERATE	c.4342A>C	p.Lys1448Gln
chromosome_11	3151473	G	A	225	14	Cre11.g479300	missense_variant&splice_region_variant	MODERATE	c.4340C>T	p.Ser1447Phe
chromosome_11	3151473	G	A	225	14	Cre11.g479300	missense_variant&splice_region_variant	MODERATE	c.4340C>T	p.Ser1447Phe
chromosome_11	3151474	A	C	225	14	Cre11.g479300	missense_variant&splice_region_variant	MODERATE	c.4339T>G	p.Ser1447Ala
chromosome_11	3151474	A	C	225	14	Cre11.g479300	missense_variant&splice_region_variant	MODERATE	c.4339T>G	p.Ser1447Ala
chromosome_12	1914789	TGGAGGAGG	TGGAGG	225	45	Cre12.g510900	disruptive_inframe_deletion	MODERATE	c.1532_1534delAGG	p.Glu511del
chromosome_12	1948310	TC	TCC	225	39	Cre12.g510500	frameshift_variant	HIGH	c.2412_2413insG	p.Asp805fs
chromosome_12	2622274	C	T	225	40	Cre12.g504900	missense_variant	MODERATE	c.3056C>T	p.Pro1019Leu
chromosome_12	8347534	CAA	CA	174	23	Cre12.g549400	frameshift_variant	HIGH	c.1844delA	p.Asn615fs
chromosome_13	518775	G	A	225	57	Cre13.g565200	missense_variant	MODERATE	c.2494G>A	p.Glu832Lys
chromosome_13	2618260	AGGCGG	AGG	156	47	Cre13.g581350	disruptive_inframe_deletion	MODERATE	c.281_283delCGG	p.Ala94del
chromosome_13	2618263	CGGAGGAGGAGGAGGAGGAGGAGGAGGAGGAGGAGGAGGAGGAGGAGGA	CGGAGGAGGAGGAGGAGGAGGAGGAGGAGGAGGAGGAGGAGGAGGA	225	46	Cre13.g581350	disruptive_inframe_deletion	MODERATE	c.327_329delGGA	p.Glu110del
chromosome_14	51962	ACCGCCGCCGCCGCCGCCGCCGCCGCC	ACCGCCGCCGCCGCCGCCGCCGCCGCCGCCGCC	225	23	Cre14.g608150	conservative_inframe_insertion	MODERATE	c.5724_5725insGGCGGC	p.Gly1907_Ala1908dup
chromosome_15	986920	TCACA	TCA	225	24	Cre15.g639050	frameshift_variant	HIGH	c.2179_2180delCA	p.His727fs
chromosome_16	242384	A	C	225	36	Cre16.g694500	missense_variant	MODERATE	c.1384T>G	p.Phe462Val
chromosome_16	242384	A	C	225	36	Cre16.g694500	missense_variant	MODERATE	c.1384T>G	p.Phe462Val
chromosome_16	1462640	AG	AGGCG	222	39	Cre16.g652700	disruptive_inframe_insertion	MODERATE	c.769_770insGCG	p.Gly256dup
chromosome_16	1503285	C	T	161	7	Cre16.g653050	missense_variant	MODERATE	c.1054G>A	p.Asp352Asn
chromosome_16	1543964	T	G	132	5	Cre16.g653400	missense_variant	MODERATE	c.3743T>G	p.Val1248Gly
chromosome_16	1543967	G	A	104	5	Cre16.g653400	missense_variant	MODERATE	c.3746G>A	p.Gly1249Asp
chromosome_16	1637303	AGCGGC	AGCGGCGGC	225	50	Cre16.g654400	disruptive_inframe_insertion	MODERATE	c.1065_1067dupGGC	p.Ala356dup
chromosome_16	1675703	GGCAGC	GGCAGCAGC	225	36	Cre16.g654600	conservative_inframe_insertion	MODERATE	c.8011_8013dupAGC	p.Ser2671dup
chromosome_16	1675709	G	A	225	28	Cre16.g654600	missense_variant	MODERATE	c.8014G>A	p.Gly2672Ser
chromosome_16	1682665	C	G	133	6	Cre16.g654700	missense_variant	MODERATE	c.7361G>C	p.Ser2454Thr
chromosome_16	1682666	T	C	133	6	Cre16.g654700	missense_variant	MODERATE	c.7360A>G	p.Ser2454Gly
chromosome_16	1714008	G	A	101	4	Cre16.g654800	missense_variant	MODERATE	c.8458G>A	p.Gly2820Ser
chromosome_16	1740855	T	C	225	30	Cre16.g654950	missense_variant	MODERATE	c.11699A>G	p.Asp3900Gly
chromosome_16	1761458	T	G	165	6	Cre16.g654992	missense_variant	MODERATE	c.1769A>C	p.Asn590Thr
chromosome_16	1761712	C	A	225	13	Cre16.g654992	missense_variant	MODERATE	c.1515G>T	p.Leu505Phe
chromosome_16	1761713	A	G	225	13	Cre16.g654992	missense_variant	MODERATE	c.1514T>C	p.Leu505Ser
chromosome_16	1761714	A	C	225	13	Cre16.g654992	missense_variant	MODERATE	c.1513T>G	p.Leu505Val
chromosome_16	1863312	C	A	193	7	Cre16.g655550	missense_variant	MODERATE	c.3976C>A	p.Pro1326Thr
chromosome_16	1864455	A	G	156	7	Cre16.g655550	missense_variant	MODERATE	c.5119A>G	p.Arg1707Gly
chromosome_16	4708393	AACCACCACC	AACCACC	225	70	Cre16.g687050	conservative_inframe_deletion	MODERATE	c.765_767delGGT	p.Val256del
chromosome_16	6209537	C	G	228	42	Cre16.g675150	missense_variant	MODERATE	c.6064G>C	p.Val2022Leu
chromosome_17	350974	CG	CGTTG	225	50	Cre17.g698550	conservative_inframe_insertion	MODERATE	c.4903_4904insCAA	p.Ala1635dup
chromosome_17	353055	C	G	179	8	Cre17.g698550	missense_variant	MODERATE	c.2824G>C	p.Gly942Arg
chromosome_17	355532	G	T	225	19	Cre17.g698550	missense_variant	MODERATE	c.577C>A	p.Leu193Met
chromosome_17	370402	G	A	197	8	Cre17.g698650	missense_variant	MODERATE	c.689C>T	p.Ala230Val
chromosome_17	403664	G	C	173	7	Cre17.g698850	missense_variant	MODERATE	c.773G>C	p.Ser258Thr
chromosome_17	473212	C	G	187	8	Cre17.g699150	missense_variant	MODERATE	c.1802G>C	p.Gly601Ala
chromosome_17	473668	C	A	118	5	Cre17.g699150	missense_variant	MODERATE	c.1346G>T	p.Arg449Leu
chromosome_17	485614	G	C	183	8	Cre17.g699250	missense_variant	MODERATE	c.2051C>G	p.Ala684Gly
chromosome_17	502151	G	A	225	18	Cre17.g699400	missense_variant	MODERATE	c.73G>A	p.Glu25Lys
chromosome_17	522476	G	C	215	10	Cre17.g699550	missense_variant	MODERATE	c.7918C>G	p.Leu2640Val
chromosome_17	551845	C	T	225	34	Cre17.g699700	missense_variant	MODERATE	c.3518C>T	p.Ala1173Val
chromosome_17	572886	T	A	187	7	Cre17.g699850	missense_variant	MODERATE	c.635A>T	p.Tyr212Phe
chromosome_17	572887	A	T	194	7	Cre17.g699850	missense_variant	MODERATE	c.634T>A	p.Tyr212Asn
chromosome_17	580672	G	A	225	18	Cre17.g699926	missense_variant	MODERATE	c.607G>A	p.Ala203Thr
chromosome_17	649479	T	A	166	7	Cre17.g700500	missense_variant	MODERATE	c.4922A>T	p.Gln1641Leu
chromosome_17	673077	C	G	225	10	Cre17.g700700	missense_variant	MODERATE	c.1427C>G	p.Ala476Gly
chromosome_17	697592	A	C	225	21	Cre17.g700850	missense_variant	MODERATE	c.994T>G	p.Leu332Val
chromosome_17	721618	G	C	107	6	Cre17.g701100	missense_variant	MODERATE	c.1091G>C	p.Gly364Ala
chromosome_17	721623	A	G	116	6	Cre17.g701100	missense_variant	MODERATE	c.1096A>G	p.Ser366Gly
chromosome_17	721729	C	G	194	7	Cre17.g701100	missense_variant	MODERATE	c.1202C>G	p.Ala401Gly
chromosome_17	762309	T	C	184	9	Cre17.g701450	missense_variant	MODERATE	c.121T>C	p.Ser41Pro
chromosome_17	763802	T	A	225	43	Cre17.g701450	missense_variant	MODERATE	c.1614T>A	p.Asn538Lys
chromosome_17	763944	G	A	228	23	Cre17.g701450	missense_variant	MODERATE	c.1756G>A	p.Gly586Ser
chromosome_17	771579	G	A	191	10	Cre17.g701551	missense_variant	MODERATE	c.1801C>T	p.Pro601Ser
chromosome_17	849120	C	G	170	7	Cre17.g702351	missense_variant	MODERATE	c.381C>G	p.Asp127Glu
chromosome_17	849701	C	A	125	6	Cre17.g702351	missense_variant	MODERATE	c.962C>A	p.Pro321Gln
chromosome_17	850407	C	G	225	18	Cre17.g702351	missense_variant	MODERATE	c.1668C>G	p.His556Gln
chromosome_17	851058	G	T	151	7	Cre17.g702351	missense_variant	MODERATE	c.2319G>T	p.Gln773His
chromosome_17	881371	C	G	138	5	Cre17.g702600	missense_variant	MODERATE	c.2577C>G	p.Ile859Met
chromosome_17	906913	G	A	225	35	Cre17.g702850	missense_variant	MODERATE	c.13097C>T	p.Thr4366Ile
chromosome_17	920788	C	T	225	16	Cre17.g702850	missense_variant	MODERATE	c.7021G>A	p.Ala2341Thr
chromosome_17	920790	T	C	225	16	Cre17.g702850	missense_variant	MODERATE	c.7019A>G	p.His2340Arg
chromosome_17	921676	T	C	225	12	Cre17.g702850	missense_variant	MODERATE	c.6133A>G	p.Ser2045Gly
chromosome_17	962165	G	C	141	5	Cre17.g703050	missense_variant	MODERATE	c.2117G>C	p.Arg706Pro
chromosome_17	1014986	C	A	205	9	Cre17.g703400	missense_variant	MODERATE	c.1693C>A	p.His565Asn
chromosome_17	1014987	A	G	225	9	Cre17.g703400	missense_variant	MODERATE	c.1694A>G	p.His565Arg
chromosome_17	1017085	G	T	174	7	Cre17.g703400	missense_variant	MODERATE	c.3361G>T	p.Gly1121Cys
chromosome_17	1018361	C	T	225	19	Cre17.g703400	missense_variant	MODERATE	c.4291C>T	p.Pro1431Ser
chromosome_17	1023826	G	A	225	14	Cre17.g703450	missense_variant	MODERATE	c.1178G>A	p.Arg393His
chromosome_17	1052288	C	CAGTCAG	225	15	Cre17.g703750	conservative_inframe_insertion	MODERATE	c.6_7insAGTCAG	p.Gly2_Leu3insSerGln
chromosome_17	1112584	C	G	225	20	Cre17.g704050	missense_variant	MODERATE	c.2051G>C	p.Arg684Pro
chromosome_17	1178576	TTGGGC	TTGGGCCGGCTGGGC	228	66	Cre17.g704700	conservative_inframe_insertion	MODERATE	c.987_988insCGGCTGGGC	p.Gly329_Gly330insArgLeuGly
chromosome_17	1198513	C	T	141	7	Cre17.g704950	missense_variant	MODERATE	c.1831C>T	p.His611Tyr
chromosome_17	1230408	C	G	104	4	Cre17.g705150	missense_variant	MODERATE	c.892C>G	p.Leu298Val
chromosome_17	1230409	T	C	104	4	Cre17.g705150	missense_variant	MODERATE	c.893T>C	p.Leu298Pro
chromosome_17	1230555	C	G	225	14	Cre17.g705150	missense_variant	MODERATE	c.1039C>G	p.Arg347Gly
chromosome_17	1231994	C	T	225	11	Cre17.g705150	missense_variant	MODERATE	c.1868C>T	p.Thr623Ile
chromosome_17	1231997	C	G	225	11	Cre17.g705150	missense_variant	MODERATE	c.1871C>G	p.Thr624Ser
chromosome_17	1420486	TC	TCTCAC	102	34	Cre17.g706550	splice_donor_variant&intron_variant	HIGH	c.-2+2_-2+3insGTGA
chromosome_17	1429837	G	A	225	22	Cre17.g706700	missense_variant	MODERATE	c.493G>A	p.Gly165Ser
chromosome_17	1429837	G	A	225	22	Cre17.g706700	missense_variant	MODERATE	c.478G>A	p.Gly160Ser
chromosome_17	1429837	GGCAGCA	GGCAGCAGCA	225	22	Cre17.g706700	disruptive_inframe_insertion	MODERATE	c.497_499dupGCA	p.Ser166dup
chromosome_17	1429837	GGCAGCA	GGCAGCAGCA	225	22	Cre17.g706700	disruptive_inframe_insertion	MODERATE	c.482_484dupGCA	p.Ser161dup
chromosome_17	2161527	A	G	225	41	Cre17.g712950	missense_variant	MODERATE	c.6109T>C	p.Ser2037Pro
chromosome_17	2161536	G	T	225	39	Cre17.g712950	missense_variant	MODERATE	c.6100C>A	p.Leu2034Met
chromosome_17	2162380	T	A	225	20	Cre17.g712950	missense_variant	MODERATE	c.5726A>T	p.Gln1909Leu
chromosome_17	2162401	C	T	225	15	Cre17.g712950	missense_variant	MODERATE	c.5705G>A	p.Ser1902Asn
chromosome_17	2162797	T	C	225	39	Cre17.g712950	missense_variant	MODERATE	c.5309A>G	p.Glu1770Gly
chromosome_17	2163774	A	C	225	9	Cre17.g712950	missense_variant	MODERATE	c.4542T>G	p.Ser1514Arg
chromosome_17	2163809	G	GTGC	225	8	Cre17.g712950	conservative_inframe_insertion	MODERATE	c.4506_4507insGCA	p.Ala1502dup
chromosome_17	2164040	A	C	146	6	Cre17.g712950	missense_variant	MODERATE	c.4276T>G	p.Ser1426Ala
chromosome_17	2164088	C	A	204	8	Cre17.g712950	missense_variant	MODERATE	c.4228G>T	p.Ala1410Ser
chromosome_17	2164775	C	G	207	8	Cre17.g712950	missense_variant	MODERATE	c.3541G>C	p.Gly1181Arg
chromosome_17	2164805	C	T	225	12	Cre17.g712950	missense_variant	MODERATE	c.3511G>A	p.Ala1171Thr
chromosome_17	2165223	TGACTGCGGCGACTGCGGCGACTGCGGC	TGACTGCGGCGACTGCGGC	225	35	Cre17.g712950	conservative_inframe_deletion	MODERATE	c.3066_3074delGCCGCAGTC	p.Pro1023_Ser1025del
chromosome_17	2165702	CGCCGC	CGCCGCAGCCGC	228	44	Cre17.g712950	conservative_inframe_insertion	MODERATE	c.2608_2609insGCGGCT	p.Gly870_Gly871insGlyCys
chromosome_17	2165728	C	T	225	43	Cre17.g712950	missense_variant	MODERATE	c.2588G>A	p.Arg863His
chromosome_17	2166005	C	T	225	33	Cre17.g712950	missense_variant	MODERATE	c.2311G>A	p.Val771Ile
chromosome_17	2166133	ACGGCGGCGGCGGCGGCGGCGGC	ACGGCGGCGGCGGCGGCGGCGGCGGCGGC	225	34	Cre17.g712950	conservative_inframe_insertion	MODERATE	c.2160_2161insGCCGCC	p.Pro720_Ala721insAlaAla
chromosome_17	2167226	C	G	225	37	Cre17.g712950	missense_variant	MODERATE	c.1348G>C	p.Ala450Pro
chromosome_17	2168849	A	G	225	60	Cre17.g712950	missense_variant	MODERATE	c.254T>C	p.Phe85Ser
chromosome_17	2176443	G	A	225	35	Cre17.g713025	missense_variant	MODERATE	c.2039C>T	p.Thr680Ile
chromosome_17	2176443	G	A	225	35	Cre17.g713025	missense_variant	MODERATE	c.2036C>T	p.Thr679Ile
chromosome_17	2180308	G	C	225	37	Cre17.g713025	missense_variant	MODERATE	c.177C>G	p.Asp59Glu
chromosome_17	2180308	G	C	225	37	Cre17.g713025	missense_variant	MODERATE	c.177C>G	p.Asp59Glu
chromosome_17	2180410	A	C	225	26	Cre17.g713025	missense_variant	MODERATE	c.75T>G	p.Ile25Met
chromosome_17	2180410	A	C	225	26	Cre17.g713025	missense_variant	MODERATE	c.75T>G	p.Ile25Met
chromosome_17	2180433	G	A	225	24	Cre17.g713025	missense_variant	MODERATE	c.52C>T	p.Leu18Phe
chromosome_17	2180433	G	A	225	24	Cre17.g713025	missense_variant	MODERATE	c.52C>T	p.Leu18Phe
chromosome_17	2183185	CGG	CGGAGG	225	34	Cre17.g713051	conservative_inframe_insertion	MODERATE	c.373_374insCCT	p.Ala125dup
chromosome_17	2183991	T	A	225	61	Cre17.g713051	missense_variant	MODERATE	c.273A>T	p.Glu91Asp
chromosome_17	2191309	C	G	141	8	Cre17.g713150	missense_variant	MODERATE	c.747G>C	p.Glu249Asp
chromosome_17	2191309	C	G	141	8	Cre17.g713150	missense_variant	MODERATE	c.738G>C	p.Glu246Asp
chromosome_17	2240078	G	T	225	30	Cre17.g713600	missense_variant	MODERATE	c.5401C>A	p.Leu1801Met
chromosome_17	2240262	C	G	225	43	Cre17.g713600	missense_variant	MODERATE	c.5217G>C	p.Gln1739His
chromosome_17	2240753	C	T	225	48	Cre17.g713600	missense_variant	MODERATE	c.5057G>A	p.Ser1686Asn
chromosome_17	2241379	A	G	228	49	Cre17.g713600	missense_variant	MODERATE	c.4633T>C	p.Ser1545Pro
chromosome_17	2244978	T	C	114	5	Cre17.g713600	missense_variant	MODERATE	c.3130A>G	p.Ile1044Val
chromosome_17	2246433	C	A	141	6	Cre17.g713600	missense_variant	MODERATE	c.2857G>T	p.Val953Leu
chromosome_17	2247247	A	C	225	21	Cre17.g713600	missense_variant	MODERATE	c.2567T>G	p.Ile856Ser
chromosome_17	2247269	G	A	225	22	Cre17.g713600	missense_variant	MODERATE	c.2545C>T	p.Pro849Ser
chromosome_17	2248270	T	G	225	13	Cre17.g713600	missense_variant	MODERATE	c.2177A>C	p.Gln726Pro
chromosome_17	2249243	A	C	225	22	Cre17.g713600	missense_variant	MODERATE	c.1570T>G	p.Ser524Ala
chromosome_17	2249903	C	T	225	21	Cre17.g713600	missense_variant	MODERATE	c.1268G>A	p.Arg423His
chromosome_17	2251029	GAACGC	GAACGCCACGCACCCAAACGC	134	6	Cre17.g713600	splice_donor_variant&intron_variant	HIGH	c.1026+2_1026+3insGCGTTTGGGTGCGTG
chromosome_17	2251185	G	C	225	56	Cre17.g713600	missense_variant	MODERATE	c.878C>G	p.Ala293Gly
chromosome_17	2251438	C	T	225	14	Cre17.g713600	missense_variant	MODERATE	c.625G>A	p.Gly209Ser
chromosome_17	2252049	T	C	225	41	Cre17.g713600	missense_variant	MODERATE	c.299A>G	p.His100Arg
chromosome_17	2252080	T	G	225	36	Cre17.g713600	missense_variant	MODERATE	c.268A>C	p.Thr90Pro
chromosome_17	2252089	A	C	225	33	Cre17.g713600	missense_variant	MODERATE	c.259T>G	p.Ser87Ala
chromosome_17	2252176	T	G	129	6	Cre17.g713600	missense_variant	MODERATE	c.172A>C	p.Thr58Pro
chromosome_17	2252253	A	G	133	5	Cre17.g713600	missense_variant	MODERATE	c.95T>C	p.Ile32Thr
chromosome_17	2252254	T	C	135	5	Cre17.g713600	missense_variant	MODERATE	c.94A>G	p.Ile32Val
chromosome_17	2253904	C	T	225	18	Cre17.g713650	missense_variant	MODERATE	c.41C>T	p.Ala14Val
chromosome_17	2253940	G	C	225	11	Cre17.g713650	missense_variant	MODERATE	c.77G>C	p.Arg26Pro
chromosome_17	2254152	G	A	104	4	Cre17.g713650	missense_variant	MODERATE	c.289G>A	p.Asp97Asn
chromosome_17	2254153	A	G	104	4	Cre17.g713650	missense_variant	MODERATE	c.290A>G	p.Asp97Gly
chromosome_17	2254174	C	T	225	11	Cre17.g713650	missense_variant	MODERATE	c.311C>T	p.Ala104Val
chromosome_17	2254314	T	G	225	14	Cre17.g713650	missense_variant	MODERATE	c.451T>G	p.Trp151Gly
chromosome_17	2254330	C	T	225	11	Cre17.g713650	missense_variant	MODERATE	c.467C>T	p.Ala156Val
chromosome_17	2254452	C	T	225	12	Cre17.g713650	missense_variant	MODERATE	c.589C>T	p.His197Tyr
chromosome_17	2254636	G	A	104	4	Cre17.g713650	missense_variant	MODERATE	c.773G>A	p.Gly258Asp
chromosome_17	2254699	G	A	125	7	Cre17.g713650	missense_variant	MODERATE	c.836G>A	p.Gly279Asp
chromosome_17	2254720	C	T	121	7	Cre17.g713650	missense_variant	MODERATE	c.857C>T	p.Ala286Val
chromosome_17	2255669	C	G	121	6	Cre17.g713650	missense_variant	MODERATE	c.1307C>G	p.Ala436Gly
chromosome_17	2255686	C	G	121	6	Cre17.g713650	missense_variant	MODERATE	c.1324C>G	p.Pro442Ala
chromosome_17	2255711	G	T	134	5	Cre17.g713650	missense_variant	MODERATE	c.1349G>T	p.Gly450Val
chromosome_17	2256340	G	A	225	20	Cre17.g713650	missense_variant	MODERATE	c.1598G>A	p.Arg533Gln
chromosome_17	2256367	A	G	225	12	Cre17.g713650	missense_variant	MODERATE	c.1625A>G	p.Glu542Gly
chromosome_17	2256889	A	G	186	10	Cre17.g713650	missense_variant	MODERATE	c.1820A>G	p.Tyr607Cys
chromosome_17	2266389	T	A	225	27	Cre17.g713674	missense_variant	MODERATE	c.623T>A	p.Leu208Gln
chromosome_17	2266728	T	C	153	7	Cre17.g713674	missense_variant	MODERATE	c.962T>C	p.Leu321Pro
chromosome_17	2266757	A	G	127	6	Cre17.g713674	missense_variant	MODERATE	c.991A>G	p.Thr331Ala
chromosome_17	2266841	C	T	154	6	Cre17.g713674	missense_variant	MODERATE	c.1075C>T	p.Pro359Ser
chromosome_17	2267795	G	A	132	5	Cre17.g713674	missense_variant	MODERATE	c.1804G>A	p.Gly602Ser
chromosome_17	2267796	G	A	132	5	Cre17.g713674	missense_variant	MODERATE	c.1805G>A	p.Gly602Asp
chromosome_17	2267807	T	A	132	5	Cre17.g713674	missense_variant	MODERATE	c.1816T>A	p.Leu606Met
chromosome_17	2268254	C	G	225	10	Cre17.g713674	missense_variant	MODERATE	c.2263C>G	p.Gln755Glu
chromosome_17	2268256	G	C	225	10	Cre17.g713674	missense_variant	MODERATE	c.2265G>C	p.Gln755His
chromosome_17	2269003	A	C	200	10	Cre17.g713674	missense_variant	MODERATE	c.3012A>C	p.Gln1004His
chromosome_17	2269172	C	G	130	5	Cre17.g713674	missense_variant	MODERATE	c.3181C>G	p.Leu1061Val
chromosome_17	2269507	C	G	225	15	Cre17.g713674	missense_variant	MODERATE	c.3392C>G	p.Ser1131Trp
chromosome_17	2270356	A	G	225	21	Cre17.g713674	missense_variant	MODERATE	c.3998A>G	p.Asp1333Gly
chromosome_17	2270359	C	G	225	21	Cre17.g713674	missense_variant	MODERATE	c.4001C>G	p.Ala1334Gly
chromosome_17	2270407	C	A	225	12	Cre17.g713674	missense_variant	MODERATE	c.4049C>A	p.Ala1350Glu
chromosome_17	2270464	A	G	225	10	Cre17.g713674	missense_variant	MODERATE	c.4106A>G	p.Glu1369Gly
chromosome_17	2270508	A	G	225	18	Cre17.g713674	missense_variant	MODERATE	c.4150A>G	p.Ile1384Val
chromosome_17	2270662	C	T	225	25	Cre17.g713674	missense_variant	MODERATE	c.4169C>T	p.Ala1390Val
chromosome_17	2270721	G	A	225	13	Cre17.g713674	missense_variant	MODERATE	c.4228G>A	p.Val1410Met
chromosome_17	2270760	T	G	189	7	Cre17.g713674	missense_variant	MODERATE	c.4267T>G	p.Ser1423Ala
chromosome_17	2270761	C	G	176	7	Cre17.g713674	missense_variant	MODERATE	c.4268C>G	p.Ser1423Cys
chromosome_17	2271102	A	C	225	23	Cre17.g713674	missense_variant	MODERATE	c.4384A>C	p.Met1462Leu
chromosome_17	2271193	T	A	225	24	Cre17.g713674	missense_variant	MODERATE	c.4475T>A	p.Leu1492Gln
chromosome_17	2273353	G	A	196	8	Cre17.g713700	missense_variant	MODERATE	c.73G>A	p.Asp25Asn
chromosome_17	2273377	T	G	215	9	Cre17.g713700	missense_variant	MODERATE	c.97T>G	p.Ser33Ala
chromosome_17	2273444	T	C	228	18	Cre17.g713700	missense_variant	MODERATE	c.164T>C	p.Val55Ala
chromosome_17	2273627	G	A	228	18	Cre17.g713700	missense_variant	MODERATE	c.236G>A	p.Gly79Glu
chromosome_17	2273629	G	C	228	18	Cre17.g713700	missense_variant	MODERATE	c.238G>C	p.Ala80Pro
chromosome_17	2273818	A	G	225	14	Cre17.g713700	missense_variant	MODERATE	c.427A>G	p.Thr143Ala
chromosome_17	2274073	T	A	108	4	Cre17.g713700	missense_variant	MODERATE	c.449T>A	p.Leu150His
chromosome_17	2274082	C	G	111	4	Cre17.g713700	missense_variant	MODERATE	c.458C>G	p.Pro153Arg
chromosome_17	2274089	A	T	108	4	Cre17.g713700	missense_variant	MODERATE	c.465A>T	p.Gln155His
chromosome_17	2274136	CTA	CTAGTA	225	15	Cre17.g713700	disruptive_inframe_insertion	MODERATE	c.514_515insGTA	p.Pro171_Thr172insSer
chromosome_17	2274422	G	T	225	13	Cre17.g713700	missense_variant	MODERATE	c.694G>T	p.Ala232Ser
chromosome_17	2274993	A	G	178	8	Cre17.g713700	missense_variant	MODERATE	c.829A>G	p.Thr277Ala
chromosome_17	2275235	C	T	195	10	Cre17.g713700	missense_variant	MODERATE	c.950C>T	p.Thr317Ile
chromosome_17	2275601	T	C	225	20	Cre17.g713700	missense_variant	MODERATE	c.973T>C	p.Cys325Arg
chromosome_17	2275930	CCAG	CCAGCAG	212	7	Cre17.g713700	conservative_inframe_insertion&splice_region_variant	MODERATE	c.1168-1_1168insCAG	p.Gln389dup
chromosome_17	2276168	A	C	225	29	Cre17.g713700	missense_variant	MODERATE	c.1402A>C	p.Thr468Pro
chromosome_17	2276584	G	C	197	9	Cre17.g713700	missense_variant	MODERATE	c.1579G>C	p.Ala527Pro
chromosome_17	2276641	C	T	225	27	Cre17.g713700	missense_variant	MODERATE	c.1636C>T	p.His546Tyr
chromosome_17	2276675	C	T	225	45	Cre17.g713700	missense_variant	MODERATE	c.1670C>T	p.Ser557Phe
chromosome_17	2276836	G	A	225	61	Cre17.g713700	missense_variant	MODERATE	c.1831G>A	p.Ala611Thr
chromosome_17	2277953	TGG	TG	114	61	Cre17.g713726	frameshift_variant	HIGH	c.115delC	p.Pro39fs
chromosome_17	2277971	CCGC	CCGCGCGC	225	55	Cre17.g713726	frameshift_variant	HIGH	c.95_96insGCGC	p.Arg34fs
chromosome_17	2279245	A	G	225	29	Cre17.g713750	missense_variant	MODERATE	c.262A>G	p.Ser88Gly
chromosome_17	2280125	CTC	CTCTTC	225	16	Cre17.g713750	disruptive_inframe_insertion	MODERATE	c.875_876insTTC	p.Ser292dup
chromosome_17	2280483	A	G	111	4	Cre17.g713750	missense_variant	MODERATE	c.1081A>G	p.Ile361Val
chromosome_17	2280486	A	G	111	4	Cre17.g713750	missense_variant	MODERATE	c.1084A>G	p.Thr362Ala
chromosome_17	2280888	C	G	225	47	Cre17.g713750	missense_variant	MODERATE	c.1486C>G	p.Gln496Glu
chromosome_17	2281188	G	A	225	49	Cre17.g713750	missense_variant&splice_region_variant	MODERATE	c.1561G>A	p.Val521Ile
chromosome_17	2281614	G	A	225	29	Cre17.g713750	missense_variant	MODERATE	c.1987G>A	p.Ala663Thr
chromosome_17	2281645	T	A	225	17	Cre17.g713750	missense_variant	MODERATE	c.2018T>A	p.Phe673Tyr
chromosome_17	2286819	CG	CGGTG	225	16	Cre17.g713850	conservative_inframe_insertion	MODERATE	c.1189_1190insCAC	p.Ala397_Leu398insPro
chromosome_17	2306161	T	G	228	46	Cre17.g714150	missense_variant	MODERATE	c.391A>C	p.Asn131His
chromosome_17	2306854	G	T	228	58	Cre17.g714150	missense_variant&splice_region_variant	MODERATE	c.193C>A	p.Gln65Lys
chromosome_17	2309739	G	T	225	29	Cre17.g714200	missense_variant	MODERATE	c.3329C>A	p.Thr1110Asn
chromosome_17	2309772	C	T	225	35	Cre17.g714200	missense_variant	MODERATE	c.3296G>A	p.Gly1099Asp
chromosome_17	2309773	C	G	225	35	Cre17.g714200	missense_variant	MODERATE	c.3295G>C	p.Gly1099Arg
chromosome_17	2311633	T	G	108	15	Cre17.g714200	missense_variant	MODERATE	c.2150A>C	p.His717Pro
chromosome_17	2312545	C	T	225	40	Cre17.g714200	missense_variant&splice_region_variant	MODERATE	c.1477G>A	p.Asp493Asn
chromosome_17	2312762	G	C	225	54	Cre17.g714200	missense_variant&splice_region_variant	MODERATE	c.1474C>G	p.Gln492Glu
chromosome_17	2315128	A	C	228	52	Cre17.g714200	missense_variant	MODERATE	c.400T>G	p.Ser134Ala
chromosome_17	2316091	A	G	225	15	Cre17.g714200	missense_variant	MODERATE	c.8T>C	p.Leu3Pro
chromosome_17	2316682	C	T	225	44	Cre17.g714229	missense_variant	MODERATE	c.2845G>A	p.Gly949Arg
chromosome_17	2316847	G	T	225	43	Cre17.g714229	missense_variant	MODERATE	c.2680C>A	p.Gln894Lys
chromosome_17	2322474	G	A	228	41	Cre17.g714229	missense_variant	MODERATE	c.65C>T	p.Thr22Ile
chromosome_17	2326123	T	C	225	9	Cre17.g714300	missense_variant	MODERATE	c.476A>G	p.Gln159Arg
chromosome_17	2328753	C	T	225	54	Cre17.g714350	splice_donor_variant&intron_variant	HIGH	c.1657+1G>A
chromosome_17	2330574	C	T	225	58	Cre17.g714350	missense_variant	MODERATE	c.451G>A	p.Val151Ile
chromosome_17	2330778	C	A	130	5	Cre17.g714350	missense_variant	MODERATE	c.247G>T	p.Ala83Ser
chromosome_17	2331210	C	G	225	36	Cre17.g714350	missense_variant	MODERATE	c.34G>C	p.Ala12Pro
chromosome_17	2332902	A	C	225	39	Cre17.g714400	missense_variant	MODERATE	c.436A>C	p.Lys146Gln
chromosome_17	2332912	A	G	225	42	Cre17.g714400	missense_variant	MODERATE	c.446A>G	p.His149Arg
chromosome_17	2333056	T	G	225	36	Cre17.g714400	missense_variant	MODERATE	c.590T>G	p.Val197Gly
chromosome_17	2333408	T	C	225	17	Cre17.g714400	missense_variant	MODERATE	c.655T>C	p.Ser219Pro
chromosome_17	2333837	C	T	225	21	Cre17.g714400	missense_variant	MODERATE	c.905C>T	p.Ala302Val
chromosome_17	2333975	T	C	127	5	Cre17.g714400	missense_variant	MODERATE	c.1043T>C	p.Val348Ala
chromosome_17	2334625	C	T	166	7	Cre17.g714400	missense_variant&splice_region_variant	MODERATE	c.1319C>T	p.Ala440Val
chromosome_17	2335014	T	G	225	38	Cre17.g714400	missense_variant	MODERATE	c.1438T>G	p.Ser480Ala
chromosome_17	2336598	T	G	225	11	Cre17.g714400	missense_variant	MODERATE	c.2000T>G	p.Ile667Ser
chromosome_17	2350199	C	T	225	41	Cre17.g714700	missense_variant	MODERATE	c.4729G>A	p.Val1577Ile
chromosome_17	2350314	C	A	225	38	Cre17.g714700	missense_variant	MODERATE	c.4614G>T	p.Glu1538Asp
chromosome_17	2350505	C	G	152	6	Cre17.g714700	missense_variant	MODERATE	c.4423G>C	p.Ala1475Pro
chromosome_17	2350897	T	C	225	13	Cre17.g714700	missense_variant	MODERATE	c.4031A>G	p.Asn1344Ser
chromosome_17	2350903	T	C	225	13	Cre17.g714700	missense_variant	MODERATE	c.4025A>G	p.Asn1342Ser
chromosome_17	2351389	T	A	225	27	Cre17.g714700	missense_variant	MODERATE	c.3691A>T	p.Thr1231Ser
chromosome_17	2351632	T	G	225	17	Cre17.g714700	missense_variant	MODERATE	c.3600A>C	p.Glu1200Asp
chromosome_17	2351638	C	A	225	16	Cre17.g714700	missense_variant	MODERATE	c.3594G>T	p.Gln1198His
chromosome_17	2351643	G	C	225	16	Cre17.g714700	missense_variant	MODERATE	c.3589C>G	p.Gln1197Glu
chromosome_17	2353609	C	T	225	57	Cre17.g714700	missense_variant	MODERATE	c.2687G>A	p.Arg896His
chromosome_17	2369823	CG	CGTTG	225	17	Cre17.g714950	conservative_inframe_insertion	MODERATE	c.1415_1416insCAA	p.Ser472dup
chromosome_17	2369825	C	T	225	17	Cre17.g714950	missense_variant	MODERATE	c.1415G>A	p.Ser472Asn
chromosome_17	2369825	CTGTTGTTGTTG	CTGTTGTTGTTGTTG	225	17	Cre17.g714950	conservative_inframe_insertion	MODERATE	c.1403_1404insCAA	p.Ser468_Asn469insAsn
chromosome_17	2378521	A	C	225	40	Cre17.g715050	missense_variant	MODERATE	c.1260T>G	p.Cys420Trp
chromosome_17	2378580	G	T	228	40	Cre17.g715050	missense_variant	MODERATE	c.1201C>A	p.Gln401Lys
chromosome_17	2378805	C	A	228	39	Cre17.g715050	missense_variant	MODERATE	c.976G>T	p.Ala326Ser
chromosome_17	2378807	A	C	228	39	Cre17.g715050	missense_variant	MODERATE	c.974T>G	p.Val325Gly
chromosome_17	2387422	G	A	225	21	Cre17.g715200	missense_variant	MODERATE	c.118G>A	p.Gly40Ser
chromosome_17	2400093	T	A	225	14	Cre17.g715300	missense_variant	MODERATE	c.3767A>T	p.Gln1256Leu
chromosome_17	2403001	G	A	225	48	Cre17.g715300	missense_variant	MODERATE	c.1328C>T	p.Thr443Ile
chromosome_17	2407493	G	A	225	33	Cre17.g715350	missense_variant	MODERATE	c.770C>T	p.Ala257Val
chromosome_17	2407493	G	A	225	33	Cre17.g715350	missense_variant	MODERATE	c.767C>T	p.Ala256Val
chromosome_17	2407527	C	T	225	31	Cre17.g715350	missense_variant	MODERATE	c.736G>A	p.Ala246Thr
chromosome_17	2407527	C	T	225	31	Cre17.g715350	missense_variant	MODERATE	c.733G>A	p.Ala245Thr
chromosome_17	2410396	A	C	225	35	Cre17.g715400	missense_variant	MODERATE	c.479A>C	p.Glu160Ala
chromosome_17	2410397	G	T	225	35	Cre17.g715400	missense_variant	MODERATE	c.480G>T	p.Glu160Asp
chromosome_17	2410406	T	G	225	38	Cre17.g715400	missense_variant	MODERATE	c.489T>G	p.His163Gln
chromosome_17	2410989	G	C	225	19	Cre17.g715400	missense_variant	MODERATE	c.898G>C	p.Val300Leu
chromosome_17	2412262	A	G	135	5	Cre17.g715421	missense_variant	MODERATE	c.214A>G	p.Thr72Ala
chromosome_17	2412263	C	T	135	5	Cre17.g715421	missense_variant	MODERATE	c.215C>T	p.Thr72Ile
chromosome_17	2412273	C	G	220	9	Cre17.g715421	missense_variant	MODERATE	c.225C>G	p.Ser75Arg
chromosome_17	2412395	T	C	225	43	Cre17.g715421	missense_variant	MODERATE	c.347T>C	p.Phe116Ser
chromosome_17	2412410	A	G	225	41	Cre17.g715421	missense_variant	MODERATE	c.362A>G	p.Gln121Arg
chromosome_17	2412532	A	C	122	7	Cre17.g715421	missense_variant	MODERATE	c.484A>C	p.Asn162His
chromosome_17	2412534	C	G	142	7	Cre17.g715421	missense_variant	MODERATE	c.486C>G	p.Asn162Lys
chromosome_17	2412668	A	C	225	59	Cre17.g715421	missense_variant	MODERATE	c.620A>C	p.Asp207Ala
chromosome_17	2412880	G	C	225	44	Cre17.g715421	missense_variant	MODERATE	c.832G>C	p.Glu278Gln
chromosome_17	2412896	C	T	225	44	Cre17.g715421	missense_variant	MODERATE	c.848C>T	p.Pro283Leu
chromosome_17	2412902	T	C	225	45	Cre17.g715421	missense_variant	MODERATE	c.854T>C	p.Val285Ala
chromosome_17	2412994	T	C	225	45	Cre17.g715421	missense_variant	MODERATE	c.946T>C	p.Ser316Pro
chromosome_17	2413003	C	G	225	44	Cre17.g715421	missense_variant	MODERATE	c.955C>G	p.Leu319Val
chromosome_17	2413016	A	G	225	44	Cre17.g715421	missense_variant	MODERATE	c.968A>G	p.Asp323Gly
chromosome_17	2413132	TGCG	TGCGCGCG	225	20	Cre17.g715421	frameshift_variant	HIGH	c.1087_1088insCGCG	p.Glu363fs
chromosome_17	2413166	T	C	225	11	Cre17.g715421	missense_variant	MODERATE	c.1118T>C	p.Ile373Thr
chromosome_17	2413288	A	G	225	33	Cre17.g715421	missense_variant	MODERATE	c.1240A>G	p.Ile414Val
chromosome_17	2413377	G	A	225	51	Cre17.g715421	missense_variant	MODERATE	c.1329G>A	p.Met443Ile
chromosome_17	2413421	G	A	225	59	Cre17.g715421	missense_variant	MODERATE	c.1373G>A	p.Arg458His
chromosome_17	2413501	C	G	225	55	Cre17.g715421	missense_variant	MODERATE	c.1453C>G	p.Arg485Gly
chromosome_17	2413823	G	T	225	61	Cre17.g715421	missense_variant	MODERATE	c.1775G>T	p.Arg592Leu
chromosome_17	2413835	GTGATG	GTG	225	65	Cre17.g715421	disruptive_inframe_deletion	MODERATE	c.1790_1792delATG	p.Asp597del
chromosome_17	2413924	G	T	225	34	Cre17.g715421	missense_variant	MODERATE	c.1876G>T	p.Val626Leu
chromosome_17	2413937	G	A	225	30	Cre17.g715421	missense_variant	MODERATE	c.1889G>A	p.Gly630Glu
chromosome_17	2413996	G	A	225	12	Cre17.g715421	missense_variant	MODERATE	c.1948G>A	p.Val650Ile
chromosome_17	2414228	C	G	225	9	Cre17.g715421	missense_variant	MODERATE	c.2021C>G	p.Ala674Gly
chromosome_17	2414257	G	GGGGCTCAGT	225	6	Cre17.g715421	disruptive_inframe_insertion	MODERATE	c.2050_2051insGGGCTCAGT	p.Val684delinsGlyAlaGlnLeu
chromosome_17	2414341	C	T	104	4	Cre17.g715421	stop_gained	HIGH	c.2134C>T	p.Gln712*
chromosome_17	2414383	C	G	104	4	Cre17.g715421	missense_variant	MODERATE	c.2176C>G	p.Pro726Ala
chromosome_17	2414387	CTG	CTGTGATG	121	4	Cre17.g715421	frameshift_variant	HIGH	c.2182_2183insTGATG	p.Ala728fs
chromosome_17	2416342	T	A	225	58	Cre17.g715450	missense_variant	MODERATE	c.257T>A	p.Ile86Asn
chromosome_17	2416397	A	G	225	53	Cre17.g715450	missense_variant	MODERATE	c.312A>G	p.Ile104Met
chromosome_17	2416423	T	C	225	37	Cre17.g715450	missense_variant	MODERATE	c.338T>C	p.Val113Ala
chromosome_17	2416441	G	C	225	30	Cre17.g715450	missense_variant	MODERATE	c.356G>C	p.Gly119Ala
chromosome_17	2416888	T	A	225	38	Cre17.g715450	missense_variant	MODERATE	c.803T>A	p.Phe268Tyr
chromosome_17	2416962	T	C	225	19	Cre17.g715450	missense_variant	MODERATE	c.877T>C	p.Phe293Leu
chromosome_17	2417163	G	C	225	40	Cre17.g715450	missense_variant	MODERATE	c.1078G>C	p.Val360Leu
chromosome_17	2417301	G	A	225	21	Cre17.g715450	missense_variant	MODERATE	c.1216G>A	p.Gly406Ser
chromosome_17	2417308	C	A	225	20	Cre17.g715450	missense_variant	MODERATE	c.1223C>A	p.Thr408Lys
chromosome_17	2417389	A	G	225	20	Cre17.g715450	missense_variant	MODERATE	c.1304A>G	p.Gln435Arg
chromosome_17	2417568	A	G	140	7	Cre17.g715450	missense_variant	MODERATE	c.1483A>G	p.Thr495Ala
chromosome_17	2417572	G	A	133	7	Cre17.g715450	missense_variant	MODERATE	c.1487G>A	p.Gly496Asp
chromosome_17	2417595	A	G	220	8	Cre17.g715450	missense_variant	MODERATE	c.1510A>G	p.Ser504Gly
chromosome_17	2417617	C	T	225	12	Cre17.g715450	missense_variant	MODERATE	c.1532C>T	p.Ala511Val
chromosome_17	2417626	G	A	225	12	Cre17.g715450	missense_variant	MODERATE	c.1541G>A	p.Gly514Asp
chromosome_17	2417653	GTG	GTGCTG	225	24	Cre17.g715450	disruptive_inframe_insertion	MODERATE	c.1570_1571insCTG	p.Gly523_Gly524insAla
chromosome_17	2417827	C	G	225	50	Cre17.g715450	missense_variant	MODERATE	c.1742C>G	p.Pro581Arg
chromosome_17	2417898	A	G	225	45	Cre17.g715450	missense_variant	MODERATE	c.1813A>G	p.Thr605Ala
chromosome_17	2418401	T	G	225	11	Cre17.g715450	missense_variant	MODERATE	c.2129T>G	p.Val710Gly
chromosome_17	2418413	G	C	225	14	Cre17.g715450	missense_variant	MODERATE	c.2141G>C	p.Ser714Thr
chromosome_17	2418756	G	C	225	28	Cre17.g715450	missense_variant	MODERATE	c.2350G>C	p.Ala784Pro
chromosome_17	2426675	T	C	225	16	Cre17.g715600	missense_variant	MODERATE	c.1574T>C	p.Val525Ala
chromosome_17	2427655	AGCGGCGGCGGC	AGCGGCGGCGGCGGC	225	20	Cre17.g715600	conservative_inframe_insertion	MODERATE	c.2563_2565dupGGC	p.Gly855dup
chromosome_17	2427733	G	A	225	24	Cre17.g715600	missense_variant	MODERATE	c.2632G>A	p.Gly878Arg
chromosome_17	2437848	C	T	228	49	Cre17.g715700	missense_variant	MODERATE	c.2188G>A	p.Val730Met
chromosome_17	2449070	C	T	225	52	Cre17.g715800	missense_variant	MODERATE	c.1433C>T	p.Ala478Val
chromosome_17	2451372	C	G	225	24	Cre17.g715801	missense_variant	MODERATE	c.881C>G	p.Pro294Arg
chromosome_17	2451384	TGCCGCCGCCGCCGCCGCCGCCGCCGCCGCCGCCG	TGCCGCCGCCGCCGCCGCCGCCGCCGCCG	202	23	Cre17.g715801	conservative_inframe_deletion	MODERATE	c.922_927delCCGCCG	p.Pro308_Pro309del
chromosome_17	2451897	A	G	225	62	Cre17.g715801	missense_variant	MODERATE	c.1406A>G	p.Asn469Ser
chromosome_17	2453056	G	C	213	9	Cre17.g715801	missense_variant	MODERATE	c.2264G>C	p.Gly755Ala
chromosome_17	2455253	ACCGCCGCCGCCGCCGCCGCCGC	ACCGCCGCCGCCGCCGC	225	34	Cre17.g715801	disruptive_inframe_deletion	MODERATE	c.3321_3326delCGCCGC	p.Ala1108_Ala1109del
chromosome_17	2458718	G	T	217	10	Cre17.g715801	missense_variant	MODERATE	c.5576G>T	p.Arg1859Leu
chromosome_17	2459243	G	T	122	6	Cre17.g715801	missense_variant	MODERATE	c.6101G>T	p.Gly2034Val
chromosome_17	2459299	G	T	133	6	Cre17.g715801	missense_variant	MODERATE	c.6157G>T	p.Gly2053Cys
chromosome_17	2459305	T	A	130	6	Cre17.g715801	missense_variant	MODERATE	c.6163T>A	p.Ser2055Thr
chromosome_17	2459312	G	A	140	6	Cre17.g715801	missense_variant	MODERATE	c.6170G>A	p.Gly2057Asp
chromosome_17	2460435	C	G	163	6	Cre17.g715801	missense_variant	MODERATE	c.7042C>G	p.Pro2348Ala
chromosome_17	2460571	C	T	148	6	Cre17.g715801	missense_variant	MODERATE	c.7178C>T	p.Ser2393Leu
chromosome_17	2460708	G	C	160	8	Cre17.g715801	missense_variant	MODERATE	c.7315G>C	p.Val2439Leu
chromosome_17	2461891	C	T	225	47	Cre17.g715801	missense_variant	MODERATE	c.8249C>T	p.Thr2750Ile
chromosome_17	2461894	G	A	225	48	Cre17.g715801	missense_variant	MODERATE	c.8252G>A	p.Gly2751Glu
chromosome_17	2463172	GCCGATG	GCCGATGACACCGATG	225	15	Cre17.g715801	disruptive_inframe_insertion	MODERATE	c.9076_9077insACACCGATG	p.Asp3025_Gly3026insAspThrAsp
chromosome_17	2463281	C	T	225	17	Cre17.g715801	missense_variant	MODERATE	c.9179C>T	p.Ala3060Val
chromosome_17	2463292	C	A	225	13	Cre17.g715801	missense_variant	MODERATE	c.9190C>A	p.Pro3064Thr
chromosome_17	2463340	A	G	225	15	Cre17.g715801	missense_variant	MODERATE	c.9238A>G	p.Thr3080Ala
chromosome_17	2463389	C	T	225	17	Cre17.g715801	missense_variant	MODERATE	c.9287C>T	p.Pro3096Leu
chromosome_17	2463683	A	G	148	5	Cre17.g715801	missense_variant	MODERATE	c.9581A>G	p.His3194Arg
chromosome_17	2463943	G	A	176	7	Cre17.g715801	missense_variant	MODERATE	c.9841G>A	p.Gly3281Arg
chromosome_17	2464151	G	A	225	20	Cre17.g715801	missense_variant	MODERATE	c.10049G>A	p.Gly3350Glu
chromosome_17	2464342	G	T	185	8	Cre17.g715801	missense_variant	MODERATE	c.10240G>T	p.Ala3414Ser
chromosome_17	2464466	C	G	225	11	Cre17.g715801	missense_variant	MODERATE	c.10364C>G	p.Ala3455Gly
chromosome_17	2464598	GCGCAACGCAGCACGCAACGCAGCACGCAACGCAGC	GCGCAACGCAGCACGCAACGCAGC	154	7	Cre17.g715801	disruptive_inframe_deletion	MODERATE	c.10520_10531delACGCAACGCAGC	p.His3507_Gln3510del
chromosome_17	2469290	G	A	225	19	Cre17.g715850	missense_variant	MODERATE	c.1925G>A	p.Gly642Asp
chromosome_17	2469707	C	T	225	31	Cre17.g715850	missense_variant	MODERATE	c.2342C>T	p.Ala781Val
chromosome_17	2469861	AGAGCGGGAGCGGGA	AGAGCGGGAGCGGGAGCGGGA	225	28	Cre17.g715850	disruptive_inframe_insertion	MODERATE	c.2505_2510dupGCGGGA	p.Glu835_Arg836dup
chromosome_17	2469940	A	T	225	28	Cre17.g715850	missense_variant	MODERATE	c.2575A>T	p.Thr859Ser
chromosome_17	2475649	C	T	225	51	Cre17.g715900	missense_variant	MODERATE	c.749G>A	p.Arg250His
chromosome_17	2476896	TGGAGGAGGAGG	TGGAGGAGG	225	59	Cre17.g715900	conservative_inframe_deletion	MODERATE	c.320_322delCCT	p.Ser108del
chromosome_17	2477213	C	T	225	47	Cre17.g715900	missense_variant	MODERATE	c.14G>A	p.Arg5His
chromosome_17	2479701	G	A	225	11	Cre17.g715950	missense_variant	MODERATE	c.713G>A	p.Gly238Glu
chromosome_17	2484743	C	T	225	24	Cre17.g716026	missense_variant	MODERATE	c.317C>T	p.Pro106Leu
chromosome_17	2485432	T	C	225	24	Cre17.g716026	missense_variant	MODERATE	c.1006T>C	p.Cys336Arg
chromosome_17	2485537	T	A	225	79	Cre17.g716026	missense_variant	MODERATE	c.1111T>A	p.Cys371Ser
chromosome_17	2489008	T	C	225	29	Cre17.g716050	missense_variant	MODERATE	c.1882A>G	p.Met628Val
chromosome_17	2489013	C	G	225	28	Cre17.g716050	missense_variant	MODERATE	c.1877G>C	p.Gly626Ala
chromosome_17	2489212	A	G	225	17	Cre17.g716050	missense_variant	MODERATE	c.1678T>C	p.Ser560Pro
chromosome_17	2489256	C	A	194	9	Cre17.g716050	missense_variant	MODERATE	c.1634G>T	p.Gly545Val
chromosome_17	2489262	GC	GCCAC	185	9	Cre17.g716050	conservative_inframe_insertion	MODERATE	c.1626_1627insGTG	p.Ala542_Ala543insVal
chromosome_17	2489463	G	C	104	4	Cre17.g716050	missense_variant	MODERATE	c.1427C>G	p.Ala476Gly
chromosome_17	2493657	C	A	187	8	Cre17.g716050	missense_variant	MODERATE	c.313G>T	p.Ala105Ser
chromosome_17	2493659	T	A	169	8	Cre17.g716050	missense_variant	MODERATE	c.311A>T	p.His104Leu
chromosome_17	2493675	A	G	207	11	Cre17.g716050	missense_variant	MODERATE	c.295T>C	p.Ser99Pro
chromosome_17	2493677	A	C	179	12	Cre17.g716050	missense_variant	MODERATE	c.293T>G	p.Leu98Arg
chromosome_17	2494672	G	A	225	11	Cre17.g716101	missense_variant	MODERATE	c.259G>A	p.Gly87Ser
chromosome_17	2494673	G	A	225	11	Cre17.g716101	missense_variant	MODERATE	c.260G>A	p.Gly87Asp
chromosome_17	2494679	G	A	225	11	Cre17.g716101	missense_variant	MODERATE	c.266G>A	p.Arg89His
chromosome_17	2494801	G	A	225	29	Cre17.g716101	missense_variant	MODERATE	c.388G>A	p.Ala130Thr
chromosome_17	2494819	G	A	225	30	Cre17.g716101	missense_variant	MODERATE	c.406G>A	p.Ala136Thr
chromosome_17	2495012	C	A	225	45	Cre17.g716101	missense_variant	MODERATE	c.599C>A	p.Thr200Lys
chromosome_17	2495153	T	C	225	14	Cre17.g716101	missense_variant	MODERATE	c.740T>C	p.Val247Ala
chromosome_17	2495166	AGCTGCTG	AGCTGCTGCTG	225	13	Cre17.g716101	disruptive_inframe_insertion	MODERATE	c.758_760dupCTG	p.Ala253dup
chromosome_17	2495179	G	C	225	10	Cre17.g716101	missense_variant	MODERATE	c.766G>C	p.Ala256Pro
chromosome_17	2495665	T	C	129	5	Cre17.g716101	missense_variant	MODERATE	c.1252T>C	p.Ser418Pro
chromosome_17	2495676	C	G	122	5	Cre17.g716101	missense_variant	MODERATE	c.1263C>G	p.His421Gln
chromosome_17	2495690	C	G	129	5	Cre17.g716101	missense_variant	MODERATE	c.1277C>G	p.Ala426Gly
chromosome_17	2496149	C	G	112	5	Cre17.g716101	missense_variant	MODERATE	c.1736C>G	p.Ala579Gly
chromosome_17	2496166	G	T	134	6	Cre17.g716101	missense_variant	MODERATE	c.1753G>T	p.Gly585Trp
chromosome_17	2496263	C	T	213	9	Cre17.g716101	missense_variant	MODERATE	c.1850C>T	p.Ala617Val
chromosome_17	2496683	G	A	172	9	Cre17.g716101	missense_variant	MODERATE	c.2270G>A	p.Gly757Asp
chromosome_17	2496734	T	C	225	23	Cre17.g716101	missense_variant	MODERATE	c.2321T>C	p.Val774Ala
chromosome_17	2496824	C	A	225	56	Cre17.g716101	missense_variant	MODERATE	c.2411C>A	p.Pro804Gln
chromosome_17	2498011	A	G	225	11	Cre17.g716101	missense_variant	MODERATE	c.3013A>G	p.Met1005Val
chromosome_17	2502584	AGCAGGGGCAGG	AGCAGGGGCAGGGGCAGG	225	26	Cre17.g716101	disruptive_inframe_insertion	MODERATE	c.5063_5068dupGGCAGG	p.Gly1688_Gln1689dup
chromosome_17	2502718	A	G	226	25	Cre17.g716101	missense_variant	MODERATE	c.5191A>G	p.Ser1731Gly
chromosome_17	2503134	T	G	225	16	Cre17.g716101	missense_variant	MODERATE	c.5378T>G	p.Val1793Gly
chromosome_17	2509392	A	G	225	49	Cre17.g716200	missense_variant	MODERATE	c.1469T>C	p.Leu490Pro
chromosome_17	2509393	G	C	225	49	Cre17.g716200	missense_variant	MODERATE	c.1468C>G	p.Leu490Val
chromosome_17	2509516	C	G	225	16	Cre17.g716200	missense_variant	MODERATE	c.1345G>C	p.Val449Leu
chromosome_17	2510978	A	C	209	9	Cre17.g716200	missense_variant	MODERATE	c.142T>G	p.Ser48Ala
chromosome_17	2513448	C	T	225	47	Cre17.g716251	missense_variant	MODERATE	c.1817G>A	p.Gly606Asp
chromosome_17	2513595	CCGT	CCGTCGT	225	12	Cre17.g716251	conservative_inframe_insertion	MODERATE	c.1666_1667insACG	p.Asn556_Gly557insAsp
chromosome_17	2513599	T	C	225	11	Cre17.g716251	missense_variant	MODERATE	c.1666A>G	p.Asn556Asp
chromosome_17	2513599	TG	TGTCG	225	11	Cre17.g716251	conservative_inframe_insertion	MODERATE	c.1664_1665insCGA	p.Gly555_Asn556insAsp
chromosome_17	2513881	A	C	225	54	Cre17.g716251	missense_variant	MODERATE	c.1384T>G	p.Phe462Val
chromosome_17	2513938	TCTGCTGCTGCTGCTGCTGC	TCTGCTGCTGCTGCTGC	225	49	Cre17.g716251	conservative_inframe_deletion	MODERATE	c.1308_1310delGCA	p.Gln437del
chromosome_17	2514165	T	C	225	49	Cre17.g716251	missense_variant	MODERATE	c.1100A>G	p.Glu367Gly
chromosome_17	2514452	AGCCGCCGC	AGCCGCCGCCGC	152	17	Cre17.g716251	conservative_inframe_insertion	MODERATE	c.933_934insGCG	p.Ala311dup
chromosome_17	2515333	G	T	225	18	Cre17.g716251	missense_variant	MODERATE	c.186C>A	p.Ser62Arg
chromosome_17	2515356	C	T	228	17	Cre17.g716251	missense_variant	MODERATE	c.163G>A	p.Glu55Lys
chromosome_17	2516485	T	C	225	21	Cre17.g716301	missense_variant	MODERATE	c.1132A>G	p.Arg378Gly
chromosome_17	2516518	TAGCCGCAAC	T	228	37	Cre17.g716301	conservative_inframe_deletion	MODERATE	c.1090_1098delGTTGCGGCT	p.Val364_Ala366del
chromosome_17	2516519	AGCCGCAACCGCCGC	AGCCGC	225	36	Cre17.g716301	conservative_inframe_deletion	MODERATE	c.1084_1092delGCGGCGGTT	p.Ala362_Val364del
chromosome_17	2517774	T	A	225	61	Cre17.g716301	missense_variant	MODERATE	c.102A>T	p.Leu34Phe
chromosome_17	2521533	C	T	225	17	Cre17.g716350	missense_variant	MODERATE	c.586G>A	p.Glu196Lys
chromosome_17	2523386	C	T	225	32	Cre17.g716350	missense_variant	MODERATE	c.100G>A	p.Val34Met
chromosome_17	2526447	T	C	228	41	Cre17.g716400	missense_variant	MODERATE	c.851A>G	p.Lys284Arg
chromosome_17	2527193	CGT	CGTTGT	166	42	Cre17.g716400	conservative_inframe_insertion	MODERATE	c.616_617insACA	p.Asp206_Glu207insAsn
chromosome_17	2527247	TCTGCTGCTGCTGCT	TCTGCTGCTGCT	225	24	Cre17.g716400	conservative_inframe_deletion	MODERATE	c.551_553delAGC	p.Gln185del
chromosome_17	2527271	C	T	225	21	Cre17.g716400	missense_variant	MODERATE	c.541G>A	p.Ala181Thr
chromosome_17	2529442	T	C	225	25	Cre17.g716450	missense_variant	MODERATE	c.536T>C	p.Leu179Pro
chromosome_17	2529801	G	A	192	7	Cre17.g716450	missense_variant	MODERATE	c.730G>A	p.Gly244Ser
chromosome_17	2529939	C	G	225	11	Cre17.g716450	missense_variant	MODERATE	c.868C>G	p.Leu290Val
chromosome_17	2529940	T	G	225	11	Cre17.g716450	missense_variant	MODERATE	c.869T>G	p.Leu290Arg
chromosome_17	2530309	G	C	225	35	Cre17.g716450	missense_variant	MODERATE	c.1238G>C	p.Gly413Ala
chromosome_17	2531944	C	G	225	33	Cre17.g716450	missense_variant	MODERATE	c.1782C>G	p.Asp594Glu
chromosome_17	2532334	C	T	225	11	Cre17.g716450	missense_variant	MODERATE	c.1924C>T	p.His642Tyr
chromosome_17	2532349	T	G	225	13	Cre17.g716450	missense_variant	MODERATE	c.1939T>G	p.Ser647Ala
chromosome_17	2532463	A	G	225	19	Cre17.g716450	missense_variant	MODERATE	c.2053A>G	p.Thr685Ala
chromosome_17	2533745	G	C	228	37	Cre17.g716450	missense_variant	MODERATE	c.2306G>C	p.Gly769Ala
chromosome_17	2559771	A	G	154	6	Cre17.g716600	splice_donor_variant&intron_variant	HIGH	c.-26+2T>C
chromosome_17	2562386	T	G	225	19	Cre17.g716613	splice_donor_variant&intron_variant	HIGH	c.0+1A>C
chromosome_17	2579248	T	G	111	4	Cre17.g716800	missense_variant	MODERATE	c.3052A>C	p.Asn1018His
chromosome_17	2579954	A	T	217	10	Cre17.g716800	missense_variant	MODERATE	c.2586T>A	p.Asn862Lys
chromosome_17	2580069	A	G	130	6	Cre17.g716800	missense_variant	MODERATE	c.2471T>C	p.Val824Ala
chromosome_17	2583766	T	C	222	9	Cre17.g716800	missense_variant	MODERATE	c.1255A>G	p.Thr419Ala
chromosome_17	2606300	C	A	103	5	Cre17.g717050	missense_variant	MODERATE	c.2808G>T	p.Lys936Asn
chromosome_17	2606312	T	G	118	5	Cre17.g717050	missense_variant	MODERATE	c.2796A>C	p.Gln932His
chromosome_17	2606316	T	C	104	5	Cre17.g717050	missense_variant	MODERATE	c.2792A>G	p.Glu931Gly
chromosome_17	2607142	G	A	225	24	Cre17.g717050	missense_variant	MODERATE	c.2504C>T	p.Ala835Val
chromosome_17	2608853	G	C	225	13	Cre17.g717050	missense_variant	MODERATE	c.1901C>G	p.Ala634Gly
chromosome_17	2610134	G	C	185	8	Cre17.g717050	missense_variant	MODERATE	c.1397C>G	p.Ala466Gly
chromosome_17	2611818	CTGTTG	CTG	225	22	Cre17.g717050	conservative_inframe_deletion	MODERATE	c.148_150delCAA	p.Gln50del
chromosome_17	2627213	T	A	105	5	Cre17.g717150	missense_variant	MODERATE	c.38A>T	p.Asn13Ile
chromosome_17	2628686	A	T	186	16	Cre17.g717200	missense_variant	MODERATE	c.94A>T	p.Thr32Ser
chromosome_17	2628686	A	T	186	16	Cre17.g717200	missense_variant	MODERATE	c.94A>T	p.Thr32Ser
chromosome_17	2628687	C	G	207	16	Cre17.g717200	missense_variant	MODERATE	c.95C>G	p.Thr32Ser
chromosome_17	2628687	C	G	207	16	Cre17.g717200	missense_variant	MODERATE	c.95C>G	p.Thr32Ser
chromosome_17	2632071	GC	GCAGTGAC	123	6	Cre17.g717200	conservative_inframe_insertion	MODERATE	c.1044_1045insAGTGAC	p.Gly348_Gly349insSerAsp
chromosome_17	2646921	C	A	225	24	Cre17.g717350	missense_variant	MODERATE	c.1538C>A	p.Thr513Asn
chromosome_17	2646949	G	GCCTGCT	225	17	Cre17.g717350	conservative_inframe_insertion	MODERATE	c.1566_1567insCCTGCT	p.Ala522_Ala523insProAla
chromosome_17	2647202	G	A	225	15	Cre17.g717350	missense_variant	MODERATE	c.1819G>A	p.Val607Ile
chromosome_17	2647229	G	A	225	11	Cre17.g717350	missense_variant	MODERATE	c.1846G>A	p.Ala616Thr
chromosome_17	2694917	G	A	228	50	Cre17.g717900	missense_variant	MODERATE	c.802G>A	p.Ala268Thr
chromosome_17	2698761	G	T	225	12	Cre17.g717950	missense_variant	MODERATE	c.1460C>A	p.Thr487Asn
chromosome_17	2698761	G	T	225	12	Cre17.g717950	missense_variant	MODERATE	c.1460C>A	p.Thr487Asn
chromosome_17	2700934	G	T	228	24	Cre17.g717950	missense_variant	MODERATE	c.76C>A	p.Pro26Thr
chromosome_17	2700934	G	T	228	24	Cre17.g717950	missense_variant	MODERATE	c.76C>A	p.Pro26Thr
chromosome_17	2703893	G	A	179	21	Cre17.g718000	missense_variant	MODERATE	c.646G>A	p.Ala216Thr
chromosome_17	2704032	T	C	225	20	Cre17.g718000	missense_variant	MODERATE	c.785T>C	p.Val262Ala
chromosome_17	2704034	T	G	228	21	Cre17.g718000	missense_variant	MODERATE	c.787T>G	p.Ser263Ala
chromosome_17	2704047	C	T	225	21	Cre17.g718000	missense_variant	MODERATE	c.800C>T	p.Ala267Val
chromosome_17	2704232	A	G	225	35	Cre17.g718000	missense_variant	MODERATE	c.985A>G	p.Thr329Ala
chromosome_17	2704274	G	T	225	31	Cre17.g718000	missense_variant	MODERATE	c.1027G>T	p.Val343Leu
chromosome_17	2704753	G	A	225	14	Cre17.g718000	missense_variant	MODERATE	c.1345G>A	p.Val449Ile
chromosome_17	2704843	G	T	225	29	Cre17.g718000	missense_variant	MODERATE	c.1435G>T	p.Ala479Ser
chromosome_17	2705228	T	C	113	4	Cre17.g718000	missense_variant	MODERATE	c.1565T>C	p.Leu522Pro
chromosome_17	2708977	C	T	225	9	Cre17.g718050	missense_variant	MODERATE	c.1916G>A	p.Arg639His
chromosome_17	2709023	C	T	225	17	Cre17.g718050	missense_variant	MODERATE	c.1870G>A	p.Ala624Thr
chromosome_17	2709137	T	C	225	20	Cre17.g718050	missense_variant	MODERATE	c.1756A>G	p.Thr586Ala
chromosome_17	2709139	A	G	225	20	Cre17.g718050	missense_variant	MODERATE	c.1754T>C	p.Val585Ala
chromosome_17	2709202	G	C	225	14	Cre17.g718050	missense_variant	MODERATE	c.1691C>G	p.Ala564Gly
chromosome_17	2709245	T	C	225	21	Cre17.g718050	missense_variant	MODERATE	c.1648A>G	p.Thr550Ala
chromosome_17	2709368	G	A	225	43	Cre17.g718050	missense_variant	MODERATE	c.1525C>T	p.Pro509Ser
chromosome_17	2709515	C	A	225	23	Cre17.g718050	missense_variant	MODERATE	c.1378G>T	p.Val460Leu
chromosome_17	2713097	T	A	225	22	Cre17.g718050	missense_variant	MODERATE	c.53A>T	p.Asn18Ile
chromosome_17	2713930	A	C	225	35	Cre17.g718100	missense_variant	MODERATE	c.121A>C	p.Lys41Gln
chromosome_17	2713930	A	C	225	35	Cre17.g718100	missense_variant	MODERATE	c.121A>C	p.Lys41Gln
chromosome_17	2714418	G	A	225	24	Cre17.g718100	missense_variant	MODERATE	c.256G>A	p.Val86Met
chromosome_17	2714418	G	A	225	24	Cre17.g718100	missense_variant	MODERATE	c.256G>A	p.Val86Met
chromosome_17	2714581	G	A	225	13	Cre17.g718100	missense_variant	MODERATE	c.331G>A	p.Val111Ile
chromosome_17	2714581	G	A	225	13	Cre17.g718100	missense_variant	MODERATE	c.331G>A	p.Val111Ile
chromosome_17	2716350	G	A	225	43	Cre17.g718100	missense_variant	MODERATE	c.1501G>A	p.Ala501Thr
chromosome_17	2716350	G	A	225	43	Cre17.g718100	missense_variant	MODERATE	c.1501G>A	p.Ala501Thr
chromosome_17	2716564	C	T	225	13	Cre17.g718100	missense_variant	MODERATE	c.1715C>T	p.Thr572Met
chromosome_17	2717046	G	A	225	18	Cre17.g718100	missense_variant	MODERATE	c.2014G>A	p.Ala672Thr
chromosome_17	2717046	G	A	225	18	Cre17.g718100	missense_variant	MODERATE	c.1816G>A	p.Ala606Thr
chromosome_17	2717611	G	T	225	21	Cre17.g718100	missense_variant	MODERATE	c.2579G>T	p.Ser860Ile
chromosome_17	2717611	G	T	225	21	Cre17.g718100	missense_variant	MODERATE	c.2381G>T	p.Ser794Ile
chromosome_17	2717669	C	G	139	6	Cre17.g718100	missense_variant	MODERATE	c.2637C>G	p.His879Gln
chromosome_17	2717669	C	G	139	6	Cre17.g718100	missense_variant	MODERATE	c.2439C>G	p.His813Gln
chromosome_17	2718036	A	G	225	23	Cre17.g718100	missense_variant	MODERATE	c.3004A>G	p.Ser1002Gly
chromosome_17	2718036	A	G	225	23	Cre17.g718100	missense_variant	MODERATE	c.2806A>G	p.Ser936Gly
chromosome_17	2718151	A	T	228	57	Cre17.g718100	missense_variant	MODERATE	c.3119A>T	p.Asn1040Ile
chromosome_17	2718151	A	T	228	57	Cre17.g718100	missense_variant	MODERATE	c.2921A>T	p.Asn974Ile
chromosome_17	2718237	AGCGGCGG	AGCGGCGGCGG	228	64	Cre17.g718100	disruptive_inframe_insertion	MODERATE	c.3210_3212dupCGG	p.Gly1071dup
chromosome_17	2718237	AGCGGCGG	AGCGGCGGCGG	228	64	Cre17.g718100	disruptive_inframe_insertion	MODERATE	c.3012_3014dupCGG	p.Gly1005dup
chromosome_17	2724959	G	A	221	9	Cre17.g718150	missense_variant	MODERATE	c.3815C>T	p.Ser1272Leu
chromosome_17	2725061	G	T	225	14	Cre17.g718150	missense_variant	MODERATE	c.3713C>A	p.Ala1238Glu
chromosome_17	2725491	C	G	225	16	Cre17.g718150	missense_variant	MODERATE	c.3481G>C	p.Ala1161Pro
chromosome_17	2725557	C	T	192	8	Cre17.g718150	missense_variant	MODERATE	c.3415G>A	p.Ala1139Thr
chromosome_17	2726255	C	T	116	7	Cre17.g718150	missense_variant	MODERATE	c.2717G>A	p.Gly906Glu
chromosome_17	2726271	C	A	106	5	Cre17.g718150	missense_variant	MODERATE	c.2701G>T	p.Ala901Ser
chromosome_17	2726361	T	G	183	9	Cre17.g718150	missense_variant	MODERATE	c.2611A>C	p.Thr871Pro
chromosome_17	2727570	C	T	179	10	Cre17.g718150	missense_variant	MODERATE	c.1739G>A	p.Ser580Asn
chromosome_17	2730794	A	C	225	20	Cre17.g718150	missense_variant	MODERATE	c.109T>G	p.Ser37Ala
chromosome_17	2730836	C	G	225	15	Cre17.g718150	missense_variant	MODERATE	c.67G>C	p.Ala23Pro
chromosome_17	2733384	T	G	177	8	Cre17.g718185	missense_variant	MODERATE	c.1322A>C	p.Glu441Ala
chromosome_17	2733556	T	A	225	24	Cre17.g718185	missense_variant	MODERATE	c.1150A>T	p.Arg384Trp
chromosome_17	2734387	C	T	133	5	Cre17.g718185	missense_variant	MODERATE	c.319G>A	p.Ala107Thr
chromosome_17	2734405	T	C	114	5	Cre17.g718185	missense_variant	MODERATE	c.301A>G	p.Ser101Gly
chromosome_17	2734432	TGGCGGCGGCGGCGGCGG	TGGCGGCGGCGGCGG	141	8	Cre17.g718185	conservative_inframe_deletion	MODERATE	c.257_259delCCG	p.Ala87del
chromosome_17	2734447	C	T	213	10	Cre17.g718185	missense_variant	MODERATE	c.259G>A	p.Ala87Thr
chromosome_17	2745668	G	T	225	37	Cre17.g718350	missense_variant	MODERATE	c.97G>T	p.Gly33Cys
chromosome_17	2746979	T	G	228	33	Cre17.g718400	missense_variant	MODERATE	c.2510A>C	p.Asp837Ala
chromosome_17	2747015	CCGTCG	CCGTCGTCG	228	30	Cre17.g718400	conservative_inframe_insertion	MODERATE	c.2468_2469insCGA	p.Ser823_Asp824insAsp
chromosome_17	2747083	A	C	225	32	Cre17.g718400	missense_variant	MODERATE	c.2406T>G	p.Asp802Glu
chromosome_17	2747150	C	T	225	25	Cre17.g718400	missense_variant	MODERATE	c.2339G>A	p.Gly780Glu
chromosome_17	2747299	C	G	225	30	Cre17.g718400	missense_variant	MODERATE	c.2190G>C	p.Glu730Asp
chromosome_17	2748292	C	T	225	17	Cre17.g718400	missense_variant	MODERATE	c.1450G>A	p.Gly484Ser
chromosome_17	2748325	C	T	225	22	Cre17.g718400	missense_variant	MODERATE	c.1417G>A	p.Ala473Thr
chromosome_17	2748435	A	G	228	29	Cre17.g718400	missense_variant	MODERATE	c.1307T>C	p.Val436Ala
chromosome_17	2749787	C	A	228	23	Cre17.g718400	missense_variant	MODERATE	c.900G>T	p.Glu300Asp
chromosome_17	2750712	G	T	225	18	Cre17.g718400	missense_variant	MODERATE	c.419C>A	p.Ala140Asp
chromosome_17	2752499	T	C	225	12	Cre17.g718450	missense_variant	MODERATE	c.298T>C	p.Cys100Arg
chromosome_17	2753658	T	G	225	23	Cre17.g718450	missense_variant	MODERATE	c.1457T>G	p.Val486Gly
chromosome_17	2754693	G	C	225	21	Cre17.g718450	missense_variant	MODERATE	c.2350G>C	p.Val784Leu
chromosome_17	2755079	G	A	225	13	Cre17.g718450	missense_variant	MODERATE	c.2551G>A	p.Ala851Thr
chromosome_17	2755134	G	A	200	10	Cre17.g718450	missense_variant	MODERATE	c.2606G>A	p.Ser869Asn
chromosome_17	2755637	C	T	225	26	Cre17.g718468	missense_variant	MODERATE	c.50C>T	p.Thr17Met
chromosome_17	2755895	C	A	225	17	Cre17.g718468	missense_variant	MODERATE	c.119C>A	p.Pro40Gln
chromosome_17	2756039	C	T	157	6	Cre17.g718468	missense_variant	MODERATE	c.263C>T	p.Thr88Ile
chromosome_17	2757846	C	T	225	33	Cre17.g718468	missense_variant	MODERATE	c.818C>T	p.Thr273Met
chromosome_17	2758164	C	G	225	24	Cre17.g718468	missense_variant	MODERATE	c.923C>G	p.Thr308Ser
chromosome_17	2758826	G	C	225	12	Cre17.g718468	missense_variant	MODERATE	c.1300G>C	p.Val434Leu
chromosome_17	2758857	C	T	189	7	Cre17.g718468	missense_variant	MODERATE	c.1331C>T	p.Ala444Val
chromosome_17	2758971	A	G	228	13	Cre17.g718468	missense_variant	MODERATE	c.1445A>G	p.Gln482Arg
chromosome_17	2758982	T	G	225	14	Cre17.g718468	missense_variant	MODERATE	c.1456T>G	p.Tyr486Asp
chromosome_17	2758983	A	T	225	14	Cre17.g718468	missense_variant	MODERATE	c.1457A>T	p.Tyr486Phe
chromosome_17	2758993	T	G	225	15	Cre17.g718468	missense_variant	MODERATE	c.1467T>G	p.Asp489Glu
chromosome_17	2759075	A	T	225	31	Cre17.g718468	missense_variant	MODERATE	c.1549A>T	p.Thr517Ser
chromosome_17	2759399	G	A	112	5	Cre17.g718468	missense_variant	MODERATE	c.1873G>A	p.Asp625Asn
chromosome_17	2761375	G	A	225	16	Cre17.g718500	missense_variant	MODERATE	c.26G>A	p.Gly9Asp
chromosome_17	2768301	C	T	228	41	Cre17.g718550	missense_variant	MODERATE	c.683C>T	p.Ala228Val
chromosome_17	2769758	C	A	225	20	Cre17.g718550	missense_variant	MODERATE	c.1547C>A	p.Ala516Glu
chromosome_17	2770022	T	C	185	7	Cre17.g718550	missense_variant	MODERATE	c.1811T>C	p.Ile604Thr
chromosome_17	2770163	T	C	212	10	Cre17.g718550	missense_variant	MODERATE	c.1952T>C	p.Val651Ala
chromosome_17	2770178	T	C	225	12	Cre17.g718550	missense_variant	MODERATE	c.1967T>C	p.Val656Ala
chromosome_17	2770186	C	G	225	13	Cre17.g718550	missense_variant	MODERATE	c.1975C>G	p.Gln659Glu
chromosome_17	2770283	A	G	225	45	Cre17.g718550	missense_variant	MODERATE	c.2072A>G	p.Asp691Gly
chromosome_17	2770630	A	C	192	7	Cre17.g718550	missense_variant	MODERATE	c.2419A>C	p.Ser807Arg
chromosome_17	2770970	T	C	225	52	Cre17.g718550	missense_variant	MODERATE	c.2759T>C	p.Leu920Pro
chromosome_17	2771277	GCAACAACA	GCAACA	225	25	Cre17.g718550	disruptive_inframe_deletion	MODERATE	c.3072_3074delACA	p.Gln1025del
chromosome_17	2771360	C	T	225	24	Cre17.g718550	missense_variant	MODERATE	c.3149C>T	p.Thr1050Met
chromosome_17	2771461	G	A	225	10	Cre17.g718550	missense_variant	MODERATE	c.3250G>A	p.Ala1084Thr
chromosome_17	2771621	G	A	124	6	Cre17.g718550	missense_variant	MODERATE	c.3410G>A	p.Arg1137His
chromosome_17	2771767	A	G	225	18	Cre17.g718550	missense_variant	MODERATE	c.3556A>G	p.Ser1186Gly
chromosome_17	2771779	G	A	225	15	Cre17.g718550	missense_variant	MODERATE	c.3568G>A	p.Ala1190Thr
chromosome_17	2771828	G	A	225	27	Cre17.g718550	missense_variant	MODERATE	c.3617G>A	p.Ser1206Asn
chromosome_17	2772310	C	G	225	21	Cre17.g718550	missense_variant	MODERATE	c.3860C>G	p.Ser1287Cys
chromosome_17	2773395	T	C	225	22	Cre17.g718550	missense_variant	MODERATE	c.4286T>C	p.Val1429Ala
chromosome_17	2773487	A	T	225	13	Cre17.g718550	missense_variant	MODERATE	c.4378A>T	p.Met1460Leu
chromosome_17	2773697	G	A	221	11	Cre17.g718550	missense_variant	MODERATE	c.4588G>A	p.Gly1530Ser
chromosome_17	2773854	T	A	225	11	Cre17.g718550	missense_variant	MODERATE	c.4745T>A	p.Leu1582Gln
chromosome_17	2773915	GGGCG	GGGCGCAGGCG	215	11	Cre17.g718550	disruptive_inframe_insertion	MODERATE	c.4810_4811insCAGGCG	p.Ala1602_Gly1603dup
chromosome_17	2774016	G	C	225	14	Cre17.g718550	missense_variant	MODERATE	c.4907G>C	p.Gly1636Ala
chromosome_17	2774043	G	A	225	13	Cre17.g718550	missense_variant	MODERATE	c.4934G>A	p.Gly1645Asp
chromosome_17	2774071	TGACGACGACGACGACGACGA	TGACGACGACGACGACGA	225	16	Cre17.g718550	disruptive_inframe_deletion	MODERATE	c.4980_4982delCGA	p.Asp1660del
chromosome_17	2928163	A	T	129	6	Cre17.g719876	missense_variant	MODERATE	c.3633T>A	p.Asp1211Glu
chromosome_17	2928231	C	T	204	10	Cre17.g719876	missense_variant	MODERATE	c.3565G>A	p.Gly1189Ser
chromosome_17	2931270	C	T	225	26	Cre17.g719876	missense_variant	MODERATE	c.1645G>A	p.Gly549Ser
chromosome_17	2932623	T	G	225	14	Cre17.g719876	missense_variant	MODERATE	c.1298A>C	p.Tyr433Ser
chromosome_17	2932624	AGCCGCCGCCGCCGCCGCC	AGCCGCCGCCGCCGCC	225	14	Cre17.g719876	conservative_inframe_deletion	MODERATE	c.1279_1281delGGC	p.Gly427del
chromosome_17	2932659	CCACCATCACCATCACC	CCACCATCACCATCACCATCACC	155	13	Cre17.g719876	conservative_inframe_insertion	MODERATE	c.1245_1246insGGTGAT	p.Gly415_Gly416insGlyAsp
chromosome_17	2932686	G	C	146	6	Cre17.g719876	missense_variant	MODERATE	c.1235C>G	p.Ala412Gly
chromosome_17	2932830	C	T	112	5	Cre17.g719876	missense_variant	MODERATE	c.1091G>A	p.Gly364Asp
chromosome_17	2932864	T	A	112	5	Cre17.g719876	missense_variant	MODERATE	c.1057A>T	p.Met353Leu
chromosome_17	2933344	T	G	225	15	Cre17.g719876	missense_variant	MODERATE	c.577A>C	p.Met193Leu
chromosome_17	2934491	C	G	222	11	Cre17.g719876	missense_variant	MODERATE	c.190G>C	p.Ala64Pro
chromosome_17	2934539	T	C	225	12	Cre17.g719876	missense_variant	MODERATE	c.142A>G	p.Ser48Gly
chromosome_17	2934580	C	T	225	10	Cre17.g719876	missense_variant	MODERATE	c.101G>A	p.Gly34Asp
chromosome_17	2934581	C	A	225	10	Cre17.g719876	missense_variant	MODERATE	c.100G>T	p.Gly34Cys
chromosome_17	2934592	G	T	225	10	Cre17.g719876	stop_gained	HIGH	c.89C>A	p.Ser30*
chromosome_17	2934593	A	G	225	10	Cre17.g719876	missense_variant	MODERATE	c.88T>C	p.Ser30Pro
chromosome_17	2934661	G	A	224	10	Cre17.g719876	missense_variant	MODERATE	c.20C>T	p.Ala7Val
chromosome_17	2936597	A	G	113	5	Cre17.g719900	missense_variant	MODERATE	c.613A>G	p.Ser205Gly
chromosome_17	2942243	T	A	121	5	Cre17.g719900	missense_variant	MODERATE	c.2713T>A	p.Ser905Thr
chromosome_17	2942333	G	C	225	16	Cre17.g719900	missense_variant	MODERATE	c.2803G>C	p.Glu935Gln
chromosome_17	2949913	T	C	152	6	Cre17.g720000	missense_variant	MODERATE	c.2348A>G	p.Glu783Gly
chromosome_17	2949925	C	T	225	11	Cre17.g720000	missense_variant	MODERATE	c.2336G>A	p.Ser779Asn
chromosome_17	2950082	C	T	225	13	Cre17.g720000	missense_variant	MODERATE	c.2179G>A	p.Glu727Lys
chromosome_17	2950254	G	T	170	11	Cre17.g720000	missense_variant	MODERATE	c.2007C>A	p.Asp669Glu
chromosome_17	2950258	G	A	168	11	Cre17.g720000	missense_variant	MODERATE	c.2003C>T	p.Ala668Val
chromosome_17	2950586	T	G	225	19	Cre17.g720000	missense_variant	MODERATE	c.1844A>C	p.Glu615Ala
chromosome_17	2950670	G	A	169	6	Cre17.g720000	missense_variant	MODERATE	c.1760C>T	p.Ala587Val
chromosome_17	2951560	A	T	214	11	Cre17.g720000	missense_variant	MODERATE	c.1219T>A	p.Cys407Ser
chromosome_17	2951661	G	A	225	20	Cre17.g720000	missense_variant	MODERATE	c.1118C>T	p.Pro373Leu
chromosome_17	2952265	TTGCTGCTGCTGCTGCTGCTGCTGCTG	TTGCTGCTGCTGCTGCTG	225	53	Cre17.g720000	conservative_inframe_deletion	MODERATE	c.832_840delCAGCAGCAG	p.Gln278_Gln280del
chromosome_17	2954240	G	C	225	14	Cre17.g720000	missense_variant	MODERATE	c.467C>G	p.Ser156Cys
chromosome_17	2954241	A	C	225	14	Cre17.g720000	missense_variant	MODERATE	c.466T>G	p.Ser156Ala
chromosome_17	2956601	A	G	225	42	Cre17.g720050	missense_variant	MODERATE	c.166A>G	p.Ile56Val
chromosome_17	2956619	G	A	225	45	Cre17.g720050	missense_variant	MODERATE	c.184G>A	p.Val62Met
chromosome_17	2961245	A	G	225	24	Cre17.g720100	missense_variant	MODERATE	c.1730T>C	p.Val577Ala
chromosome_17	2961246	C	G	225	24	Cre17.g720100	missense_variant	MODERATE	c.1729G>C	p.Val577Leu
chromosome_17	2961302	C	T	225	13	Cre17.g720100	missense_variant	MODERATE	c.1673G>A	p.Arg558Gln
chromosome_17	2961632	T	A	159	6	Cre17.g720100	missense_variant	MODERATE	c.1343A>T	p.Tyr448Phe
chromosome_17	2961656	C	T	211	8	Cre17.g720100	missense_variant	MODERATE	c.1319G>A	p.Arg440His
chromosome_17	2961726	G	C	225	34	Cre17.g720100	missense_variant	MODERATE	c.1249C>G	p.Arg417Gly
chromosome_17	2962806	C	T	225	11	Cre17.g720100	missense_variant	MODERATE	c.886G>A	p.Gly296Ser
chromosome_17	2962807	C	G	225	11	Cre17.g720100	missense_variant	MODERATE	c.885G>C	p.Glu295Asp
chromosome_17	2962822	T	G	225	11	Cre17.g720100	missense_variant	MODERATE	c.870A>C	p.Glu290Asp
chromosome_17	2962959	G	A	225	12	Cre17.g720100	missense_variant	MODERATE	c.733C>T	p.Pro245Ser
chromosome_17	2962985	G	A	225	18	Cre17.g720100	missense_variant	MODERATE	c.707C>T	p.Pro236Leu
chromosome_17	2963269	AGGCGGCGTCACCGGCG	AGGCG	225	13	Cre17.g720100	conservative_inframe_deletion	MODERATE	c.518_529delCGCCGGTGACGC	p.Pro174_Pro177del
chromosome_17	2966541	G	A	172	9	Cre17.g720150	missense_variant	MODERATE	c.694G>A	p.Gly232Ser
chromosome_17	2967781	C	T	225	24	Cre17.g720150	missense_variant	MODERATE	c.1715C>T	p.Thr572Ile
chromosome_17	2967799	GCGCCGCC	GCGCCGCCGCC	225	17	Cre17.g720150	conservative_inframe_insertion	MODERATE	c.1738_1740dupGCC	p.Ala580dup
chromosome_17	2968174	G	T	104	4	Cre17.g720150	missense_variant	MODERATE	c.2108G>T	p.Gly703Val
chromosome_17	2970630	G	A	155	9	Cre17.g720150	missense_variant	MODERATE	c.4066G>A	p.Gly1356Ser
chromosome_17	2973183	T	C	114	5	Cre17.g720183	missense_variant	MODERATE	c.526A>G	p.Ile176Val
chromosome_17	2973665	C	T	210	10	Cre17.g720183	missense_variant	MODERATE	c.383G>A	p.Gly128Asp
chromosome_17	2973807	C	T	170	7	Cre17.g720183	missense_variant	MODERATE	c.241G>A	p.Ala81Thr
chromosome_17	2973882	C	T	225	15	Cre17.g720183	missense_variant	MODERATE	c.166G>A	p.Ala56Thr
chromosome_17	2974146	AGCG	AGCGCTGGCG	225	15	Cre17.g720183	conservative_inframe_insertion	MODERATE	c.70_71insCGCCAG	p.Ser24_Leu25insProAla
chromosome_17	2986233	G	T	166	6	Cre17.g720261	missense_variant	MODERATE	c.1081C>A	p.Leu361Ile
chromosome_17	2986275	T	C	225	16	Cre17.g720261	missense_variant	MODERATE	c.1039A>G	p.Thr347Ala
chromosome_17	2986431	C	T	225	14	Cre17.g720261	missense_variant	MODERATE	c.883G>A	p.Ala295Thr
chromosome_17	2990149	C	A	225	22	Cre17.g720300	missense_variant	MODERATE	c.638C>A	p.Ala213Glu
chromosome_17	2990579	C	T	225	22	Cre17.g720300	missense_variant	MODERATE	c.875C>T	p.Ser292Leu
chromosome_17	2990635	G	A	225	26	Cre17.g720300	missense_variant	MODERATE	c.931G>A	p.Gly311Ser
chromosome_17	2991474	T	C	109	5	Cre17.g720300	missense_variant	MODERATE	c.1451T>C	p.Val484Ala
chromosome_17	2991477	C	A	107	5	Cre17.g720300	missense_variant	MODERATE	c.1454C>A	p.Thr485Asn
chromosome_17	2991552	G	T	225	27	Cre17.g720300	missense_variant	MODERATE	c.1529G>T	p.Gly510Val
chromosome_17	2991588	C	T	225	36	Cre17.g720300	missense_variant	MODERATE	c.1565C>T	p.Ala522Val
chromosome_17	2995676	GGGG	GGGGAGCTCTCGCGTTGCGGCAGGG	225	13	Cre17.g720300	conservative_inframe_insertion	MODERATE	c.3468_3469insAGCTCTCGCGTTGCGGCAGGG	p.Gly1156_Ala1157insSerSerArgValAlaAlaGly
chromosome_17	3003561	T	A	138	6	Cre17.g720400	missense_variant	MODERATE	c.1771T>A	p.Leu591Met
chromosome_17	3004057	T	C	188	10	Cre17.g720400	missense_variant	MODERATE	c.2267T>C	p.Leu756Pro
chromosome_17	3004182	G	A	225	20	Cre17.g720400	missense_variant	MODERATE	c.2392G>A	p.Ala798Thr
chromosome_17	3004222	G	T	225	16	Cre17.g720400	missense_variant	MODERATE	c.2432G>T	p.Gly811Val
chromosome_17	3004225	C	G	225	16	Cre17.g720400	missense_variant	MODERATE	c.2435C>G	p.Ala812Gly
chromosome_17	3005593	G	C	225	54	Cre17.g720400	missense_variant	MODERATE	c.3293G>C	p.Arg1098Pro
chromosome_17	3005793	C	G	226	18	Cre17.g720400	missense_variant	MODERATE	c.3493C>G	p.His1165Asp
chromosome_17	3005965	AGCACGGGCACG	AGCACGGGCACGGGCACG	227	23	Cre17.g720400	disruptive_inframe_insertion	MODERATE	c.3671_3676dupGGCACG	p.Gly1224_His1225dup
chromosome_17	3006100	C	T	185	8	Cre17.g720400	missense_variant	MODERATE	c.3800C>T	p.Ala1267Val
chromosome_17	3014232	C	T	228	62	Cre17.g720450	missense_variant	MODERATE	c.697G>A	p.Gly233Ser
chromosome_17	3020229	C	G	225	60	Cre17.g720500	missense_variant	MODERATE	c.869C>G	p.Ala290Gly
chromosome_17	3020542	T	G	225	27	Cre17.g720500	missense_variant	MODERATE	c.1073T>G	p.Leu358Arg
chromosome_17	3020937	G	C	225	58	Cre17.g720500	missense_variant	MODERATE	c.1468G>C	p.Ala490Pro
chromosome_17	3021855	T	C	225	71	Cre17.g720500	missense_variant	MODERATE	c.2386T>C	p.Tyr796His
chromosome_17	3021928	T	C	225	51	Cre17.g720500	missense_variant	MODERATE	c.2459T>C	p.Leu820Ser
chromosome_17	3022130	C	T	225	39	Cre17.g720500	missense_variant	MODERATE	c.2525C>T	p.Ala842Val
chromosome_17	3022199	G	C	225	26	Cre17.g720500	missense_variant	MODERATE	c.2594G>C	p.Gly865Ala
chromosome_17	3033343	T	A	225	37	Cre17.g720600	missense_variant	MODERATE	c.262T>A	p.Ser88Thr
chromosome_17	3033738	A	G	225	28	Cre17.g720600	missense_variant	MODERATE	c.344A>G	p.Gln115Arg
chromosome_17	3035707	T	G	225	21	Cre17.g720600	missense_variant&splice_region_variant	MODERATE	c.957T>G	p.Asn319Lys
chromosome_17	3035924	T	G	225	29	Cre17.g720600	missense_variant	MODERATE	c.985T>G	p.Ser329Ala
chromosome_17	3036748	C	G	225	18	Cre17.g720600	missense_variant	MODERATE	c.1367C>G	p.Thr456Ser
chromosome_17	3038771	A	G	225	38	Cre17.g720600	missense_variant	MODERATE	c.2146A>G	p.Thr716Ala
chromosome_17	3042285	A	T	225	65	Cre17.g720600	missense_variant	MODERATE	c.3968A>T	p.Asn1323Ile
chromosome_17	3045370	A	G	225	10	Cre17.g720600	missense_variant	MODERATE	c.5465A>G	p.Asp1822Gly
chromosome_17	3045437	GAGCAG	GAG	225	8	Cre17.g720600	disruptive_inframe_deletion	MODERATE	c.5535_5537delCAG	p.Ser1846del
chromosome_17	3045922	T	C	104	4	Cre17.g720600	missense_variant	MODERATE	c.6017T>C	p.Val2006Ala
chromosome_17	3046333	C	T	133	6	Cre17.g720600	missense_variant	MODERATE	c.6428C>T	p.Ser2143Leu
chromosome_17	3046366	T	C	112	6	Cre17.g720600	missense_variant	MODERATE	c.6461T>C	p.Leu2154Pro
chromosome_17	3046566	C	T	107	6	Cre17.g720600	missense_variant	MODERATE	c.6661C>T	p.Pro2221Ser
chromosome_17	3046639	G	T	151	6	Cre17.g720600	missense_variant	MODERATE	c.6734G>T	p.Gly2245Val
chromosome_17	3046651	G	A	139	6	Cre17.g720600	missense_variant	MODERATE	c.6746G>A	p.Gly2249Asp
chromosome_17	3048358	A	G	115	4	Cre17.g720700	missense_variant	MODERATE	c.3481T>C	p.Ser1161Pro
chromosome_17	3048358	A	G	115	4	Cre17.g720700	missense_variant	MODERATE	c.3268T>C	p.Ser1090Pro
chromosome_17	3050497	G	A	225	14	Cre17.g720700	missense_variant	MODERATE	c.2534C>T	p.Pro845Leu
chromosome_17	3050617	A	C	225	34	Cre17.g720700	missense_variant	MODERATE	c.2414T>G	p.Leu805Arg
chromosome_17	3055847	CGC	CGCAGCAGC	225	16	Cre17.g720700	conservative_inframe_insertion	MODERATE	c.1131_1132insGCTGCT	p.Ala376_Ala377dup
chromosome_17	3055847	CGC	CGCAGCAGC	225	16	Cre17.g720700	conservative_inframe_insertion	MODERATE	c.1131_1132insGCTGCT	p.Ala376_Ala377dup
chromosome_17	3055848	GC	GCAGCATC	225	16	Cre17.g720700	conservative_inframe_insertion	MODERATE	c.1131_1132insGATGCT	p.Ala377_Ala378insAspAla
chromosome_17	3055848	GC	GCAGCATC	225	16	Cre17.g720700	conservative_inframe_insertion	MODERATE	c.1131_1132insGATGCT	p.Ala377_Ala378insAspAla
chromosome_17	3055850	CGC	CGCAGCAGC	225	16	Cre17.g720700	conservative_inframe_insertion	MODERATE	c.1128_1129insGCTGCT	p.Ala375_Ala376dup
chromosome_17	3055850	CGC	CGCAGCAGC	225	16	Cre17.g720700	conservative_inframe_insertion	MODERATE	c.1128_1129insGCTGCT	p.Ala375_Ala376dup
chromosome_17	3063371	G	T	223	11	Cre17.g720750	missense_variant	MODERATE	c.1515C>A	p.Ser505Arg
chromosome_17	3064873	A	T	189	7	Cre17.g720750	missense_variant	MODERATE	c.1108T>A	p.Ser370Thr
chromosome_17	3065466	G	A	225	9	Cre17.g720750	missense_variant	MODERATE	c.734C>T	p.Ala245Val
chromosome_17	3065844	G	A	225	14	Cre17.g720750	missense_variant	MODERATE	c.356C>T	p.Ala119Val
chromosome_17	3065864	G	T	225	13	Cre17.g720750	missense_variant	MODERATE	c.336C>A	p.Asn112Lys
chromosome_17	3065991	C	G	145	6	Cre17.g720750	missense_variant	MODERATE	c.209G>C	p.Gly70Ala
chromosome_17	3066313	C	T	225	18	Cre17.g720750	missense_variant	MODERATE	c.70G>A	p.Ala24Thr
chromosome_17	3066371	G	C	138	5	Cre17.g720750	missense_variant	MODERATE	c.12C>G	p.His4Gln
chromosome_17	3070517	C	T	225	12	Cre17.g720800	missense_variant	MODERATE	c.1196C>T	p.Ala399Val
chromosome_17	3071600	G	A	121	6	Cre17.g720800	missense_variant	MODERATE	c.2096G>A	p.Arg699Gln
chromosome_17	3071903	G	C	225	32	Cre17.g720800	missense_variant	MODERATE	c.2399G>C	p.Gly800Ala
chromosome_17	3135630	A	G	225	38	Cre17.g721517	splice_donor_variant&intron_variant	HIGH	c.*469+2T>C
chromosome_17	3147319	C	T	228	55	Cre17.g721650	missense_variant	MODERATE	c.26C>T	p.Ala9Val
chromosome_17	3147466	G	C	225	19	Cre17.g721650	missense_variant	MODERATE	c.173G>C	p.Gly58Ala
chromosome_17	3147485	C	A	225	12	Cre17.g721650	missense_variant	MODERATE	c.192C>A	p.Asp64Glu
chromosome_17	3147495	A	G	225	11	Cre17.g721650	missense_variant	MODERATE	c.202A>G	p.Thr68Ala
chromosome_17	3147522	G	C	104	4	Cre17.g721650	missense_variant	MODERATE	c.229G>C	p.Ala77Pro
chromosome_17	3151376	C	A	225	29	Cre17.g721650	missense_variant	MODERATE	c.2230C>A	p.Arg744Ser
chromosome_17	3161962	C	A	203	8	Cre17.g721750	missense_variant	MODERATE	c.1685C>A	p.Ala562Asp
chromosome_17	3168622	G	T	225	56	Cre17.g721850	missense_variant	MODERATE	c.125G>T	p.Ser42Ile
chromosome_17	3168640	C	G	225	54	Cre17.g721850	missense_variant	MODERATE	c.143C>G	p.Ala48Gly
chromosome_17	3171481	A	C	225	17	Cre17.g721850	missense_variant	MODERATE	c.1096A>C	p.Thr366Pro
chromosome_17	3171482	C	A	225	17	Cre17.g721850	missense_variant	MODERATE	c.1097C>A	p.Thr366Lys
chromosome_17	3187286	C	T	228	41	Cre17.g721950	missense_variant	MODERATE	c.659G>A	p.Ser220Asn
chromosome_17	3189881	C	T	225	30	Cre17.g722000	missense_variant	MODERATE	c.1300G>A	p.Ala434Thr
chromosome_17	3189884	C	A	225	30	Cre17.g722000	missense_variant	MODERATE	c.1297G>T	p.Val433Leu
chromosome_17	3196186	C	G	225	12	Cre17.g722100	missense_variant	MODERATE	c.12C>G	p.Ser4Arg
chromosome_17	3196186	C	G	225	12	Cre17.g722100	missense_variant	MODERATE	c.12C>G	p.Ser4Arg
chromosome_17	3196186	C	G	225	12	Cre17.g722100	missense_variant	MODERATE	c.12C>G	p.Ser4Arg
chromosome_17	3198924	G	C	225	21	Cre17.g722100	missense_variant	MODERATE	c.1643G>C	p.Gly548Ala
chromosome_17	3198924	G	C	225	21	Cre17.g722100	missense_variant	MODERATE	c.1292G>C	p.Gly431Ala
chromosome_17	3198924	G	C	225	21	Cre17.g722100	missense_variant	MODERATE	c.1289G>C	p.Gly430Ala
chromosome_17	3209806	C	T	225	35	Cre17.g722250	missense_variant	MODERATE	c.1874G>A	p.Gly625Glu
chromosome_17	3209924	C	T	225	46	Cre17.g722250	missense_variant	MODERATE	c.1756G>A	p.Gly586Ser
chromosome_17	3210813	C	T	225	13	Cre17.g722250	missense_variant	MODERATE	c.1291G>A	p.Gly431Ser
chromosome_17	3211286	GCCACC	GCC	225	33	Cre17.g722250	conservative_inframe_deletion	MODERATE	c.970_972delGGT	p.Gly324del
chromosome_17	3211435	C	T	225	33	Cre17.g722250	missense_variant	MODERATE	c.826G>A	p.Gly276Ser
chromosome_17	3226072	A	G	197	11	Cre17.g722450	missense_variant	MODERATE	c.77T>C	p.Phe26Ser
chromosome_17	3228528	A	T	225	12	Cre17.g722500	missense_variant	MODERATE	c.725A>T	p.Glu242Val
chromosome_17	3249709	T	C	225	31	Cre17.g722750	missense_variant	MODERATE	c.866T>C	p.Leu289Pro
chromosome_17	3249873	T	G	129	6	Cre17.g722750	missense_variant	MODERATE	c.1030T>G	p.Ser344Ala
chromosome_17	3259845	C	A	176	10	Cre17.g722900	missense_variant	MODERATE	c.504C>A	p.Asp168Glu
chromosome_17	3260480	C	A	177	8	Cre17.g722900	missense_variant	MODERATE	c.815C>A	p.Pro272His
chromosome_17	3260485	A	G	132	7	Cre17.g722900	missense_variant	MODERATE	c.820A>G	p.Thr274Ala
chromosome_17	3261465	CCAACA	CCAACAACA	178	29	Cre17.g722900	disruptive_inframe_insertion	MODERATE	c.1248_1250dupACA	p.Gln417dup
chromosome_17	3261474	GCAGCAACAGCA	GCAGCA	225	26	Cre17.g722900	disruptive_inframe_deletion	MODERATE	c.1260_1265delACAGCA	p.Gln421_Gln422del
chromosome_17	3261483	GCAGCAACAGCA	GCAGCA	197	27	Cre17.g722900	disruptive_inframe_deletion	MODERATE	c.1269_1274delACAGCA	p.Gln424_Gln425del
chromosome_17	3261511	C	G	226	25	Cre17.g722900	missense_variant	MODERATE	c.1291C>G	p.Gln431Glu
chromosome_17	3261583	C	A	225	34	Cre17.g722900	missense_variant	MODERATE	c.1363C>A	p.Leu455Ile
chromosome_17	3263050	G	A	228	48	Cre17.g722950	missense_variant	MODERATE	c.520G>A	p.Val174Ile
chromosome_17	3263186	A	G	225	55	Cre17.g722950	missense_variant	MODERATE	c.656A>G	p.Gln219Arg
chromosome_17	3263330	A	G	225	32	Cre17.g722950	missense_variant	MODERATE	c.800A>G	p.Glu267Gly
chromosome_17	3264244	C	T	225	52	Cre17.g722950	missense_variant	MODERATE	c.1331C>T	p.Ala444Val
chromosome_17	3264414	G	A	228	48	Cre17.g722950	missense_variant	MODERATE	c.1501G>A	p.Gly501Ser
chromosome_17	3266847	C	T	225	31	Cre17.g723000	missense_variant	MODERATE	c.4503G>A	p.Met1501Ile
chromosome_17	3267056	A	G	225	53	Cre17.g723000	missense_variant	MODERATE	c.4294T>C	p.Tyr1432His
chromosome_17	3267244	C	T	225	39	Cre17.g723000	missense_variant	MODERATE	c.4106G>A	p.Ser1369Asn
chromosome_17	3267410	C	T	225	54	Cre17.g723000	missense_variant	MODERATE	c.3940G>A	p.Ala1314Thr
chromosome_17	3268206	CTGCTGTTGTTG	CTGCTGTTGTTGCTGTTGTTG	225	44	Cre17.g723000	conservative_inframe_insertion	MODERATE	c.3132_3133insCAACAACAG	p.His1044_Gln1045insGlnGlnGln
chromosome_17	3275165	G	A	225	29	Cre17.g723050	missense_variant	MODERATE	c.9536C>T	p.Ala3179Val
chromosome_17	3275232	C	T	225	33	Cre17.g723050	missense_variant	MODERATE	c.9469G>A	p.Gly3157Ser
chromosome_17	3275518	C	G	225	29	Cre17.g723050	missense_variant	MODERATE	c.9183G>C	p.Gln3061His
chromosome_17	3276197	G	C	225	31	Cre17.g723050	missense_variant	MODERATE	c.8504C>G	p.Ala2835Gly
chromosome_17	3276224	C	A	225	27	Cre17.g723050	missense_variant	MODERATE	c.8477G>T	p.Gly2826Val
chromosome_17	3276233	C	T	225	30	Cre17.g723050	missense_variant	MODERATE	c.8468G>A	p.Gly2823Glu
chromosome_17	3276468	G	A	225	24	Cre17.g723050	missense_variant	MODERATE	c.8233C>T	p.Pro2745Ser
chromosome_17	3276938	C	A	225	24	Cre17.g723050	missense_variant	MODERATE	c.7940G>T	p.Gly2647Val
chromosome_17	3276947	G	C	225	24	Cre17.g723050	missense_variant	MODERATE	c.7931C>G	p.Ala2644Gly
chromosome_17	3277006	C	A	225	10	Cre17.g723050	missense_variant	MODERATE	c.7872G>T	p.Leu2624Phe
chromosome_17	3278070	G	C	121	6	Cre17.g723050	missense_variant	MODERATE	c.6808C>G	p.Arg2270Gly
chromosome_17	3278391	C	T	129	6	Cre17.g723050	missense_variant	MODERATE	c.6487G>A	p.Val2163Ile
chromosome_17	3278671	C	A	225	20	Cre17.g723050	missense_variant	MODERATE	c.6207G>T	p.Glu2069Asp
chromosome_17	3278676	G	A	225	20	Cre17.g723050	missense_variant	MODERATE	c.6202C>T	p.His2068Tyr
chromosome_17	3278687	C	T	225	22	Cre17.g723050	missense_variant	MODERATE	c.6191G>A	p.Arg2064His
chromosome_17	3279085	G	T	225	39	Cre17.g723050	missense_variant	MODERATE	c.5793C>A	p.His1931Gln
chromosome_17	3279380	G	A	127	5	Cre17.g723050	missense_variant	MODERATE	c.5498C>T	p.Ala1833Val
chromosome_17	3279613	C	G	225	47	Cre17.g723050	missense_variant	MODERATE	c.5265G>C	p.Gln1755His
chromosome_17	3279737	CCGGCG	CCG	225	27	Cre17.g723050	conservative_inframe_deletion	MODERATE	c.5136_5138delCGC	p.Ala1713del
chromosome_17	3279986	G	C	225	66	Cre17.g723050	missense_variant	MODERATE	c.4892C>G	p.Ala1631Gly
chromosome_17	3280229	A	G	223	13	Cre17.g723050	missense_variant	MODERATE	c.4649T>C	p.Val1550Ala
chromosome_17	3280322	G	C	225	22	Cre17.g723050	missense_variant	MODERATE	c.4556C>G	p.Ala1519Gly
chromosome_17	3280329	C	T	225	22	Cre17.g723050	missense_variant	MODERATE	c.4549G>A	p.Gly1517Ser
chromosome_17	3280379	A	C	225	10	Cre17.g723050	missense_variant	MODERATE	c.4499T>G	p.Val1500Gly
chromosome_17	3280422	T	G	110	4	Cre17.g723050	missense_variant	MODERATE	c.4456A>C	p.Ile1486Leu
chromosome_17	3280555	ACCGCCGCC	ACCGCCGCCGCC	225	24	Cre17.g723050	conservative_inframe_insertion	MODERATE	c.4314_4315insGGC	p.Gly1438dup
chromosome_17	3280814	C	G	225	28	Cre17.g723050	missense_variant	MODERATE	c.4064G>C	p.Gly1355Ala
chromosome_17	3284368	T	C	225	25	Cre17.g723050	missense_variant	MODERATE	c.1279A>G	p.Thr427Ala
chromosome_17	3295422	T	G	225	39	Cre17.g723150	missense_variant	MODERATE	c.793A>C	p.Ser265Arg
chromosome_17	3297792	G	C	225	21	Cre17.g723150	missense_variant	MODERATE	c.17C>G	p.Pro6Arg
chromosome_17	3298588	A	G	225	48	Cre17.g723200	missense_variant	MODERATE	c.245A>G	p.Tyr82Cys
chromosome_17	3309878	GGCGGCTGCCGC	GGC	182	6	Cre17.g723250	conservative_inframe_deletion	MODERATE	c.1147_1155delGCGGCAGCC	p.Ala383_Ala385del
chromosome_17	3315500	G	A	225	61	Cre17.g723300	missense_variant	MODERATE	c.259G>A	p.Asp87Asn
chromosome_17	3317193	A	C	225	28	Cre17.g723300	missense_variant	MODERATE	c.1008A>C	p.Glu336Asp
chromosome_17	3317863	A	C	225	14	Cre17.g723300	missense_variant	MODERATE	c.1678A>C	p.Ser560Arg
chromosome_17	3317887	G	C	225	14	Cre17.g723300	missense_variant	MODERATE	c.1702G>C	p.Gly568Arg
chromosome_17	3317972	G	T	228	34	Cre17.g723300	missense_variant	MODERATE	c.1787G>T	p.Gly596Val
chromosome_17	3318790	T	G	225	27	Cre17.g723300	missense_variant	MODERATE	c.2605T>G	p.Ser869Ala
chromosome_17	3318794	C	T	225	27	Cre17.g723300	missense_variant	MODERATE	c.2609C>T	p.Ala870Val
chromosome_17	3319142	TCGCCGCCGCCGCCGCCGCCGC	TCGCCGCCGCCGCCGCCGC	225	27	Cre17.g723300	disruptive_inframe_deletion	MODERATE	c.2976_2978delCGC	p.Ala993del
chromosome_17	3319672	C	T	225	39	Cre17.g723300	missense_variant	MODERATE	c.3487C>T	p.His1163Tyr
chromosome_17	3319675	T	C	225	39	Cre17.g723300	missense_variant	MODERATE	c.3490T>C	p.Ser1164Pro
chromosome_17	3319844	G	C	225	34	Cre17.g723300	missense_variant	MODERATE	c.3659G>C	p.Ser1220Thr
chromosome_17	3319847	C	A	225	34	Cre17.g723300	missense_variant	MODERATE	c.3662C>A	p.Pro1221Gln
chromosome_17	3321990	CCAGCAGCAGCAGCAGCAGCAGCAGCA	CCAGCAGCAGCAGCAGCAGCAGCA	225	39	Cre17.g723300	disruptive_inframe_deletion	MODERATE	c.5829_5831delGCA	p.Gln1943del
chromosome_17	3322502	T	G	225	43	Cre17.g723300	missense_variant	MODERATE	c.6317T>G	p.Val2106Gly
chromosome_17	3322619	C	A	225	24	Cre17.g723300	missense_variant	MODERATE	c.6434C>A	p.Ala2145Asp
chromosome_17	3322816	A	G	225	46	Cre17.g723300	missense_variant	MODERATE	c.6631A>G	p.Ile2211Val
chromosome_17	3323098	A	G	228	50	Cre17.g723300	missense_variant	MODERATE	c.6913A>G	p.Thr2305Ala
chromosome_17	3323213	T	C	228	47	Cre17.g723300	missense_variant	MODERATE	c.7028T>C	p.Met2343Thr

## Sheet: oda9
Table S5: SNPEff variant output from whole genome sequencing analysis of haploid mutants
SNPEff output of whole genome sequencing for strain oda9. The causatibve mutation is highlighted in yellow.
CHROM	POS	REF	ALT	QUAL	DP	ANN[*].GENE	ANN[*].EFFECT	ANN[*].IMPACT	ANN[*].HGVS_C	ANN[*].HGVS_P
chromosome_1	546173	TCGCCCCCGCCCCCGCCCCCGCCCCCGCCCCCGCCC	TCGCCCCCGCCCCCGCCCCCGCCCCCGCCC	121	15	Cre01.g003050	conservative_inframe_deletion	MODERATE	c.1068_1073delGGGCGG	p.Gly357_Gly358del
chromosome_1	2160898	TCTCACGC	TC	225	56	Cre01.g011800	conservative_inframe_deletion	MODERATE	c.546_551delGCGTGA	p.Arg183_Glu184del
chromosome_1	8021255	GTGCCCGAACTGCC	GTGCC	225	50	Cre01.g071662	disruptive_inframe_deletion	MODERATE	c.363_371delCGAACTGCC	p.Glu122_Pro124del
chromosome_2	1480695	CGAGGAGGAGGAGGAGGAGGAGGAGGAGGAGGAGGAGGAGGAGGAGGAGGAGGAGGAGGAGGAGGAGGAGGAGG	CGAGGAGGAGGAGGAGGAGGAGGAGGAGGAGGAGGAGGAGGAGGAGGAGGAGGAGGAGGAGGAGGAGGAGGAGGAGG	154	14	Cre02.g083935	disruptive_inframe_insertion	MODERATE	c.1613_1615dupAGG	p.Glu538dup
chromosome_2	1810287	G	A	225	31	Cre02.g087000	missense_variant	MODERATE	c.861G>A	p.Met287Ile
chromosome_2	2399278	A	C	225	40	Cre02.g091226	missense_variant	MODERATE	c.563T>G	p.Ile188Ser
chromosome_2	2399446	CTGATGATGATGATGATGATGATGATGATGATGCTGATGATGATG	CTGATGATGATGATGATGATGATGATGATGATGATGCTGATGATGATG	228	46	Cre02.g091226	conservative_inframe_insertion	MODERATE	c.362_363insCAT	p.Ser121dup
chromosome_3	891099	G	A	133	11	Cre03.g146647	missense_variant	MODERATE	c.728C>T	p.Ala243Val
chromosome_3	891100	C	G	152	11	Cre03.g146647	missense_variant	MODERATE	c.727G>C	p.Ala243Pro
chromosome_3	4553970	AACACACACACACACACACACACACACACACACACACACACACACACACACACACACACACACACACA	AACACACACACACACACACACACACACACACACACACACACACACACACACACACACACACACA	122	21	Cre03.g176800	splice_acceptor_variant&splice_region_variant&intron_variant	HIGH	c.569-5_569-2delCACA
chromosome_3	6383034	G	A	228	51	Cre03.g194100	missense_variant	MODERATE	c.2161C>T	p.His721Tyr
chromosome_3	8536400	C	T	168	7	Cre03.g201664	missense_variant	MODERATE	c.2570G>A	p.Gly857Asp
chromosome_3	8553034	G	C	182	7	Cre03.g202001	missense_variant	MODERATE	c.6293C>G	p.Ala2098Gly
chromosome_3	8553470	CCG	CCGACG	138	14	Cre03.g202001	conservative_inframe_insertion	MODERATE	c.5854_5855insCGT	p.Ala1952_Ala1953insSer
chromosome_3	8620810	C	T	225	24	Cre03.g203345	missense_variant	MODERATE	c.7879C>T	p.Arg2627Cys
chromosome_3	8901383	G	T	135	5	Cre03.g208049	missense_variant	MODERATE	c.2840C>A	p.Ala947Glu
chromosome_3	8907569	CGCT	C	146	29	Cre03.g208161	conservative_inframe_deletion	MODERATE	c.2425_2427delAGC	p.Ser809del
chromosome_3	8943586	C	G	228	22	Cre03.g208721	missense_variant	MODERATE	c.529G>C	p.Ala177Pro
chromosome_3	8954684	A	G	121	6	Cre03.g208833	missense_variant	MODERATE	c.6343A>G	p.Ser2115Gly
chromosome_3	8954685	G	C	121	6	Cre03.g208833	missense_variant	MODERATE	c.6344G>C	p.Ser2115Thr
chromosome_3	8959782	G	C	165	6	Cre03.g208833	missense_variant	MODERATE	c.11318G>C	p.Gly3773Ala
chromosome_3	8994021	C	G	133	6	Cre03.g209617	missense_variant	MODERATE	c.683G>C	p.Cys228Ser
chromosome_3	8994022	A	C	151	6	Cre03.g209617	missense_variant	MODERATE	c.682T>G	p.Cys228Gly
chromosome_3	9010015	C	G	138	5	Cre03.g209953	missense_variant	MODERATE	c.3751G>C	p.Ala1251Pro
chromosome_3	9010015	C	G	138	5	Cre03.g209953	missense_variant	MODERATE	c.3592G>C	p.Ala1198Pro
chromosome_3	9010018	C	T	138	5	Cre03.g209953	missense_variant	MODERATE	c.3748G>A	p.Ala1250Thr
chromosome_3	9010018	C	T	138	5	Cre03.g209953	missense_variant	MODERATE	c.3589G>A	p.Ala1197Thr
chromosome_4	3716502	G	A	225	18	Cre04.g229163	missense_variant	MODERATE	c.7549G>A	p.Ala2517Thr
chromosome_6	7958919	G	C	225	30	Cre06.g303600	missense_variant	MODERATE	c.367G>C	p.Gly123Arg
chromosome_7	442713	AACACACACACACACACACACACACACACACACACACACACACACACACACACACACACACACACACACACAC	AACACACACACACACACACACACACACACACACACACACACACACACACACACACACACACACACACACACACAC	100	24	Cre07.g315350	frameshift_variant&splice_region_variant	HIGH	c.731_731+1insGT	p.Ser244fs
chromosome_8	385675	CGCAGCAGCAGCAGCAGCAGCAGCAGCAGCAGCAGCAGCAGCAGCAGCAGCAGCAGCAGCAGCAGCAGCAGCAGC	CGCAGCAGCAGCAGCAGCAGCAGCAGCAGCAGCAGCAGCAGCAGCAGCAGCAGCAGCAGCAGCAGCAGCAGCAGCAGC	224	33	Cre08.g358575	disruptive_inframe_insertion	MODERATE	c.1943_1945dupAGC	p.Gln648dup
chromosome_9	6285091	GAGCAGCAGCAGCAGCAGCAGCAGCAGCAGCA	GAGCAGCAGCAGCAGCAGCAGCAGCAGCAGCAGCAGCA	219	29	Cre09.g406500	disruptive_inframe_insertion	MODERATE	c.6630_6635dupGCAGCA	p.Gln2210_Gln2211dup
chromosome_9	6285091	GAGCAGCAGCAGCAGCAGCAGCAGCAGCAGCA	GAGCAGCAGCAGCAGCAGCAGCAGCAGCAGCAGCAGCA	219	29	Cre09.g406500	disruptive_inframe_insertion	MODERATE	c.6630_6635dupGCAGCA	p.Gln2210_Gln2211dup
chromosome_9	7048797	G	A	225	11	Cre09.g411350	missense_variant	MODERATE	c.4511G>A	p.Gly1504Glu
chromosome_9	7160245	C	T	168	9	Cre09.g412050	missense_variant	MODERATE	c.2855C>T	p.Ala952Val
chromosome_10	565295	CCCACCACCACCACCACCACCACCACCACCACCACCACCACCACCACCACCACCACC	CCCACCACCACCACCACCACCACCACCACCACCACCACCACCACCACCACCACCACCACC	120	16	Cre10.g421550	conservative_inframe_insertion	MODERATE	c.3339_3340insGGT	p.Gly1113dup
chromosome_10	565295	CCCACCACCACCACCACCACCACCACCACCACCACCACCACCACCACCACCACCACC	CCCACCACCACCACCACCACCACCACCACCACCACCACCACCACCACCACCACCACCACC	120	16	Cre10.g421550	conservative_inframe_insertion	MODERATE	c.3339_3340insGGT	p.Gly1113dup
chromosome_10	1059784	T	C	115	9	Cre10.g425251	missense_variant	MODERATE	c.9796A>G	p.Thr3266Ala
chromosome_10	1059811	G	A	107	9	Cre10.g425251	missense_variant	MODERATE	c.9769C>T	p.Pro3257Ser
chromosome_10	1062062	C	T	138	8	Cre10.g425251	missense_variant	MODERATE	c.7594G>A	p.Ala2532Thr
chromosome_10	1062098	G	C	150	8	Cre10.g425251	missense_variant	MODERATE	c.7558C>G	p.Arg2520Gly
chromosome_10	1975487	C	T	228	44	Cre10.g432350	missense_variant	MODERATE	c.1528G>A	p.Gly510Ser
chromosome_10	1975487	C	T	228	44	Cre10.g432350	missense_variant	MODERATE	c.1528G>A	p.Gly510Ser
chromosome_10	4076628	C	T	225	34	Cre10.g449600	missense_variant	MODERATE	c.725C>T	p.Ser242Leu
chromosome_11	1450521	A	G	228	70	Cre11.g467734	missense_variant	MODERATE	c.226A>G	p.Ser76Gly
chromosome_11	1565688	GTCCTCCTCCTCCTCCTCCTCCTCCTCCT	GTCCTCCTCCTCCTCCTCCTCCTCCTCCTCCT	225	43	Cre11.g467757	conservative_inframe_insertion	MODERATE	c.5338_5339insAGG	p.Gln1780_Glu1781insGlu
chromosome_11	3151471	T	G	104	4	Cre11.g479300	missense_variant	MODERATE	c.4342A>C	p.Lys1448Gln
chromosome_11	3151471	T	G	104	4	Cre11.g479300	missense_variant	MODERATE	c.4342A>C	p.Lys1448Gln
chromosome_11	3151473	G	A	104	4	Cre11.g479300	missense_variant&splice_region_variant	MODERATE	c.4340C>T	p.Ser1447Phe
chromosome_11	3151473	G	A	104	4	Cre11.g479300	missense_variant&splice_region_variant	MODERATE	c.4340C>T	p.Ser1447Phe
chromosome_11	3151474	A	C	104	4	Cre11.g479300	missense_variant&splice_region_variant	MODERATE	c.4339T>G	p.Ser1447Ala
chromosome_11	3151474	A	C	104	4	Cre11.g479300	missense_variant&splice_region_variant	MODERATE	c.4339T>G	p.Ser1447Ala
chromosome_12	6196148	GCC	GC	225	39	Cre12.g536550	frameshift_variant	HIGH	c.676delG	p.Gly226fs
chromosome_12	6196151	T	A	225	39	Cre12.g536550	missense_variant	MODERATE	c.675A>T	p.Lys225Asn
chromosome_12	7621274	CCTGCTGCTGCTGCTGCTGCTGCTGCTGCTGCTGCTGCTGCTGCTGCTGCTGCTGCTG	CCTGCTGCTGCTGCTGCTGCTGCTGCTGCTGCTGCTGCTGCTGCTGCTGCTGCTGCTGCTGCTG	225	38	Cre12.g555001	conservative_inframe_insertion	MODERATE	c.5454_5455insCAGCAG	p.His1818_Gln1819insGlnGln
chromosome_12	7876723	T	C	225	37	Cre12.g552851	missense_variant	MODERATE	c.3089T>C	p.Leu1030Pro
chromosome_12	8980949	C	G	185	8	Cre12.g543950	missense_variant	MODERATE	c.145G>C	p.Ala49Pro
chromosome_12	8992898	A	G	216	11	Cre12.g543850	missense_variant	MODERATE	c.5878A>G	p.Ser1960Gly
chromosome_12	9008161	C	A	130	6	Cre12.g543700	missense_variant	MODERATE	c.882G>T	p.Arg294Ser
chromosome_12	9008163	T	C	130	6	Cre12.g543700	missense_variant	MODERATE	c.880A>G	p.Arg294Gly
chromosome_12	9010786	C	T	225	63	Cre12.g543650	missense_variant	MODERATE	c.202C>T	p.Leu68Phe
chromosome_12	9127492	C	T	225	15	Cre12.g542569	missense_variant	MODERATE	c.1742G>A	p.Arg581Gln
chromosome_12	9127492	C	T	225	15	Cre12.g542569	missense_variant	MODERATE	c.1619G>A	p.Arg540Gln
chromosome_12	9127640	C	G	225	13	Cre12.g542569	missense_variant	MODERATE	c.1594G>C	p.Ala532Pro
chromosome_12	9127640	C	G	225	13	Cre12.g542569	missense_variant	MODERATE	c.1471G>C	p.Ala491Pro
chromosome_12	9155152	A	T	115	4	Cre12.g542450	missense_variant	MODERATE	c.101T>A	p.Val34Glu
chromosome_12	9198617	C	T	225	33	Cre12.g541904	missense_variant	MODERATE	c.1066G>A	p.Gly356Ser
chromosome_12	9198617	CGCTGC	CGCTGCTGC	225	33	Cre12.g541904	conservative_inframe_insertion	MODERATE	c.1060_1061insGCA	p.Gly354dup
chromosome_12	9271593	ACAC	ACACACCCAC	227	40	Cre12.g541300	conservative_inframe_insertion&splice_region_variant	MODERATE	c.870_870+1insGTGGGT	p.Gln290_Glu291insValGly
chromosome_12	9271595	AC	ACACACCC	227	40	Cre12.g541300	conservative_inframe_insertion&splice_region_variant	MODERATE	c.870_870+1insGGGTGT	p.Gln290_Glu291insGlyCys
chromosome_12	9294797	T	C	225	23	Cre12.g541150	missense_variant	MODERATE	c.85A>G	p.Thr29Ala
chromosome_12	9309209	C	CTAG	154	27	Cre12.g540950	conservative_inframe_insertion	MODERATE	c.715_716insCTA	p.Gly239delinsAlaSer
chromosome_12	9314884	G	C	120	4	Cre12.g540850	missense_variant	MODERATE	c.505G>C	p.Ala169Pro
chromosome_12	9314885	C	G	120	4	Cre12.g540850	missense_variant	MODERATE	c.506C>G	p.Ala169Gly
chromosome_12	9407171	A	C	181	8	Cre12.g540050	missense_variant	MODERATE	c.1612T>G	p.Ser538Ala
chromosome_12	9436207	CTCTTC	CTC	180	22	Cre12.g539750	conservative_inframe_deletion	MODERATE	c.1288_1290delGAA	p.Glu430del
chromosome_12	9438405	C	T	225	14	Cre12.g539750	missense_variant	MODERATE	c.491G>A	p.Ser164Asn
chromosome_12	9445879	G	C	173	7	Cre12.g539650	missense_variant	MODERATE	c.13411C>G	p.Arg4471Gly
chromosome_12	9446096	TGCGGCGGCGGCGG	TGCGGCGGCGGCGGCGG	127	4	Cre12.g539650	conservative_inframe_insertion	MODERATE	c.13180_13181insCCG	p.Thr4394dup
chromosome_13	2618263	CGGAGGAGGAGGAGGAGGAGGAGGAGGAGGAGGAGGAGGAGGAGGAGGA	CGGAGGAGGAGGAGGAGGAGGAGGAGGAGGAGGAGGAGGAGGAGGA	225	22	Cre13.g581350	disruptive_inframe_deletion	MODERATE	c.327_329delGGA	p.Glu110del
chromosome_13	4168053	G	A	225	66	Cre13.g592100	missense_variant	MODERATE	c.3145C>T	p.His1049Tyr
chromosome_14	51962	ACCGCCGCCGCCGCCGCCGCCGCCGCC	ACCGCCGCCGCCGCCGCCGCCGCCGCCGCCGCC	182	12	Cre14.g608150	conservative_inframe_insertion	MODERATE	c.5724_5725insGGCGGC	p.Gly1907_Ala1908dup
chromosome_14	845636	C	T	225	21	Cre14.g613250	missense_variant	MODERATE	c.7697C>T	p.Pro2566Leu
chromosome_14	988533	C	A	228	40	Cre14.g614100	missense_variant	MODERATE	c.612G>T	p.Lys204Asn
chromosome_14	1436417	G	A	228	44	Cre14.g617750	missense_variant	MODERATE	c.2101G>A	p.Val701Met
chromosome_15	318717	G	C	104	4	Cre15.g635750	missense_variant	MODERATE	c.2398C>G	p.Gln800Glu
chromosome_15	318717	G	C	104	4	Cre15.g635750	missense_variant	MODERATE	c.2296C>G	p.Gln766Glu
chromosome_15	986920	TCACA	TCA	225	14	Cre15.g639050	frameshift_variant	HIGH	c.2179_2180delCA	p.His727fs
chromosome_16	1465908	C	T	120	4	Cre16.g652700	missense_variant	MODERATE	c.2423C>T	p.Ala808Val
chromosome_16	1469301	G	T	103	6	Cre16.g652750	missense_variant	MODERATE	c.1049G>T	p.Ser350Ile
chromosome_16	1503285	C	T	197	10	Cre16.g653050	missense_variant	MODERATE	c.1054G>A	p.Asp352Asn
chromosome_16	1543964	T	G	166	6	Cre16.g653400	missense_variant	MODERATE	c.3743T>G	p.Val1248Gly
chromosome_16	1543967	G	A	156	6	Cre16.g653400	missense_variant	MODERATE	c.3746G>A	p.Gly1249Asp
chromosome_16	1675709	G	A	225	19	Cre16.g654600	missense_variant	MODERATE	c.8014G>A	p.Gly2672Ser
chromosome_16	1730857	CTGACA	CTGACAGGGCTTGTGACA	225	48	Cre16.g654900	conservative_inframe_insertion	MODERATE	c.1249_1250insTGTCACAAGCCC	p.Val417_Ser418insSerGlnAlaLeu
chromosome_16	1740855	T	C	225	13	Cre16.g654950	missense_variant	MODERATE	c.11699A>G	p.Asp3900Gly
chromosome_16	1761359	GG	GGGTGCGGGTGAGGCTGTGGGTGCAG	225	10	Cre16.g654992	conservative_inframe_insertion	MODERATE	c.1866_1867insCTGCACCCACAGCCTCACCCGCAC	p.Gln622_Pro623insLeuHisProGlnProHisProHis
chromosome_16	1761458	T	G	225	10	Cre16.g654992	missense_variant	MODERATE	c.1769A>C	p.Asn590Thr
chromosome_16	1761712	C	A	203	8	Cre16.g654992	missense_variant	MODERATE	c.1515G>T	p.Leu505Phe
chromosome_16	1761713	A	G	195	8	Cre16.g654992	missense_variant	MODERATE	c.1514T>C	p.Leu505Ser
chromosome_16	1761714	A	C	204	8	Cre16.g654992	missense_variant	MODERATE	c.1513T>G	p.Leu505Val
chromosome_16	1816777	G	T	104	4	Cre16.g655400	missense_variant	MODERATE	c.4208C>A	p.Ala1403Glu
chromosome_16	1816778	C	T	104	4	Cre16.g655400	missense_variant	MODERATE	c.4207G>A	p.Ala1403Thr
chromosome_16	1858836	TGC	TGCGGC	228	32	Cre16.g655550	disruptive_inframe_insertion	MODERATE	c.677_678insGGC	p.Ala226dup
chromosome_16	1863312	C	A	194	7	Cre16.g655550	missense_variant	MODERATE	c.3976C>A	p.Pro1326Thr
chromosome_16	1864455	A	G	217	8	Cre16.g655550	missense_variant	MODERATE	c.5119A>G	p.Arg1707Gly
chromosome_16	2087788	AGCCAC	AGCCACGGCCAC	222	54	Cre16.g657600	disruptive_inframe_insertion	MODERATE	c.1237_1238insGGCCAC	p.Pro412_Gln413insArgPro
chromosome_16	2087788	AGCCAC	AGCCACGGCCAC	222	54	Cre16.g657600	disruptive_inframe_insertion	MODERATE	c.1237_1238insGGCCAC	p.Pro412_Gln413insArgPro
chromosome_16	4708393	AACCACCACC	AACCACC	225	38	Cre16.g687050	conservative_inframe_deletion	MODERATE	c.765_767delGGT	p.Val256del
chromosome_16	6353430	A	C	225	18	Cre16.g674100	missense_variant	MODERATE	c.473T>G	p.Val158Gly
chromosome_16	6353430	A	C	225	18	Cre16.g674100	missense_variant	MODERATE	c.86T>G	p.Val29Gly
chromosome_16	6353431	C	T	225	18	Cre16.g674100	missense_variant	MODERATE	c.472G>A	p.Val158Ile
chromosome_16	6353431	C	T	225	18	Cre16.g674100	missense_variant	MODERATE	c.85G>A	p.Val29Ile
chromosome_16	6444295	T	C	216	10	Cre16.g673400	missense_variant	MODERATE	c.136A>G	p.Thr46Ala
chromosome_16	6461664	G	T	225	26	Cre16.g673250	missense_variant	MODERATE	c.6498G>T	p.Leu2166Phe
chromosome_16	6647661	G	A	104	5	Cre16.g671700	missense_variant	MODERATE	c.3448C>T	p.Leu1150Phe
chromosome_16	6661914	G	C	111	5	Cre16.g671600	missense_variant	MODERATE	c.7303C>G	p.Pro2435Ala
chromosome_16	6691740	C	T	225	14	Cre16.g671937	missense_variant	MODERATE	c.4537G>A	p.Gly1513Ser
chromosome_16	6712828	T	G	225	18	Cre16.g672161	missense_variant	MODERATE	c.5719T>G	p.Ser1907Ala
chromosome_16	6712828	T	G	225	18	Cre16.g672161	missense_variant	MODERATE	c.5716T>G	p.Ser1906Ala
chromosome_16	6716325	ACGCCG	ACG	178	9	Cre16.g672273	conservative_inframe_deletion	MODERATE	c.180_182delCGG	p.Gly61del
chromosome_16	6716519	G	A	173	6	Cre16.g672273	missense_variant	MODERATE	c.89C>T	p.Ala30Val
chromosome_16	6741965	G	A	118	5	Cre16.g672945	missense_variant	MODERATE	c.83C>T	p.Ala28Val
chromosome_16	6898364	A	T	225	23	Cre16.g676533	missense_variant	MODERATE	c.6019T>A	p.Ser2007Thr
chromosome_16	6898364	A	T	225	23	Cre16.g676533	missense_variant	MODERATE	c.6016T>A	p.Ser2006Thr
chromosome_16	6898367	T	C	225	23	Cre16.g676533	missense_variant	MODERATE	c.6016A>G	p.Ile2006Val
chromosome_16	6898367	T	C	225	23	Cre16.g676533	missense_variant	MODERATE	c.6013A>G	p.Ile2005Val
chromosome_16	6929413	C	A	140	7	Cre16.g676869	missense_variant	MODERATE	c.1391G>T	p.Gly464Val
chromosome_16	7087050	G	A	180	8	Cre16.g679333	missense_variant	MODERATE	c.118C>T	p.Leu40Phe
chromosome_16	7101450	C	T	225	16	Cre16.g679893	missense_variant	MODERATE	c.410C>T	p.Ala137Val
chromosome_16	7144677	C	A	203	11	Cre16.g680790	missense_variant	MODERATE	c.88C>A	p.Pro30Thr
chromosome_16	7144678	C	G	197	11	Cre16.g680790	missense_variant	MODERATE	c.89C>G	p.Pro30Arg
chromosome_17	1645043	G	T	225	22	Cre17.g708050	stop_gained	HIGH	c.392C>A	p.Ser131*
chromosome_17	2416299	G	A	225	31	Cre17.g715450	missense_variant	MODERATE	c.214G>A	p.Val72Ile
chromosome_17	2416300	T	C	225	31	Cre17.g715450	missense_variant	MODERATE	c.215T>C	p.Val72Ala
chromosome_17	3854076	T	C	228	48	Cre17.g728200	missense_variant	MODERATE	c.947A>G	p.His316Arg
scaffold_35	29169	G	A	225	35	Cre35.g759447	missense_variant	MODERATE	c.1682C>T	p.Pro561Leu
scaffold_35	29172	G	C	225	35	Cre35.g759447	missense_variant	MODERATE	c.1679C>G	p.Ala560Gly

## Sheet: oda11
Table S5: SNPEff variant output from whole genome sequencing analysis of haploid mutants
SNPEff output of whole genome sequencing for strain oda11. The causatibve mutation is highlighted in yellow.
CHROM	POS	REF	ALT	QUAL	DP	ANN[*].GENE	ANN[*].EFFECT	ANN[*].IMPACT	ANN[*].HGVS_C	ANN[*].HGVS_P
chromosome_1	546173	TCGCCCCCGCCCCCGCCCCCGCCCCCGCCCCCGCCC	TCGCCCCCGCCCCCGCCCCCGCCCCCGCCC	154	10	Cre01.g003050	conservative_inframe_deletion	MODERATE	c.1068_1073delGGGCGG	p.Gly357_Gly358del
chromosome_1	2456526	C	T	225	31	Cre01.g013800	missense_variant	MODERATE	c.1990C>T	p.Arg664Cys
chromosome_1	3188400	C	T	225	31	Cre01.g020000	missense_variant	MODERATE	c.920C>T	p.Ser307Phe
chromosome_2	1071252	GCA	GCATCA	142	27	Cre02.g080800	disruptive_inframe_insertion	MODERATE	c.1679_1680insTCA	p.Gln559_Gln560insHis
chromosome_2	1480695	CGAGGAGGAGGAGGAGGAGGAGGAGGAGGAGGAGGAGGAGGAGGAGGAGGAGGAGGAGGAGGAGGAGGAGGAGG	CGAGGAGGAGGAGGAGGAGGAGGAGGAGGAGGAGGAGGAGGAGGAGGAGGAGGAGGAGGAGGAGGAGGAGGAGGAGG	154	24	Cre02.g083935	disruptive_inframe_insertion	MODERATE	c.1613_1615dupAGG	p.Glu538dup
chromosome_2	2399278	A	C	225	41	Cre02.g091226	missense_variant	MODERATE	c.563T>G	p.Ile188Ser
chromosome_2	2773578	A	G	225	48	Cre02.g094050	missense_variant	MODERATE	c.2314A>G	p.Arg772Gly
chromosome_2	4673694	AACACACACACACACACACACACACACACACACACACACACACACACACACACAC	AACACACACACACACACACACACACACACACACACACACACACACACACACAC	100	38	Cre02.g101500	splice_donor_variant&intron_variant	HIGH	c.1755+1_1755+2delGT
chromosome_3	474955	G	A	225	29	Cre03.g145127	stop_gained	HIGH	c.2333G>A	p.Trp778*
chromosome_3	474956	G	A	225	29	Cre03.g145127	stop_gained	HIGH	c.2334G>A	p.Trp778*
chromosome_3	891099	G	A	217	14	Cre03.g146647	missense_variant	MODERATE	c.728C>T	p.Ala243Val
chromosome_3	891100	C	G	208	14	Cre03.g146647	missense_variant	MODERATE	c.727G>C	p.Ala243Pro
chromosome_3	4278226	G	A	225	28	Cre03.g174500	missense_variant	MODERATE	c.3235C>T	p.Leu1079Phe
chromosome_3	5233828	T	C	228	56	Cre03.g182950	missense_variant	MODERATE	c.1090T>C	p.Ser364Pro
chromosome_3	5786886	TGCGGGAAAA	T	225	49	Cre03.g188800	disruptive_inframe_deletion	MODERATE	c.408_416delGCGGGAAAA	p.Arg137_Asn139del
chromosome_3	6383034	G	A	225	45	Cre03.g194100	missense_variant	MODERATE	c.2161C>T	p.His721Tyr
chromosome_3	8406279	CTGGTGGTGGTGGTGGTGGTGGTGGTGGTGGTGGTGGTGG	CTGGTGGTGGTGGTGGTGGTGGTGGTGGTGGTGGTGG	143	33	Cre03.g198975	disruptive_inframe_deletion	MODERATE	c.3186_3188delTGG	p.Gly1063del
chromosome_3	8553034	G	C	188	9	Cre03.g202001	missense_variant	MODERATE	c.6293C>G	p.Ala2098Gly
chromosome_3	8620810	C	T	228	21	Cre03.g203345	missense_variant	MODERATE	c.7879C>T	p.Arg2627Cys
chromosome_3	8843961	G	T	124	5	Cre03.g206817	missense_variant	MODERATE	c.5738C>A	p.Pro1913Gln
chromosome_3	8863538	TGC	TGCCGC	228	24	Cre03.g207153	conservative_inframe_insertion	MODERATE	c.515_516insGCG	p.Gln172_Gln173insArg
chromosome_3	8867032	TCCT	TCCTGCCCCT	222	18	Cre03.g207265	conservative_inframe_insertion	MODERATE	c.1180_1181insAGGGGC	p.Glu394_Glu395insGlyGln
chromosome_3	8867470	ACCTCC	ACC	225	28	Cre03.g207265	conservative_inframe_deletion	MODERATE	c.741_743delGGA	p.Glu248del
chromosome_3	8875184	T	C	107	5	Cre03.g207489	missense_variant	MODERATE	c.1954A>G	p.Thr652Ala
chromosome_3	8914069	G	C	189	9	Cre03.g208273	missense_variant	MODERATE	c.6620C>G	p.Ala2207Gly
chromosome_3	8914072	C	G	197	9	Cre03.g208273	missense_variant	MODERATE	c.6617G>C	p.Gly2206Ala
chromosome_3	8943586	C	G	225	15	Cre03.g208721	missense_variant	MODERATE	c.529G>C	p.Ala177Pro
chromosome_3	8954684	A	G	114	6	Cre03.g208833	missense_variant	MODERATE	c.6343A>G	p.Ser2115Gly
chromosome_3	8954685	G	C	131	6	Cre03.g208833	missense_variant	MODERATE	c.6344G>C	p.Ser2115Thr
chromosome_3	8957325	C	A	129	5	Cre03.g208833	missense_variant	MODERATE	c.8984C>A	p.Pro2995Gln
chromosome_3	8957327	CAG	CAGGAG	192	5	Cre03.g208833	conservative_inframe_insertion	MODERATE	c.8988_8989insGAG	p.Gln2996_Gln2997insGlu
chromosome_3	8994021	C	G	135	5	Cre03.g209617	missense_variant	MODERATE	c.683G>C	p.Cys228Ser
chromosome_3	8994022	A	C	130	5	Cre03.g209617	missense_variant	MODERATE	c.682T>G	p.Cys228Gly
chromosome_5	611356	CTGT	C	134	42	Cre05.g232050	disruptive_inframe_deletion	MODERATE	c.1248_1250delACA	p.Gln417del
chromosome_6	450029	T	C	228	52	Cre06.g252550	missense_variant	MODERATE	c.1702A>G	p.Thr568Ala
chromosome_6	1478533	G	A	225	42	Cre06.g259500	missense_variant	MODERATE	c.8C>T	p.Pro3Leu
chromosome_6	3909474	ACTGCTGCTGCTGCTGCTGCTGCTGCTGCTGCTGCTGCTGCTGCTGCTGCTGCTGCTGCTGCTG	ACTGCTGCTGCTGCTGCTGCTGCTGCTGCTGCTGCTGCTGCTGCTGCTGCTGCTGCTGCTGCTGCTG	225	36	Cre06.g278182	conservative_inframe_insertion	MODERATE	c.830_831insCAG	p.His277_Ser278insSer
chromosome_6	3913452	C	G	225	31	Cre06.g278183	missense_variant	MODERATE	c.1306C>G	p.Leu436Val
chromosome_6	4232564	CCTGCTGCTGCTGCTGCTGCTGCTGCTGCTGCTGCTGCTGCTGCTGCTGCTGCTGCTGCTGCTGCTGCTGCTGC	CCTGCTGCTGCTGCTGCTGCTGCTGCTGCTGCTGCTGCTGCTGCTGCTGCTGCTGCTGCTGC	225	38	Cre06.g278243	conservative_inframe_deletion	MODERATE	c.5949_5960delGCAGCAGCAGCA	p.Gln1984_Gln1987del
chromosome_6	7390536	CGCGGCTGCAGCGGC	CGCGGC	225	9	Cre06.g299450	conservative_inframe_deletion	MODERATE	c.538_546delGCCGCTGCA	p.Ala180_Ala182del
chromosome_6	7958919	G	C	225	30	Cre06.g303600	missense_variant	MODERATE	c.367G>C	p.Gly123Arg
chromosome_7	2198860	C	T	225	29	Cre07.g327079	missense_variant	MODERATE	c.464C>T	p.Pro155Leu
chromosome_7	5525587	G	C	164	8	Cre07.g351150	missense_variant	MODERATE	c.968C>G	p.Pro323Arg
chromosome_9	640402	G	A	228	44	Cre09.g403350	missense_variant	MODERATE	c.685C>T	p.Pro229Ser
chromosome_9	777810	C	T	225	20	Cre09.g402050	missense_variant	MODERATE	c.8603G>A	p.Arg2868Gln
chromosome_10	565295	CCCACCACCACCACCACCACCACCACCACCACCACCACCACCACCACCACCACCACC	CCCACCACCACCACCACCACCACCACCACCACCACCACCACCACCACCACCACCACCACC	225	18	Cre10.g421550	conservative_inframe_insertion	MODERATE	c.3339_3340insGGT	p.Gly1113dup
chromosome_10	565295	CCCACCACCACCACCACCACCACCACCACCACCACCACCACCACCACCACCACCACC	CCCACCACCACCACCACCACCACCACCACCACCACCACCACCACCACCACCACCACCACC	225	18	Cre10.g421550	conservative_inframe_insertion	MODERATE	c.3339_3340insGGT	p.Gly1113dup
chromosome_10	1355086	C	T	225	26	Cre10.g427850	missense_variant	MODERATE	c.7294G>A	p.Ala2432Thr
chromosome_10	1890192	G	A	225	46	Cre10.g431750	missense_variant	MODERATE	c.3310G>A	p.Glu1104Lys
chromosome_11	1615279	TCACCACCACCACCACCACCACCACCACCACCACCACCACCACCACCACCACCACCACCACCA	TCACCACCACCACCACCACCACCACCACCACCACCACCACCACCACCACCACCACCACCACCACCA	212	21	Cre11.g467765	conservative_inframe_insertion	MODERATE	c.1112_1113insTGG	p.Ala371_Gly372insGly
chromosome_11	3151471	T	G	163	6	Cre11.g479300	missense_variant	MODERATE	c.4342A>C	p.Lys1448Gln
chromosome_11	3151471	T	G	163	6	Cre11.g479300	missense_variant	MODERATE	c.4342A>C	p.Lys1448Gln
chromosome_11	3151473	G	A	166	6	Cre11.g479300	missense_variant&splice_region_variant	MODERATE	c.4340C>T	p.Ser1447Phe
chromosome_11	3151473	G	A	166	6	Cre11.g479300	missense_variant&splice_region_variant	MODERATE	c.4340C>T	p.Ser1447Phe
chromosome_11	3151474	A	C	166	6	Cre11.g479300	missense_variant&splice_region_variant	MODERATE	c.4339T>G	p.Ser1447Ala
chromosome_11	3151474	A	C	166	6	Cre11.g479300	missense_variant&splice_region_variant	MODERATE	c.4339T>G	p.Ser1447Ala
chromosome_12	8980949	C	G	106	5	Cre12.g543950	missense_variant	MODERATE	c.145G>C	p.Ala49Pro
chromosome_12	9010786	C	T	225	31	Cre12.g543650	missense_variant	MODERATE	c.202C>T	p.Leu68Phe
chromosome_12	9127492	C	T	174	7	Cre12.g542569	missense_variant	MODERATE	c.1742G>A	p.Arg581Gln
chromosome_12	9127492	C	T	174	7	Cre12.g542569	missense_variant	MODERATE	c.1619G>A	p.Arg540Gln
chromosome_12	9127640	C	G	210	9	Cre12.g542569	missense_variant	MODERATE	c.1594G>C	p.Ala532Pro
chromosome_12	9127640	C	G	210	9	Cre12.g542569	missense_variant	MODERATE	c.1471G>C	p.Ala491Pro
chromosome_12	9157201	A	C	115	4	Cre12.g542400	missense_variant	MODERATE	c.725T>G	p.Val242Gly
chromosome_12	9157202	C	T	115	4	Cre12.g542400	missense_variant	MODERATE	c.724G>A	p.Val242Ile
chromosome_12	9198617	C	T	225	24	Cre12.g541904	missense_variant	MODERATE	c.1066G>A	p.Gly356Ser
chromosome_12	9198617	CGCTGC	CGCTGCTGC	225	24	Cre12.g541904	conservative_inframe_insertion	MODERATE	c.1060_1061insGCA	p.Gly354dup
chromosome_12	9236126	TGGTGGTG	TGGTGGTGAGGGTGGTG	225	17	Cre12.g541650	disruptive_inframe_insertion	MODERATE	c.2095_2096insAGGGTGGTG	p.Gly698_Gly699insGluGlyGly
chromosome_12	9236126	TGGTGGTG	TGGTGGTGAGGGTGGTG	225	17	Cre12.g541650	disruptive_inframe_insertion	MODERATE	c.2095_2096insAGGGTGGTG	p.Gly698_Gly699insGluGlyGly
chromosome_12	9271591	ACACACC	ACACACCCACACC	225	35	Cre12.g541300	conservative_inframe_insertion&splice_region_variant	MODERATE	c.869_870insGGTGTG	p.Gln290_Glu291insValTrp
chromosome_12	9294797	T	C	225	22	Cre12.g541150	missense_variant	MODERATE	c.85A>G	p.Thr29Ala
chromosome_12	9314884	G	C	225	19	Cre12.g540850	missense_variant	MODERATE	c.505G>C	p.Ala169Pro
chromosome_12	9314885	C	G	225	19	Cre12.g540850	missense_variant	MODERATE	c.506C>G	p.Ala169Gly
chromosome_12	9406462	C	G	100	4	Cre12.g540050	missense_variant	MODERATE	c.1949G>C	p.Gly650Ala
chromosome_12	9407171	A	C	169	7	Cre12.g540050	missense_variant	MODERATE	c.1612T>G	p.Ser538Ala
chromosome_12	9421642	CGGGGCAGGGGCAGGGGCAGGGGCAGGGGCAGGGGCAG	CGGGGCAGGGGCAGGGGCAGGGGCAGGGGCAGGGGCAGGGGCAGGGGCAG	154	5	Cre12.g539900	conservative_inframe_insertion	MODERATE	c.1213_1224dupGGGCAGGGGCAG	p.Gly405_Gln408dup
chromosome_12	9438405	C	T	225	20	Cre12.g539750	missense_variant	MODERATE	c.491G>A	p.Ser164Asn
chromosome_12	9445879	G	C	144	5	Cre12.g539650	missense_variant	MODERATE	c.13411C>G	p.Arg4471Gly
chromosome_12	9484235	CAC	CACTAC	190	33	Cre12.g540076	conservative_inframe_insertion	MODERATE	c.3175_3176insGTA	p.Gly1059_Glu1060insSer
chromosome_12	9484236	ACC	ACCCCC	210	34	Cre12.g540076	conservative_inframe_insertion	MODERATE	c.3174_3175insGGG	p.Gly1058dup
chromosome_12	9624694	AGT	AGTCGCGGT	228	44	Cre12.g551127	conservative_inframe_insertion	MODERATE	c.3990_3991insCGCGGT	p.Ser1330_Gly1331insArgGly
chromosome_12	9639460	AG	AGCGTCGG	216	26	Cre12.g552402	disruptive_inframe_insertion	MODERATE	c.2707_2708insCGTCGG	p.Ala901_Ser902dup
chromosome_13	768453	C	T	225	51	Cre13.g566850	missense_variant	MODERATE	c.31G>A	p.Glu11Lys
chromosome_13	4168053	G	A	225	42	Cre13.g592100	missense_variant	MODERATE	c.3145C>T	p.His1049Tyr
chromosome_15	986920	TCACA	TCA	225	19	Cre15.g639050	frameshift_variant	HIGH	c.2179_2180delCA	p.His727fs
chromosome_15	1086931	G	T	225	26	Cre15.g638304	missense_variant	MODERATE	c.47G>T	p.Gly16Val
chromosome_16	889820	TGC	TGCCGCTGCAGC	225	6	Cre16.g648200	conservative_inframe_insertion	MODERATE	c.1021_1022insGCTGCAGCG	p.Ser341_Ser342insCysSerGly
chromosome_16	889820	TGC	TGCCGCTGCAGC	225	6	Cre16.g648200	conservative_inframe_insertion	MODERATE	c.1021_1022insGCTGCAGCG	p.Ser341_Ser342insCysSerGly
chromosome_16	1462640	AG	AGGGG	228	38	Cre16.g652700	disruptive_inframe_insertion	MODERATE	c.769_770insGGG	p.Gly256dup
chromosome_16	1465908	C	T	213	8	Cre16.g652700	missense_variant	MODERATE	c.2423C>T	p.Ala808Val
chromosome_16	1503285	C	T	188	7	Cre16.g653050	missense_variant	MODERATE	c.1054G>A	p.Asp352Asn
chromosome_16	1543964	T	G	197	9	Cre16.g653400	missense_variant	MODERATE	c.3743T>G	p.Val1248Gly
chromosome_16	1543967	G	A	178	9	Cre16.g653400	missense_variant	MODERATE	c.3746G>A	p.Gly1249Asp
chromosome_16	1583106	T	C	134	5	Cre16.g653800	missense_variant	MODERATE	c.854T>C	p.Leu285Pro
chromosome_16	1675709	G	A	225	15	Cre16.g654600	missense_variant	MODERATE	c.8014G>A	p.Gly2672Ser
chromosome_16	1682665	C	G	129	6	Cre16.g654700	missense_variant	MODERATE	c.7361G>C	p.Ser2454Thr
chromosome_16	1682666	T	C	129	6	Cre16.g654700	missense_variant	MODERATE	c.7360A>G	p.Ser2454Gly
chromosome_16	1740855	T	C	228	26	Cre16.g654950	missense_variant	MODERATE	c.11699A>G	p.Asp3900Gly
chromosome_16	1761359	GG	GGGTGCGGGTGAGGCTGTGGGTGCAG	225	13	Cre16.g654992	conservative_inframe_insertion	MODERATE	c.1866_1867insCTGCACCCACAGCCTCACCCGCAC	p.Gln622_Pro623insLeuHisProGlnProHisProHis
chromosome_16	1761712	C	A	212	8	Cre16.g654992	missense_variant	MODERATE	c.1515G>T	p.Leu505Phe
chromosome_16	1761713	A	G	194	8	Cre16.g654992	missense_variant	MODERATE	c.1514T>C	p.Leu505Ser
chromosome_16	1761714	A	C	184	8	Cre16.g654992	missense_variant	MODERATE	c.1513T>G	p.Leu505Val
chromosome_16	1816777	G	T	132	5	Cre16.g655400	missense_variant	MODERATE	c.4208C>A	p.Ala1403Glu
chromosome_16	1816778	C	T	132	5	Cre16.g655400	missense_variant	MODERATE	c.4207G>A	p.Ala1403Thr
chromosome_16	4708393	AACCACCACC	AACCACC	225	46	Cre16.g687050	conservative_inframe_deletion	MODERATE	c.765_767delGGT	p.Val256del
chromosome_16	6351771	TCACC	TCACCCACC	228	44	Cre16.g674100	frameshift_variant&splice_region_variant	HIGH	c.1808_1809insGGTG	p.Gly604fs
chromosome_16	6351771	TCACC	TCACCCACC	228	44	Cre16.g674100	frameshift_variant&splice_region_variant	HIGH	c.1421_1422insGGTG	p.Gly475fs
chromosome_16	6353430	A	C	225	22	Cre16.g674100	missense_variant	MODERATE	c.473T>G	p.Val158Gly
chromosome_16	6353430	A	C	225	22	Cre16.g674100	missense_variant	MODERATE	c.86T>G	p.Val29Gly
chromosome_16	6353431	C	T	225	22	Cre16.g674100	missense_variant	MODERATE	c.472G>A	p.Val158Ile
chromosome_16	6353431	C	T	225	22	Cre16.g674100	missense_variant	MODERATE	c.85G>A	p.Val29Ile
chromosome_16	6444295	T	C	225	18	Cre16.g673400	missense_variant	MODERATE	c.136A>G	p.Thr46Ala
chromosome_16	6461664	G	T	225	21	Cre16.g673250	missense_variant	MODERATE	c.6498G>T	p.Leu2166Phe
chromosome_16	6504987	CGCTGC	CGC	179	26	Cre16.g673001	disruptive_inframe_deletion	MODERATE	c.432_434delTGC	p.Ala145del
chromosome_16	6553414	A	G	223	9	Cre16.g672450	missense_variant	MODERATE	c.1106T>C	p.Leu369Pro
chromosome_16	6557287	T	G	104	11	Cre16.g672454	missense_variant	MODERATE	c.510T>G	p.His170Gln
chromosome_16	6557288	G	A	104	10	Cre16.g672454	missense_variant	MODERATE	c.511G>A	p.Gly171Ser
chromosome_16	6629188	GTGT	G	151	31	Cre16.g671850	disruptive_inframe_deletion	MODERATE	c.2300_2302delACA	p.Asp767_Thr768delinsAla
chromosome_16	6680555	C	G	125	5	Cre16.g671825	missense_variant	MODERATE	c.6239G>C	p.Gly2080Ala
chromosome_16	6691740	C	T	225	10	Cre16.g671937	missense_variant	MODERATE	c.4537G>A	p.Gly1513Ser
chromosome_16	6712828	T	G	225	16	Cre16.g672161	missense_variant	MODERATE	c.5719T>G	p.Ser1907Ala
chromosome_16	6712828	T	G	225	16	Cre16.g672161	missense_variant	MODERATE	c.5716T>G	p.Ser1906Ala
chromosome_16	6712828	TC	TCTGC	190	16	Cre16.g672161	disruptive_inframe_insertion	MODERATE	c.5720_5721insTGC	p.Ser1907dup
chromosome_16	6712828	TC	TCTGC	190	16	Cre16.g672161	disruptive_inframe_insertion	MODERATE	c.5717_5718insTGC	p.Ser1906dup
chromosome_16	6716325	ACGCCG	ACG	225	15	Cre16.g672273	conservative_inframe_deletion	MODERATE	c.180_182delCGG	p.Gly61del
chromosome_16	6716519	G	A	176	6	Cre16.g672273	missense_variant	MODERATE	c.89C>T	p.Ala30Val
chromosome_16	6741965	G	A	172	6	Cre16.g672945	missense_variant	MODERATE	c.83C>T	p.Ala28Val
chromosome_16	6815318	GCA	GCAACA	225	12	Cre16.g674852	disruptive_inframe_insertion	MODERATE	c.2129_2130insACA	p.Gln710dup
chromosome_16	6898364	A	T	225	25	Cre16.g676533	missense_variant	MODERATE	c.6019T>A	p.Ser2007Thr
chromosome_16	6898364	A	T	225	25	Cre16.g676533	missense_variant	MODERATE	c.6016T>A	p.Ser2006Thr
chromosome_16	6898367	T	C	225	25	Cre16.g676533	missense_variant	MODERATE	c.6016A>G	p.Ile2006Val
chromosome_16	6898367	T	C	225	25	Cre16.g676533	missense_variant	MODERATE	c.6013A>G	p.Ile2005Val
chromosome_16	6929413	C	A	183	8	Cre16.g676869	missense_variant	MODERATE	c.1391G>T	p.Gly464Val
chromosome_16	7087050	G	A	220	9	Cre16.g679333	missense_variant	MODERATE	c.118C>T	p.Leu40Phe
chromosome_16	7099139	C	A	225	12	Cre16.g679781	missense_variant	MODERATE	c.504G>T	p.Gln168His
chromosome_16	7101450	C	T	225	19	Cre16.g679893	missense_variant	MODERATE	c.410C>T	p.Ala137Val
chromosome_16	7144677	C	A	119	8	Cre16.g680790	missense_variant	MODERATE	c.88C>A	p.Pro30Thr
chromosome_16	7147801	TCGCC	TCGCCGCC	174	22	Cre16.g680790	disruptive_inframe_insertion	MODERATE	c.2814_2816dupGCC	p.Pro939dup
chromosome_16	7147804	CCT	CCTGCT	143	26	Cre16.g680790	conservative_inframe_insertion	MODERATE	c.2817_2818insGCT	p.Pro939_Pro940insAla
chromosome_17	849701	C	A	225	12	Cre17.g702351	missense_variant	MODERATE	c.962C>A	p.Pro321Gln
chromosome_17	850407	C	G	228	25	Cre17.g702351	missense_variant	MODERATE	c.1668C>G	p.His556Gln
chromosome_17	850407	CCAGCA	CCAGCAGCA	225	25	Cre17.g702351	disruptive_inframe_insertion	MODERATE	c.1671_1673dupGCA	p.Gln557dup
chromosome_17	851058	G	T	129	5	Cre17.g702351	missense_variant	MODERATE	c.2319G>T	p.Gln773His
chromosome_17	906913	G	A	225	28	Cre17.g702850	missense_variant	MODERATE	c.13097C>T	p.Thr4366Ile
chromosome_17	920788	C	T	225	17	Cre17.g702850	missense_variant	MODERATE	c.7021G>A	p.Ala2341Thr
chromosome_17	920790	T	C	225	17	Cre17.g702850	missense_variant	MODERATE	c.7019A>G	p.His2340Arg
chromosome_17	921676	T	C	146	7	Cre17.g702850	missense_variant	MODERATE	c.6133A>G	p.Ser2045Gly
chromosome_17	921676	T	TGCC	208	7	Cre17.g702850	conservative_inframe_insertion	MODERATE	c.6132_6133insGGC	p.Val2044dup
chromosome_17	962165	G	C	222	8	Cre17.g703050	missense_variant	MODERATE	c.2117G>C	p.Arg706Pro
chromosome_17	1014103	CGGTGG	CGG	101	6	Cre17.g703400	disruptive_inframe_deletion	MODERATE	c.813_815delTGG	p.Gly272del
chromosome_17	1014986	C	A	135	6	Cre17.g703400	missense_variant	MODERATE	c.1693C>A	p.His565Asn
chromosome_17	1014987	A	G	145	6	Cre17.g703400	missense_variant	MODERATE	c.1694A>G	p.His565Arg
chromosome_17	1018361	C	T	225	12	Cre17.g703400	missense_variant	MODERATE	c.4291C>T	p.Pro1431Ser
chromosome_17	1023826	G	A	225	15	Cre17.g703450	missense_variant	MODERATE	c.1178G>A	p.Arg393His
chromosome_17	1112584	C	G	225	20	Cre17.g704050	missense_variant	MODERATE	c.2051G>C	p.Arg684Pro
chromosome_17	1230555	C	G	225	15	Cre17.g705150	missense_variant	MODERATE	c.1039C>G	p.Arg347Gly
chromosome_17	1231994	C	T	138	5	Cre17.g705150	missense_variant	MODERATE	c.1868C>T	p.Thr623Ile
chromosome_17	1231997	C	G	138	5	Cre17.g705150	missense_variant	MODERATE	c.1871C>G	p.Thr624Ser
chromosome_17	1387965	G	GTTGC	122	20	Cre17.g706300	splice_donor_variant&intron_variant	HIGH	c.1902_1902+1insTTGC
chromosome_17	1429837	G	A	225	32	Cre17.g706700	missense_variant	MODERATE	c.493G>A	p.Gly165Ser
chromosome_17	1429837	G	A	225	32	Cre17.g706700	missense_variant	MODERATE	c.478G>A	p.Gly160Ser
chromosome_17	1429837	GGCAGCA	GGCAGCAGCA	225	32	Cre17.g706700	disruptive_inframe_insertion	MODERATE	c.497_499dupGCA	p.Ser166dup
chromosome_17	1429837	GGCAGCA	GGCAGCAGCA	225	32	Cre17.g706700	disruptive_inframe_insertion	MODERATE	c.482_484dupGCA	p.Ser161dup
chromosome_17	2492282	AACACACACACACACACACACACACACACACACACACACACACACACACACAC	AACACACACACACACACACACACACACACACACACACACACACACACACACACAC	105	48	Cre17.g716050	frameshift_variant&splice_region_variant	HIGH	c.858_858+1insGT	p.Ser288fs
chromosome_17	5076049	GGCTGCTGCTGCTGCTGCTGCTGCTGCTGCTGCTGCTGCTGCTGCTGCTGCTGCTGCTGCTG	GGCTGCTGCTGCTGCTGCTGCTGCTGCTGCTGCTGCTGCTGCTGCTGCTGCTGCTGCTGCTGCTG	225	38	Cre17.g734805	conservative_inframe_insertion	MODERATE	c.1638_1639insCAG	p.Ser546_Gln547insGln
chromosome_17	5076049	GGCTGCTGCTGCTGCTGCTGCTGCTGCTGCTGCTGCTGCTGCTGCTGCTGCTGCTGCTGCTG	GGCTGCTGCTGCTGCTGCTGCTGCTGCTGCTGCTGCTGCTGCTGCTGCTGCTGCTGCTGCTGCTG	225	38	Cre17.g734805	conservative_inframe_insertion	MODERATE	c.1617_1618insCAG	p.Ser539_Gln540insGln
scaffold_35	29169	G	A	225	27	Cre35.g759447	missense_variant	MODERATE	c.1682C>T	p.Pro561Leu
scaffold_35	29172	G	C	225	27	Cre35.g759447	missense_variant	MODERATE	c.1679C>G	p.Ala560Gly
