# Supplementary material for: Gene dosage of independent dynein arm motor preassembly factors influences cilia assembly in Chlamydomonas reinhardtii
Source: PLoS Genet. 2024 Mar 18;20(3):e1011038. doi: 10.1371/journal.pgen.1011038 (PMC11020789; doi:10.1371/journal.pgen.1011038)
Supplement: S6 Table — (XLSX) [file pgen.1011038.s013.xlsx]

## Sheet: cilia length
Table S6: Cilia lengths of pf23 mutants and pf23 rescue strains
Supplemental data for Fig 2A. Cilia lengths for each strain is measured in μm.
Summary statistics are included at the bottom.
	CC-5908	pf23-1	pf23-2	pf23-3	pf23-4	cnk11-3	pf23-4; cnk11-3
1	9.145	3.333	0.682	1.306	0.87	10.164	9.451
2	9.277	2.148	0.539	1.112	1.187	7.786	8.79
3	9.312	0.865	0.843	0.772	0.822	10.58	11.916
4	10.137	3.172	0.682	0.898	0.822	9.329	11.645
5	10.101	2.03	1.018	1.34	0.977	10.717	10.481
6	10.219	1.825	0.778	0.89	1.079	11.156	8.776
7	10.461	1.439	0.682	0.682	1.126	9.544	10.266
8	11.147	1.519	0.87	0.942	0.755	9.504	10.4
9	10.959	3.747	0.647	0.823	0.915	8.999	9.189
10	11.512	1.693	0.87	0.378	0.785	11.913	10.133
11	10.333	1.223	0.87	0.972	0.863	11.184	10.961
12	9.552	1.378	0.778	0.615	1.467	8.22	9.507
13	10.066	1.349	0.691	0.757	0.971	9.895	8.843
14	10.337	2.182	1.079	0.658	0.965	9.584	9.613
15	9.204	3.353	0.724	0.837	0.691	9.617	12.472
16	11.275	2.22	0.432	0.72	0.843	10.465	8.231
17	10.929	2.808	0.778	0.676	1.084	9.382	12.052
18	9.947	2.021	0.581	0.691	1.084	9.305	11.414
19	11.056	1.837	1.018	1.392	0.843	11.209	9.554
20	8.277	1.212	0.682	0.676	0.763	10.82	8.06
21	11.07	2.196	0.241	1.008	1.023	10.706	10.317
22	8.681	2.352	0.539	0.809	0.915	9.384	8.826
23	11.297	1.767	0.682	0.785	1.206	9.849	9.636
24	8.529	2.227	0.785	1.018	1.079	12.003	8.899
25	9.336	3.238	0.539	0.726	1.1	10.831	8.616
26	8.328	2.952	1.079	0.656	1.23	9.998	8.852
27	8.118	1.641	0.724	1.112	1.126	9.282	11.119
28	8.852	0.823	0.629	1.018	1.162	9.273	9.06
29	10.874	3.739	1.111	0.709	0.682	11.197	9.134
30	9.701	2.979	1.111	0.87	1.079	9.751	9.527
31	8.063	2.154	0.458	1.086	0.724	10.982	12.325
32	9.701	1.23	0.656	0.341	0.691	12.186	10.882
33	9.459	1.553	0.691	0.822	0.724	9.561	9.457
34	10.639	2.134	1.221	0.482	1.126	8.153	9.888
35	10.584	2.76	0.965	0.89	1.162	11.533	11.688
36	8.623	2.083	1.079	1.107	0.995	10.982	10.337
37	9.782	4.326	1.079	0.87	0.389	9.728	12.606
38	8.552	2.074	0.581	0.837	0.682	9.951	10.682
39	9.127	2.474	0.647	1.245	0.915	11.363	9.086
40	10.885	2.722	0.341	0.992	0.763	9.4	9.712
41	8.457	1.122	0.539	0.865	1.018	10.574	8.461
42	7.219	0.497	0.629	0.837	1.299	9.256	8.508
43	8.878	1.144	1.023	1.167	1.23	10.989	9.592
44	9.132	1.843	0.87	0.811	1.023	9.184	9.755
45	7.921	1.46	0.445	0.534	1.407	10.06	9.356
46	9.457	1.392	1.365	0.809	1.079	8.331	9.429
47	10.409	3.906	0.785	0.863	1.312	9.45	8.716
48	9.922	2.462	0.755	0.972	0.656	9.66	9.589
49	10.31	2.72	0.843	0.843	0.928	11.395	8.459
50	10.999	1.593	1.1	1.484	0.763	10.471	9.632
Summary Statistics
	CC-5908	pf23-1	pf23-2	pf23-3	pf23-4	cnk11-3	pf23-4; cnk11-3
Number of values	50	50	50	50	50	50	50
Minimum	7.219	0.497	0.241	0.341	0.389	7.786	8.06
Maximum	11.51	4.326	1.365	1.484	1.467	12.19	12.61
Range	4.293	3.829	1.124	1.143	1.078	4.4	4.546
Mean	9.723	2.138	0.7751	0.8741	0.968	10.1	9.878
Std. Deviation	1.055	0.8645	0.2374	0.2397	0.2187	1.023	1.185
Std. Error of Mean	0.1491	0.1223	0.03357	0.0339	0.03092	0.1447	0.1676
