# Supplementary material for: Gene dosage of independent dynein arm motor preassembly factors influences cilia assembly in Chlamydomonas reinhardtii
Source: PLoS Genet. 2024 Mar 18;20(3):e1011038. doi: 10.1371/journal.pgen.1011038 (PMC11020789; doi:10.1371/journal.pgen.1011038)
Supplement: S7 Table — (XLSX) [file pgen.1011038.s014.xlsx]

## Sheet: cilia-length
Table S7: Comparison of cilia length, swimming velocity, and beat frequency of Chlamydomonas haploids and diploids
Supplemental data for Fig 3E. Cilia length for each strain is measured in μm.
The data for all the haploid and diploid samples is pooled to generate the graph in Fig 3E.
Summary statistics for each strain is included at the bottom.
	Haploid													Diploid
	CC-5908			CC-5909			CC-124			CC-125				CC-124/CC-5908 #1			CC-124/CC-5908 #2			CC-125/CC-5909
1	10.615	10.636	10.076	13.993	12.014	10.661	11.3	10.358	9.351	11.955	10.951	8.127		11.062	9.115	9.634	10.662	9.871	11.197	12.253	9.529	9.516
2	12.349	11.101	8.713	10.207	9.431	9.358	8.437	10.546	10.467	9.015	11.125	8.467		10.584	9.897	10.419	12.163	8.871	10.464	9.89	11.643	10.01
3	9.899	8.96	9.244	11.362	10.504	9.604	7.911	8.729	11.068	10.542	9.708	10.382		9.717	9.592	11.775	10.848	9.15	10.09	10.463	9.938	10.205
4	10.126	10.953	9.461	10.545	9.589	9.018	9.179	9.751	11.51	11.733	10.003	9.929		10.678	9.537	10.292	10.911	11.59	11.143	10.688	10.598	9.127
5	9.829	9.149	10.067	10.368	10.171	10.535	9.993	9.202	9.289	10.945	10.279	9.818		11.652	8.463	9.482	10.378	11.746	11.436	10.454	11.127	9.159
6	11.795	11.305	10.014	11.237	9.709	10.439	8.995	9.266	9.925	11.848	10.311	9.351		9.509	9.839	9.493	11.329	8.802	11.686	10.506	9.992	11.244
7	9.119	9.422	7.953	10.435	6.637	9.51	9.774	12.122	9.232	10.551	7.812	11.213		10.012	10.638	9.823	10.027	10.356	9.404	10.407	12.129	11.271
8	10.234	9.672	8.897	9.913	7.263	8.86	9.636	10.483	9.433	9.569	10.383	9.622		10.16	10.611	11.633	9.338	10.876	9.599	9.951	11.042	8.786
9	9.74	8.558	10.075	9.348	9.31	9.252	9.177	10.605	8.989	9.395	9.6	11.53		8.908	10.063	8.419	9.352	10.494	10.731	9.645	10.291	11.164
10	10.267	10.776	9.092	10.348	7.858	10.706	7.608	10.482	9.217	10.274	8.891	7.932		9.803	10.371	8.709	10.025	10.345	8.7	8.989	12.032	8.654
11	8.31	9.174	10.902	11.668	10.348	9.363	9.845	12.206	11.91	10.266	11.481	10.118		11.799	11.285	10.143	11.249	10.509	9.276	10.347	11.469	9.574
12	11.247	10.641	9.801	9.765	10.615	8.693	9.28	9.134	9.823	11.498	10.059	10.881		11.712	8.375	9.811	10.867	11.081	11.48	10.096	10.25	9.424
13	10.715	9.889	9.766	10.009	7.644	7.141	8.989	11.258	8.906	10.887	10.986	10.061		9.521	10.478	10.334	9.915	9.74	10.65	12.248	11.447	10.274
14	9.666	8.908	7.56	11.803	10.672	10.349	12.934	9.488	9.991	11.117	8.208	10.737		11.109	9.365	9.659	10.631	10.984	11.796	11.328	11.289	10.061
15	11.24	9.36	10.095	10.538	9.487	8.945	9.81	9.739	9.34	10.02	10.83	10.491		10.217	11.365	10.041	9.346	9.468	10.022	11.001	10.887	11.238
16	8.698	11.384	9.133	10.121	10.478	7.217	9.882	8.549	10.196	9.897	10.075	9.353		11.139	12.004	11.15	11.052	10.549	11.886	9.691	11.498	10.446
17	9.793	11.102	10.531	11.253	8.951	11.096	10.332	9.252	9.085	8.754	10.036	9.167		10.868	10.594	8.635	9.63	10.702	11.289	10.47	10.689	9.352
18	9.166	10.066	9.839	10.729	7.663	9.735	10.948	9.657	9.523	9.027	11.525	10.056		11.036	10.904	11.919	9.468	10.413	11.047	9.993	10.227	8.844
19	11.016	9.605	8.609	10.527	10.747	8.869	9.695	8.87	10.479	10.387	10.306	12.041		10.579	11.306	9.456	8.758	10.891	10.188	10.242	11.642	9.559
20	10.877	12.718	9.078	11.291	7.955	10.795	9.442	10.922	9.268	10.628	10.657	9.584		11.229	9.45	10.584	9.012	10.15	9.02	9.891	10.176	11.558
21	10.545	9.159	8.964	10.026	9.748	9.815	8.284	10.655	9.696	9.089	11.088	10.017		11.611	11.434	10.076	10.159	10.647	10.919	11.42	9.161	8.981
22	10.843	10.359	7.723	11.131	8.8	10.563	8.282	10.1	10.634	8.382	9.963	10.138		10.89	8.461	9.865	11.256	10.628	9.968	10.587	10.428	9.175
23	9.212	10.671	9.074	11.469	9.566	8.658	10.398	12.469	10.693	9.059	11.971	10.785		11.358	9.2	8.972	11.082	11.157	11.587	10.615	10.561	11.962
24	10.439	11.878	10.05	11.964	10.518	10.991	9.002	8.629	10.56	10.742	9.655	11.229		10.434	10.037	8.756	8.51	10.819	10.454	12.257	11.206	9.721
25	11.68	11.058	8.06	11.402	9.509	9.716	10.565	9.026	8.644	9.06	11.223	9.636		11.976	9.694	9.928	10.555	11.076	11.84	11.24	12.482	7.683
26	9.685	11.933	9.26	12.618	9.573	8.646	10.412	11.594	9.334	10.161	11.186	9.389		9.722	8.447	11.231	9.682	10.462	12.345	10.782	10.625	8.986
27	10.401	9.083	11.328	10.749	9.21	8.896	11.294	9.929	12.441	8.698	9.933	10.43		10.438	10.925	10.819	9.459	11.198	13.146	10.166	9.286	9.952
28	11.524	9.281	8.087	12.26	9.01	9.19	10.368	9.091	9.374	9.474	9.265	11.877		10.654	10.437	9.764	8.981	13.262	10.351	12.94	10.832	8.803
29	10.619	12.099	9.725	10.367	9.213	10.01	9.665	8.32	10.494	10.898	10.705	9.999		10.777	9.656	10.636	10.253	10.908	10.765	11.778	12.919	10.851
30	8.791	8.399	10.248	11.236	8.914	10.06	9.607	11.629	9.324	10.082	11.51	10.12		9.194	11.278	8.481	10.305	8.908	9.875	8.952	11.08	9.124
31	11.786	10.323	9.441	10.481	7.951	10.327	10.95	9.767	10.452	11.754	9.938	9.781		10.928	9.985	7.854	8.585	10.347	10.537	10.373	11.223	9.928
32	9.615	9.91	9.801	10.873	8.791	9.573	9.539	8.943	9.41	9.399	11.167	9.482		11.337	8.778	9.247	10.967	10.728	9.859	10.394	9.386	9.355
33	9.848	11.003	9.019	10.338	8.357	11.315	10.249	10.806	10.461	11.238	10.016	10.322		11.303	10.703	8.733	9.047	10.303	13.329	9.9	11.004	8.332
34	11.778	9.904	10.029	10.573	9.591	10.516	9.603	10.67	10.691	10.307	10.714	11.419		9.852	9.343	9.474	9.884	9.532	10.32	9.053	10.703	9.414
35	10.514	8.491	7.944	10.697	9.722	10.075	10.233	9.533	8.709	9.442	11.012	9.078		11.567	10.781	9.989	11.102	11.384	11.539	11.465	10.652	9.52
36	8.503	9.212	11.183	9.718	11.11	9.851	9.341	10.43	8.802	9.729	11.486	10.518		10.861	9.157	10.724	10.328	10.646	11.379	9.164	9.071	9.327
37	10.095	9.965	11.765	10.285	12.073	10.381	10.628	9.435	9.75	9.48	9.741	10.832		10.19	8.176	9.342	9.468	10.077	10.834	8.564	10.956	9.913
38	9.504	11.653	9.965	12.556	8.622	11.794	9.004	8.711	11.348	10.402	9.793	10.91		10.29	8.774	10.041	11.454	11.418	10.867	9.46	10.508	9.462
39	9.303	10.665	10.062	10.565	10.372	10.811	10.287	10.532	9.921	9.776	8.568	9.272		10.66	9.068	10.51	10.156	9.271	10.719	10.096	10.878	10.307
40	13.743	8.421	9.796	10.291	11.193	11.551	8.887	9.839	8.793	10.349	8.796	9.974		10.469	8.892	9.179	9.991	9.561	8.227	10.873	11.417	9.872
41	10.902	9.09	10.097	10.598	10.002	10.555	10.62	9.986	10.504	9.686	10.235	9.92		11.065	9.751	9.924	9.128	10.495	10.362	9.653	9.338	10.384
42	12.337	9.048	11.231	11.62	10.175	12.139	10.824	9.716	8.28	9.181	11.018	9.845		8.918	9.386	9.296	10.622	11.003	10.375	9.576	8.978	8.544
43	9.513	10.115	8.183	10.815	10.454	8.806	11.526	9.438	9.366	9.512	10.922	10.152		8.147	9.799	9.335	11.209	11.182	10.651	10.34	11.132	9.466
44	10.324	10.201	8.318	9.182	10.108	10.405	10.992	10.343	9.653	9.634	9.968	11.411		11.731	9.835	10.67	10.198	10.76	10.468	9.737	10.102	9.857
45	11.329	10.035	8.46	10.379	10.445	6.69	9.101	10.505	10.389	9.599	10.364	10.639		9.396	8.835	8.361	9.469	11.079	13.132	9.965	9.718	8.833
46	10.543	7.985	8.244	9.445	9.48	11.047	10.022	9.595	10.332	10.584	8.414	9.473		11.327	11.087	9.378	9.88	11.57	12.033	10.724	8.59	9.69
47	10.933	10.273	8.347	11.11	11.248	10.41	9.488	9.77	9.322	9.795	11.318	10.988		10.781	10.139	10.152	9.835	9.859	9.276	10.773	9.642	9.302
48	11.756	9.461	8.321	10.415	8.488	9.632	10.205	10.032	9.866	9.915	9.871	12.335		10.248	9.556	8.328	9.962	12.313	11.24	10.987	9.323	10.122
49	10.025	8.578	9.934	10.914	9.976	9.89	9.75	8.804	8.654	10.978	9.055	10.915		10.423	9.917	11.037	8.197	10.873	9.238	10.696	10.016	9.804
50	10.194	9.175	9.478	11.795	8.175	10.18	9.378	11.071	10.153	9.244	11.806	11.291		11.231	9.982	11.6	9.635	11.071	11.239	10.233	10.195	10.262
51	9.935	7.282	10.388	10.863	10.077	11.306	10.584	9.374	10.14	9.298	10.77	11.634		10.741	9.645	10.768	10.921	11.264	11.214	10.622	12.991	9.771
52	9.913	10.913		10.761	9.501	10.842	8.626	10.961	10.359	9.597	10.122	9.965		9.317	9.634	9.81	10.02	11.072	11.489	11.077	10.385	9.426
53	9.111	8.085		11.749	10.605	10.955	10.453	10.007	9.169	9.346	9.147	10.171		10.495	8.572	9.597	10.631	10.581	10.571	9.812	10.251	9.412
54	9.358	8.451		11.254	9.309	11.118	10.51	10.622	10.252	10.301	7.985	10.444		8.217	9.622	12.158	10.234	9.98	10.975	9.346	11.27	10.137
55	11.127	7.486		9.732	9.836	9.373	9.631	10.071	8.368	11.755	9.416	10.085		9.512	8.074	11.319	9.936	10.033	10.632	9.653	10.504	8.953
56	9.932	8.669		10.677	10.459	9.705	8.567	12.213	9.206	8.843	10.441	12.35		10.519	8.718	12.297	10.395	11.102	10.156	10.165	11.682	8.879
57	10.717	9.845		12.903	8.995	9.872	9.302	9.381	9.417	8.458	11.404	9.244		9.395	8.593	9.07	11.165	10.064	10.128	11.329	9.861	10.598
58	10.399	7.557		11.309	11.461	10.759	8.533	9.269	7.869	10.789	10.212	10.038		10.845	8.969	9.476	10.318	10.657	11.057	10.272	9.167	9.912
59	11.967	8.098		11.959	8.087	9.093	9.721	9.627	9.036	9.287	8.28	11.038		8.59	9.057	9.363	9.688	8.593	11.919	9.45	10.822	8.705
60	7.422	7.184		10.687	11.739	11.102	9.35	10.55	10.019	10.647	10.706	9.215		9.125	10.063	10.245	10.577	9.914	10.354	10.084	10.58	8.865
61	10.458	8.508		11.403	11.095	8.224	9.675	9.825	9.399	10.667	9.704	10.476		9.482	9.848	9.556	11.508	10.133	12.631	9.169	8.836	8.768
62	10.331	8.506		10.647	9.94	9.224	9.269	10.585	9.685	10.268	11.512	9.956		8.13	12.072	9.589	10.171	10.942	10.881	10.632	10.271	9.127
63	10.834	8.505		12.228	8.853	8.826	9.076	10.253	8.868	9.776	9.727	10.367		9.349	9.439	8.821	11.964	9.996	9.744	9.392	10.371	9.807
64	9.426	7.506		11.174	8.543	6.982	9.08	10.206	9.073	10.364	10.428	9.651		10.238	7.379	10.637	9.931	10.289	10.593	10.533	10.612	9.762
65	8.261	7.587		10.207	11.022	11.035	10.422	9.799	10.58	11.316	10.821	9.75		6.818	9.139	9.59	9.661	10.732	10.464	8.72	9.998	9.418
66	10.519	9.666		11.937	10.753	10.827	10.617	10.166	11.857	10.789	9.71	10.207		9.104	11.946	9.233	9.873	9.573	10.623	10.021	9.453	9.401
67	9.103	8.205		10.983	10.58	10.901	10.557	8.361	11.27	10.204	10.818	9.854		8.876	12.204	9.286	9.408	9.707	10.78	9.04	9.588	9.119
68	9.454	10.8		10.543	9.91	10.972	8.447	9.808	10.84	10.131	9.643	11.692		6.953		9.992	9.318	10.212	11.844	9.451	10.574	9.699
69	11.373	10.661		11.111	9.715	9.832	9.906	9.446	10.691	9.845	9.861	10.913				11.182	9.593	10.647	9.678	7.934	9.11	9.448
70	11.752	7.32		11.603	9.459	11.112	7.99	10.827	10.408	8.33	10.636	10.569				10.654	11.424	10.237	7.616	8.21	9.894	9.245
71	8.539	7.439		10.852	8.965	10.329	10.713	10.414	11.123	9.379	8.623	9.654				10.573	11.528	9.01	10.794	11.54	10.29	10.085
72	11.156	7.978		10.427	9.285	8.197	8.266	10.037	9.754	9.952	8.728	9.113				9.242	10.847	9.536	11.042	8.215	8.425	8.993
73	11.169	8.213		9.597	9.305	10.257	9.767	9.327	11.53	8.697	9.791	11.096				8.43	9.796	9.106	10.686	8.814	10.527	9.217
74	12.336	8.1		11.731	9.075	11.299	10.952	9.324	10.614	8.939	9.506	11.875				9.994	10.988	8.603	9.499	8.655	10.413	7.797
75	11.015	8.103		10.604	9.271	10.634	10.656	9.586	10.04	9.792	9.161	11.074				10.543	10.936	11.083	10.301	9.745	10.019	8.394
76	10.948	7.461		13.157	8.657	9.476	9.265	11.574	9.442	10.552	10.013	10.437				10.645	9.392	10.339	10.734	11.121	10.162	9.865
77	12.318	8.671		10.562	6.738	9.579	11.488	9.662	11.052	10.971	8.083	11.728				11.794	11.105	9.612	10.994	9.269	10.223	10.563
78	11.35			10.452	6.683	10.364	9.064	10.994	10.681	8.998	9.831	10.388				10.909	10.278	10.221	11.162	10.135	9.982	9.658
79	10.068			11.204	9.381	9.491	9.463	9.981	8.412	10.601	9.426	10.877				9.598	12.29	9.659	12.142	10.674	10.946	8.441
80	9.082			10.688	10.712	9.057	11.85	12.365	9.371	10.623	9.308	10.625				11.549	11.732	8.225	9.603	10.21	11.361	8.92
81	10.052			10.737	11.247	9.265	9.401	10.842	9.58	9.579	10.049	10.033				11.2	11.01	9.738	10.543	9.091	10.371	8.776
82	12.735			11.649	9.935	10.693	9.771	10.474	9.964	7.979	9.943	10.877				9.59	9.713	9.389	11.368	9.144	9.134	8.673
83	10.881			11.238	9.592	9.528	9.044	9.818	9.875	10.25	10.542	9.264				10.644	10.45	9.885	10.839	9.212	10.252	9.838
84	11.128			10.3	7.876	9.829	10.742	9.206	9.986	10.039	10.2	8.803				11.377	8.663	11.155	9.913	10.435	11.037	8.521
85	11.331			10.424	11.393	10.846	9.674	9.784	10.093	9.321	10.047	9.545				10.005	10.343	9.313	10.175	10.294	9.253	9.877
86	9.598			10.589	9.485	9.783	9.782	9.312	9.051	10.133	10.868	10.107				10.054	10.939	11.381	10.073	9.897	10.528	8.658
87	8.699			11.438	8.889	9.827	9.624	10.586	10.234	10.963	8.378	10.551				7.923	11	8.942	10.752	10.422	10.32	6.85
88	9.612			9.557	10.802	11.716	8.445	8.761	10.325	10.828	9.849	11.119				9.325	10.7	9.599	10.098	9.257	9.748	9.738
89	11.166			10.234	10.127	10.283	9.435	9.484	10.37	10.514	10.121	8.598				10.144	10.007	9.161	11.527	10.023	10.166	8.178
90	10.533			11.466	11.07	10.53	9.011	10.027	9.177	9.874	9.821	9.996				9.582	9.96	10.867	10.365	8.322	10.191	9.909
91	11.398			9.622	10.249	10.573	11.192	12.341	9.91	9.455	9.508	9.885				9.258	10.133	9.838	10.682	9.076	10.294	8.481
92	10.217			9.704	9.932	8.564	8.497	13.053	10.729	7.946	10.393	9.474				9.482	10.692	10.213	10.376	9.607	10.04	9.278
93	11.347			10.789	8.564	8.657	10.905	10.332	9.043	10.1	9.704	10.679				9.793	10.921	10.768	10.665	9.526	8.908	9.033
94	8.984			11.563	11.008	10.153	9.568	11.292	10.035	10.247	9.073	9.243				8.151	11.081	10.491	10.441	10.026	7.925	9.124
95	12.303			11.019	9.541	11.247	10.523	9.829	10.024	10.404	11.856	8.64				8.665	11.061	10.183	10.767	8.542	8.32	8.761
96	10.114			11.106	9.639	8.32	10.521	11.938	10.364	12.278	10.007	10.469				9.942	9.344	10.875	10.828	10.488	9.826	10.826
97	9.273			9.973	8.548	9.491	9.382	9.387	10.906	10.634	8.795	9.9				9.397	9.754	10.88	11.212	10.084	10.466	10.169
98	11.029			10.427	10.073	9.599	8.749	10.267	9.866	10.456	10.123	10.058				8.347	11.097	9.515	8.745	10.356	10.573	8.616
99	11.136			10.634	9.916	8.925	8.551	9.739	8.946	10.086	10.89	10.781				7.841	10.047	7.683	11.126	10.917	11.463	9.073
100	10.689			10.446	9.424	9.708	7.562	12.835	9.634	10.973	9.172	9.719				8.06	8.224	10.502	9.283	9.404	10.053	9.659
Summary Statistics (individual strains)										Summary Statistics (pooled samples)
	CC-5908	CC-5909	CC-124	CC-125	CC-124/CC-5908 #1	CC-124/CC-5908 #2	CC-125/CC-5909				Haploid	Diploid
Number of values	100	100	100	100	100	100	100			Number of values	400	300
Minimum	7.303	8.265	8.557	9.032	7.841	9.26	8.541			Minimum	7.303	7.841
Maximum	12.74	12.22	11.32	10.92	11.79	11.42	11.85			Maximum	12.74	11.85
Range	5.432	3.958	2.763	1.886	3.953	2.164	3.308			Range	5.432	4.008
Mean	9.938	10.14	9.925	10.12	9.922	10.41	9.981			Mean	10.03	10.11
Std. Deviation	0.8782	0.6473	0.5354	0.4251	0.8062	0.5151	0.611			Std. Deviation	0.6488	0.689
Std. Error of Mean	0.08782	0.06473	0.05354	0.04251	0.08062	0.05151	0.0611			Std. Error of Mean	0.03244	0.03978

## Sheet: cell-body-length
Table S7: Comparison of cilia length, swimming velocity, and beat frequency of Chlamydomonas haploids and diploids
Supplemental data for Fig 3F. Cell body length for each strain is measured in μm.
The data for all the haploid and diploid samples is pooled to generate the graph in Fig 3F.
Summary statistics for each strain is included at the bottom.
Haploid														Diploid
	CC-5908			CC-5909			CC-124			CC-125				CC-124/CC-5908 #1			CC-124/CC-5908 #2			CC-125/CC-5909
1	7.772	7.283	7.823	6.666	6.834	6.789	6.681	7.588	6.254	8.56	6.895	7.184		9.37	9.528	8.85	8.937	9.498	8.811	9.444	9.039	7.709
2	6.719	7.283	6.434	6.637	7.799	5.771	7.184	6.209	6.264	8.928	8.489	7.218		6.401	8.17	8.058	9.084	7.791	9.201	8.535	9.766	8.947
3	6.178	8.096	6.637	7.465	6.397	7.105	6.892	6.469	6.023	8.318	6.586	7.028		7.854	10.16	9.571	11.381	9.566	8.17	9.625	8.888	8.16
4	7.178	6.801	8.666	8.108	5.838	5.983	6.902	6.313	6.496	8.558	7.615	7.058		7.823	9.925	8.959	8.547	7.274	7.184	8.856	8.248	10.443
5	6.876	7.666	7.002	7.543	5.736	7.185	6.309	6.916	5.085	7.146	7.477	6.966		7.977	7.372	8.138	7.868	9.454	7.51	9.096	8.064	7.658
6	6.537	6.665	7.018	7.123	5.574	7.444	6.659	6.441	6.146	6.36	8.232	7.709		8.765	8.798	7.486	8.23	7.372	7.942	8.579	9.168	9.051
7	6.164	7.219	7.105	7.158	6.184	6.797	6.309	8.671	5.488	5.705	6.316	6.879		6.901	9.391	7.977	7.691	8.489	8.342	7.507	9.168	8.07
8	7.868	6.902	5.692	8.12	6.053	6.987	5.266	6.506	6.559	6.464	7.15	6.97		7.687	8.152	7.818	8.017	7.868	9.023	9.393	9.189	8.07
9	6.84	7.084	7.473	7.219	7.245	7.533	6.344	7.399	5.706	6.27	6.449	6.716		6.84	9.672	8.483	8.946	7.828	8.23	9.014	8.928	8.12
10	7.59	8.43	6.362	6.397	5.481	6.01	6.893	7.058	6.408	5.58	6.316	6.496		8.15	9.927	9.082	7.819	8.192	8.872	9.636	7.778	7.843
11	6.481	6.637	7.325	7.205	6.719	6.924	6.344	5.819	6.347	7.205	7.075	7.512		7.325	11.46	10.473	7.609	7.308	9.289	8.331	8.664	8.981
12	7.447	7.704	7.269	6.987	6.901	7.619	7.163	7.346	6.699	5.481	7.139	6.963		6.801	6.966	9.806	8.456	8.512	8.842	7.912	8.142	7.928
13	7.638	7.254	6.178	7.627	6.721	7.147	6.01	8.16	7.862	6.578	8.056	6.742		6.806	9.718	7.647	8.26	6.519	9.528	9.475	9.068	8.761
14	7.018	5.522	7.931	5.771	6.232	6.797	6.687	7.259	6.506	6.681	7.598	5.958		8.424	9.358	8.886	7.962	9.039	7.164	8.522	8.976	9.12
15	7.386	7.273	7.285	8.665	6.152	6.681	7.219	7.656	6.774	8.474	6.793	6.066		7.474	9.068	7.581	7.874	8.692	8.603	9.047	9.323	8.303
16	6.107	8.193	6.696	6.666	7.254	6.721	5.82	7.184	6.357	6.876	6.441	6.172		6.768	9.231	8.218	7.868	7.238	9.639	9.475	8.679	8.573
17	7.388	6.362	6.935	6.967	6.066	5.946	6.044	7.091	5.509	7.59	7.46	7.205		7.572	8.635	8.295	7.254	8.596	8.512	9.203	8.681	8.404
18	6.959	6.801	6.226	6.397	7.388	6.559	6.51	6.742	5.414	6.73	6.569	7.363		7.285	9.137	8.669	7.86	8.154	8.936	8.847	8.418	8.23
19	7.174	7.454	6.361	6.892	6.992	7.022	5.956	6.135	6.009	6.227	7.038	7.058		7.609	8.048	7.486	8.868	8.666	9.579	8.014	8.529	7.958
20	7.791	7.766	7.449	7.487	6.844	7.082	5.509	7.058	6.795	6.779	7.205	7.46		7.819	8.013	8.908	7.704	8.202	8.07	8.256	9.168	7.835
21	5.876	6.914	6.654	6.384	6.806	6.397	6.702	6.608	7.751	7.192	8.122	7.157		8.34	9.55	9.399	9.518	8.679	8.106	9.475	8.965	8.529
22	8.424	6.848	7.296	7.465	7.209	6.967	7.151	6.506	6.256	6.721	6.178	7.401		7.609	9.06	7.075	8.296	9.672	9.196	8.999	8.965	7.958
23	6.339	7.142	6.644	6.783	6.801	6.902	5.969	7.301	5.663	6.01	7.673	7.44		8.319	10.865	8.474	6.633	9.109	8.729	9.955	9.385	8.596
24	8.23	7.444	6.957	7.219	6.477	6.28	6.904	6.795	7.536	6.519	6.945	6.295		7.995	8.04	8.609	6.768	9.55	8.596	8.31	9.217	8.489
25	6.743	7.195	6.239	5.615	7.084	7.374	6.262	7.348	6.106	6.03	6.793	5.999		6.789	9.892	9.446	7.733	8.504	8.692	8.565	8.394	9.12
26	7.336	7.54	6.767	7.832	6.633	6.036	6.184	7.274	7.191	8.072	6.699	4.526		8.14	8.936	8.332	7.552	8.976	7.909	8.574	9.385	7.486
27	5.168	6.992	6.992	6.721	7.638	7.288	7.677	8.142	6.909	6.719	7.66	6.159		7.752	9.442	8.437	7.751	8.558	9.068	8.974	9.289	7.15
28	7.564	8.016	7.254	7.474	6.621	6.09	7.868	7.254	6.469	6.768	6.867	6.97		8.632	8.041	7.882	7.628	9.219	7.768	9.16	8.265	6.608
29	7.62	7.173	6.901	8.418	6.137	6.362	7.018	7.211	6.871	7.288	6.86	6.519		8.04	8.264	9.219	7.879	10.211	8.458	8.596	8.82	10.287
30	6.519	6.957	7.812	7.86	7.85	7.019	7.543	6.469	6.89	6.537	6.831	7.328		8.149	9.03	7.44	8.391	9.713	9.21	8.734	9.205	8.309
31	6.319	5.936	6.61	7.79	7.167	7.353	7.366	6.23	7.019	6.548	6.264	6.618		8.608	8.626	7.575	6.696	8.664	7.934	8.95	9.848	8.529
32	6.486	7.058	7.193	6.6	7.363	6.362	7.695	7.862	6.209	6.591	7.299	7.019		9.224	9.76	8.17	8.57	8.279	8.671	7.167	10.355	9.205
33	6.184	7.065	7.968	7.622	6.945	7.517	6.702	6.469	6.933	7.209	6.536	6.38		9.272	8.489	8.342	8.177	7.911	8.722	9.444	9.337	8.474
34	7.019	7.924	7.59	6.413	6.783	7.096	6.917	7.021	6.519	5.58	7.346	6.313		7.857	9.966	9.062	8.961	7.893	9.137	8.747	7.793	8.914
35	8.522	6.502	7.263	8.242	6.227	7.092	6.362	7.862	6.339	7.609	6.966	6.053		8.379	7.785	8.08	9.069	7.346	8.961	9.902	7.658	8.013
36	7.183	6.245	6.434	7.59	6.987	5.955	7.566	6.895	6.357	6.367	6.408	6.172		7.374	7.521	8.106	10.113	8.71	8.596	8.424	8.811	8.716
37	6.413	6.499	7.263	6.552	7.892	7.065	6.789	8.07	5.958	7.185	7.259	6.569		9.075	7.346	9.314	7.725	7.967	9.244	9.01	9.591	8.104
38	6.611	7.12	7.794	6.6	7.944	6.84	6.434	6.696	7.04	6.452	6.657	6.608		7.662	8.681	8.238	7.399	7.751	8.99	8.747	8.729	9.606
39	8.671	7.313	7.193	7.174	6.743	7.174	6.828	7.008	6.737	6.06	6.377	6.053		8.531	10.587	8.798	8.44	8.641	9.571	8.734	8.015	8.518
40	6.221	7.384	7.781	6.547	6.232	6.114	6.128	6.907	6.377	6.28	6.64	6.506		9.347	9.851	7.991	9.401	7.751	9.323	8.5	9.846	7.948
41	7.716	6.685	6.152	6.84	7.31	6.696	7.474	6.764	6.385	6.278	6.879	7.075		7.609	8.815	8.318	8.655	8.573	8.55	8.273	9.302	9.132
42	5.993	6.789	7.123	7.725	6.209	5.821	6.571	6.716	5.856	5.859	6.966	6.86		7.598	9.289	8.512	7.944	7.973	7.218	9.2	7.882	8.731
43	6.01	7.193	7.444	6.51	6.861	6.758	7.102	6.506	6.209	7.101	4.747	7.227		7.993	8.232	9.21	8.797	9.148	8.886	8.608	8.709	8.11
44	7.523	7.59	7.058	7.263	7.174	6.339	6.319	7.361	7.365	6.872	7.008	6.125		7.99	9.701	7.581	8.57	7.12	9.76	8.34	8.218	7.808
45	6.044	7.146	6.296	7.993	6.239	6.548	6.772	6.469	6.519	5.969	7.184	7.991		9.219	8.481	8.104	8.998	9.137	9.087	9.366	9.068	7.677
46	6.06	7.931	6.832	6.654	6.84	7.59	7.022	7.227	6.347	6.636	6.385	6.456		8.856	8.56	8.879	9.219	8.152	10.259	9.149	8.805	7.835
47	6.384	8.273	7.473	7.883	7.043	7.699	7.37	7.346	7.15	5.856	6.774	6.38		7.921	8.961	8.575	9.159	8.396	8.859	8.806	8.872	7.793
48	5.936	8.57	6.565	6.828	6.152	6.137	6.362	6.608	6.608	6.658	6.635	6.053		7.404	7.512	8.437	9.355	7.709	9.672	7.473	9.247	8.318
49	6.615	7.832	7.449	7.058	5.876	7.742	6.565	7.399	6.963	5.745	7.102	7.59		8.806	8.437	7.762	8.797	8.088	9.238	8.026	8.635	9.323
50	7.419	7.488	6.547	6.702	6.795	7.158	6.469	6.757	6.285	5.95	6.716	7.418		7.409	6.539	8.449	9.955	8.08	8.23	8.584	7.928	7.694
51	6.636	7.178	7.851	6.812	8.09	7.716	6.209	6.774	7.191	6.913	7.038	7.529		10.308	7.581	8.8	8.679	8.609	8.77	8.57	8.17	8.23
52	5.782	6.892	8.125	7.34	6.832	7.142	7.704	6.209	6.793	6.384	6.408	7.363		8.232	8.518	9.024	8.655	7.44	8.669	9.092	7.818	8.761
53	7.757	7.543	7.193	8.042	7.229	5.831	6.967	7.694	6.167	8.066	6.38	6.559		8.961	8.579	7.928	9.07	8.535	8.798	8.175	7.581	7.058
54	7.882	6.828	7.757	6.637	7.419	6.876	6.012	6.635	6.764	6.096	7.308	5.666		8.969	9.247	9.238	8.202	7.993	9.76	7.93	7.59	7.186
55	7.384	6.901	7.363	8.371	6.42	6.431	7.183	7.205	7.075	6.73	7.59	7.818		10.28	8.664	8.279	9.323	7.312	9.473	8.602	8.218	8.122
56	7.276	6.452	8.867	7.572	7.174	6.687	6.384	7.259	6.81	7.193	6.316	6.506		7.404	8.309	8.959	8.34	7.274	7.656	8.548	7.538	8.192
57	7.207	8.131	7.396	7.019	6.313	6.51	6.469	6.586	6.793	7.546	7.924	6.586		7.546	7.418	8.976	8.017	7.512	8.789	10.692	8.04	8.679
58	5.388	7.716	7.99	7.388	7.628	6.608	6.519	6.569	6.713	5.603	6.456	6.499		8.522	7.581	8.176	8.637	8.048	9.162	8.596	8.015	9.21
59	7.36	5.826	7.584	7.239	7.355	7.105	7.328	7.184	7.038	6.849	7.44	6.879		8.353	7.506	8.827	8.256	8.009	10.121	8.998	7.274	7.477
60	6.044	6.767	7.724	7.245	6.12	7.34	7.961	7.785	6.559	6.43	6.509	7.521		8.131	11.281	8.009	7.799	7.778	8.013	8.536	8.458	8.841
61	5.684	6.797	6.736	7.575	7.204	6.917	6.378	6.793	7.301	6.685	5.999	6.907		8.449	7.308	7.66	9.323	7.993	7.973	8.806	8.332	6.172
62	5.654	6.797	6.644	7.473	6.967	7.043	6.967	7.038	6.871	6.27	7.028	7.361		7.609	8.932	9.223	8.798	8.55	8.709	8.906	7.348	6.608
63	6.08	7.092	7.239	6.687	6.417	7.662	6.328	6.408	6.933	6.313	7.102	6.326		8.817	8.692	9.314	8.041	8.106	8.609	7.656	8.82	7.432
64	7.716	7.455	7.113	7.487	6.637	7.178	6.06	5.777	6.385	6.654	6.86	6.499		8.303	7.909	9.111	8.444	8.483	8.422	9.912	8.815	8.56
65	6.477	7.065	7.572	7.269	6.908	8.232	6.477	6.303	5.875	6.469	6.441	7.425			8.218	7.768	9.031	10.023	8.404	8.143	8.981	7.363
66	7.851	7.812	7.857	6.533	6.296	7.178	7.776	6.907	6.521	7.388	6.716	7.555			8.781	9.109	8.479	7.486	10.146	9.104	8.746	8.23
67	5.481	7.507	7.968	7.585	6.6	6.992	6.552	7.028	6.38	6.541	6.907	7.967			9.137	8.618	9.718	8.07	8.859	9.778	9.316	8.246
68	7.37	7.892	6.917	8.108	6.806	6.469	6.876	7.346	6.963	6.764	7.868	6.802			9.06	8.318	8.906	7.019	8.342	9.67	8.844	7.075
69	6.114	7.102	7.174	7.455	7.326	6.987	6.914	7.22	7.529	8.058	6.757	6.895				8.959	7.522	7.418	8.746	9.858	9.231	8.184
70	6.156	7.455	7.584	7.463	8.273	7.018	6.604	7.66	7.598	6.938	6.618	6.831				9.316	8.096	9.289	9.191	8.615	7.529	7.915
71	7.276	7.058	7.445	8.05	6.987	6.902	6.078	6.655	5.359	7.823	6.848	6.764				8.947	8.232	10.096	10.313	8.56	9.244	7.909
72	6.384	6.174	7.215	7.59	7.658	6.477	6.636	6.303	5.856	6.548	6.519	6.97				8.412	7.444	7.934	8.246	8.868	7.835	8.12
73	7.178	7.174	7.719	7.399	6.636	6.297	7.173	6.146	5.8	6.43	7.418	6.933				8.425	8.149	7.835	8.458	8.776	7.658	8.176
74	5.18	6.933	7.142	7.37	6.935	8.242	6.758	6.426	6.848	6.132	6.64	6.857				7.812	8.353	6.942	8.303	9.307	8.359	8.009
75	6.01	7.285	7.676	8.43	7.105	8.125	6.658	6.781	6.625	5.496	6.716	7.633				7.862	7.084	7.075	7.751	8.958	9.316	7.759
76	6.362	5.327	7.234	6.666	6.137	6.812	6.929	6.716	6.357	6.469	6.764	6.539				9.223	7.699	6.793	8.827	9.236	7.924	7.793
77	5.755	7.039	7.716	7.86	6.783	7.409	6.007	6.506	6.802	7.31	7.581	6.339				8.99	7.193	6.966	8.456	7.823	8.279	8.009
78	7.019	6.637	8.18	7.065	7.716	5.946	5.936	7.407	6.519	6.767	7.274	6.586				8.753	7.666	8.318	8.753	9.686	8.716	8.692
79	5.857	6.42	7.058	7.002	5.831	5.932	6.608	5.521	7.164	5.308	7.418	6.764				8.618	7.566	8.232	8.609	10.393	8.959	8.318
80	7.058	5.456	7.283	6.477	8.008	7.404	7.751	6.201	6.545	6.637	6.716	7.44				9.771	9.339	8.55	7.348	8.339	9.137	6.316
81	6.227	6.844	7.962	6.967	6.924	6.685	6.278	5.597	6.657	6.677	7.477	7.263				8.85	8.765	7.862	9.818	9.195	9.104	8.009
82	6.637	6.967	6.828	7.288	7.019	6.413	6.658	7.418	6.536	7.039	7.909	6.519				8.318	8.122	7.407	8.318	8.879	7.607	7.694
83	7.254	7.467	7.393	7.34	6.637	7.465	7.146	6.871	5.811	6.384	6.895	6.4				7.942	8.3	7.59	7.372	8.974	7.259	7.924
84	6.258	6.547	7.465	7.977	6.297	6.297	6.09	7.818	6.764	8.414	7.363	7.15				9.42	7.742	8.481	8.264	9.236	9.111	8.483
85	5.745	6.901	6.967	7.751	6.344	7.084	5.771	6.234	5.999	6.007	7.363	7.521				7.59	7.892	9.606	9.289	9.125	8.85	9.21
86	5.946	6.816	7.193	7.404	6.503	7.174	6.644	7.419	6.479	6.797	7.328	6.942				9.12	8.149	7.709	8.425	8.414	8.412	7.993
87	7.546	6.849	6.654	7.695	6.95	6.637	6.987	6.618	6.536	5.159	8.56	6.172				8.11	8.392	7.164	9.223	7.968	10.184	8.303
88	6.604	8.149	7.285	7.288	6.719	6.128	6.362	6.461	5.878	6.743	7.59	6.657				8.959	7.948	8.404	8.947	7.781	9.168	8.859
89	6.987	7.146	6.801	6.987	6.73	6.239	6.344	6.506	6.031	6.339	7.407	6.716				6.916	8.535	9.024	7.205	8.717	9.068	8.013
90	6.232	6.801	7.142	6.6	8.12	6.06	6.309	6.871	6.699	6.685	6.569	7.785				8.152	8.12	7.538	7.808	8.266	9.733	7.924
91	6.779	6.767	6.598	6.096	6.945	6.502	7.174	6.677	5.831	6.499	7.812	7.047				7.835	7.772	7.538	7.348	9.342	8.11	8.936
92	5.182	7.039	7.205	7.167	7.642	7.619	7.488	6.519	6.172	6.209	7.942	6.541				8.596	8.806	8.618	6.895	9.331	8.437	8.412
93	6.61	7.022	7.449	7.579	6.681	6.156	7.158	7.008	6.655	6.793	7.656	7.223				9.363	8.068	7.283	7.862	10.34	8.535	8.8
94	6.374	7.096	6.644	7.79	6.764	5.876	6.764	6.895	6.907	5.71	7.555	6.64				8.664	7.86	7.346	6.963	8.85	9.885	7.715
95	6.066	6.43	7.799	7.467	6.992	6.967	6.992	6.822	7.538	7.022	6.89	6.871				8.965	7.507	7.878	8.55	8.706	7.768	8.23
96	6.84	7.419	8.059	7.575	7.082	6.362	6.503	6.677	7.238	6.503	6.146	6.966				8.152	8.608	8.373	7.425	8.234	7.346	7.709
97	6.367	6.659	7.662	6.849	7.473	6.249	7.32	6.357	7.283	8.26	5.892	6.521				8.279	8.527	7.762	8.396	8.57	7.934	8.07
98	6.164	6.362	7.37	6.959	7.857	7.158	6.844	7.762	6.469	7.857	7.118	7.22				8.048	7.742	7.768	8.641	8.522	10.363	8.579
99	7.384	7.363	7.467	6.719	7.254	8.859	6.637	6.879	6.895	7.123	7.263	6.336				8.512	7.966	6.506	8.176	9.203	7.66	7.66
100	6.621	6.138	7.018	7.254	7.193	7.325	6.901	6.172	7.835	6.644	5.606	7.928				8.04	8.111	7.677	8.811	8.478	8.332	7.808
Summary Statistics (individual strains)										Summary Statistics (pooled samples)
	CC-5908	CC-5909	CC-124	CC-125	CC-124/CC-5908 #1	CC-124/CC-5908 #2	CC-125/CC-5909				Haploid	Diploid
Number of values	100	100	100	100	100	100	100			Number of values	400	300
Minimum	6.288	5.963	6.001	6.131	6.916	7.303	7.569			Minimum	5.963	6.916
Maximum	7.84	7.887	7.576	8.212	9.771	9.706	9.312			Maximum	8.212	9.771
Range	1.552	1.924	1.575	2.081	2.855	2.402	1.743			Range	2.249	2.855
Mean	7.013	6.981	6.723	6.857	8.486	8.366	8.564			Mean	6.894	8.472
Std. Deviation	0.3669	0.3312	0.3414	0.3687	0.5321	0.4724	0.4116			Std. Deviation	0.3693	0.48
Std. Error of Mean	0.03669	0.03312	0.03414	0.03687	0.05321	0.04724	0.04116			Std. Error of Mean	0.01846	0.02771

## Sheet: swimming-velocity
Table S7: Comparison of cilia length, swimming velocity, and beat frequency of Chlamydomonas haploids and diploids
Supplemental data for Fig 3G. Swimming velocity for each strain is measured in μm/sec
The data for all the haploid and diploid samples is pooled to generate the graph in Fig 3F.
Summary statistics for each strain is included at the bottom.
	Haploid					Diploid
	CC-5908	CC-5909	CC-124	CC-125		CC-124/CC-5908 #1	CC-124/CC-5908 #2	CC-125/CC-5909
1	179.204	195.14	190.688	194.149		155.132	201.333	167.008
2	178.841	183.245	155.916	164.679		155.414	187.652	224.239
3	162.123	192.4	199.407	175.759		156.177	155.593	166.942
4	157.468	184.852	155.682	157.917		167.226	203.715	155.752
5	159.7	204.225	179.746	155.446		168.443	165.614	181.217
6	171.634	204.551	175.847	171.386		164.377	172.126	176.372
7	168.007	172.261	205.387	167.856		193.219	155.776	171.079
8	170.023	191.853	236.121	195.987		155.232	208.436	167.146
9	176.53	194.306	187.868	168.708		155.153	170.734	156.326
10	178.934	163.793	227.399	181.226		156.679	187.877	165.025
11	181.326	172.064	178.627	194.028		199.711	163.344	173.195
12	194.703	185.298	180.459	181.466		160.602	166.329	180.062
13	173.099	180.415	184.071	177.759		161.941	167.45	170.587
14	196.74	158.386	191.833	168.085		176.045	188.352	156.582
15	189.261	158.491	214.625	173.1		155.259	161.735	169.514
16	173.75	216.357	200.646	171.509		182.868	174.686	184.544
17	183.501	174.018	178.287	181.898		187.665	171.977	166.631
18	201.415	157.722	243.576	199.528		158.793	183.526	172.105
19	188.536	187.639	208.698	167.833		155.159	188.707	188.234
20	196.684	156.982	225.647	182.607		170.015	183.704	187.711
21	166.19	193.195	195.686	184.97		155.402	183.883	163.696
22	172.314	164.849	187.217	190.915		162.496	165.327	164.028
23	208.963	192.583	186.778	163.006		164.093	194.74	166.101
24	172.748	182.323	174.385	166.737		167.418	174.984	166.182
25	158.93	160.006	198.546	189.215		155.16	159.259	159.953
26	221.979	184.42	166.174	176.533		155.972	156.405	172.758
27	155.214	167.472	159.785	163.295		195.157	164.728	167.325
28	206.268	205.071	190.368	178.868		155.5	158.414	181.541
29	200.174	191.592	170.491	167.945		188.666	158.153	192.476
30	216.47	192.821	183.967	162.984		168.386	180.817	209.911
31	198.723	187.74	190.869	197.312		203.285	159.309	162.391
32	192.956	202.49	211.393	163.094		167.303	176.357	162.202
33	203.354	177.244	155.505	173.205		172.169	162.009	158.383
34	185.017	177.657	167.735	187.181		194.425	172.808	155.827
35	162.161	215.361	211.605	197.09		200.519	156.296	160.37
36	194.857	184.778	162.438	163.805		208.923	169.201	182.28
37	159.033	179.47	195.964	163.846		165.075	165.283	159.796
38	187.557	204.431	207.562	170.216		155.506	155.559	175.775
39	185.046	167.034	233.451	194.922		202.663	163.993	156.064
40	162.302	156.955	202.564	168.928		197.006	157.198	182.101
41	169.039	179.573	178.16	170.625		183.528	187.891	178.227
42	155.383	180.876	164.442	178.231		173.179	165.471	166.616
43	191.563	177.588	185.44	156.543		166.214	171.038	167.85
44	202.418	163.308	186.079	188.119		159.612	185.784	163.048
45	212.756	189.562	177.68	172.407		155.245	192.285	166.836
46	183.474	177.87	170.291	169.822		203.842	178.01	155.758
47	190.409	169.801	166.496	175.465		158.159	200.113	189.006
48	166.09	166.038	193.816	172.12		155.891	164.694	156.692
49	178.603	172.137	205.656	172.684		157.057	157.514	159.965
50	191.601	179.543	170.823	188.456		157.425	156.004	164.37
51	204.085	172.469	186.154	161.463		157.353	163.448	158.619
52	167.765	182.133	163.832	171.302		180.932	167.003	161.692
53	198.517	156.998	177.98	181.784		175.811	170.222	180.152
54	165.001	176.525	182.436	155.244		189.425	184.548	192.779
55	190.683	183.74	196.072	184.892		175.808	156.326	187.278
56	164.873	160.701	166.601	156.27		185.012	156.454	180.859
57	159.37	173.584	200.608	191.184		181.94	182.113	166.299
58	189.236	166.864	155.715	209.751		172.558	172.53	169.905
59	184.811	166.305	167.783	167.913		187.054	156.198	165.885
60	165.469	193.056	165.017	197.719		182.838	156.588	162.739
61	178.072	180.788	189.487	175.752		176.546	161.069	182.938
62	158.972	219.905	166.815	156.095		157.277	164.402	171.12
63	165.339	173.279	155.918	185.065		164.692	166.247	178.672
64	163.926	164.081	170.522	169.934		164.937	157.164	157.016
65	157.731	156.023	156.48	185.19		159.642	159.995	157.839
66	191.899	190.855	190.311	169.675		156.763	170.278	193.297
67	165.01	194.662	200.462	170.969		181.376	163.769	170.95
68	206.286	176.218	194.673	176.049		189.827	163.918	166.887
69	188.56	159.846	173.157	181.156		184.703	171.345	155.235
70	179.088	192.213	230.73	188.605		181.8	155.739	156.897
71	196.054	179.108	177.586	171.401		169.173	167.083	193.102
72	172.923	160.381	187.288	157.888		171.132	185.009	155.52
73	197.197	195.575	175.203	200.543		167.105	172.578	192.275
74	178.383	181.008	214.731	164.511		162.077	168.207	178.171
75	159.639	164.987	219.611	181.537		169.047	195.938	168.295
76	167.06	166.423	168.939	168.65		157.718	160.505	177.328
77	182.173	161.844	168.538	165.803		157.463	181.114	161.172
78	158.292	187.217	177.921	165.666		165.328	166.974	187.779
79	191.158	173.421	165.734	185.495		163.256	168.443	173.424
80	195.82	175.959	157.105	190.417		158.614	156.167	175.13
81	163.487	201.875	212.336	182.26		179.041	171.942	190.111
82	174.841	158.101	175.412	194.364		173.791	156.952	162.011
83	162.891	166.917	163.738	202.594		162.474	156.167	184.966
84	164.065	170.451	212.757	164.184		161.199	162.398	157.651
85	205.256	203.333	208.394	184.505		155.878	180.145	155.655
86	180.03	174.5	155.353	166.25		160.765	156.567	180.168
87	210.047	158.825	192.154	176.61		169.832	189.037	192.771
88	183.174	163.531	182.551	157.603		195.87	176.098	173.992
89	166.801	172.983	165.445	163.881		157.232	179.083	155.622
90	157.797	174.29	217.618	188.026		172.14	174.933	168.692
91	157.181	172.801	189.888	180.82		166.457	168.709	172.62
92	155.407	167.667	172.217	173.564		170.088	164.775	162.601
93	233.647	160.317	201.23	168.18		166.062	171.761	165.125
94	175.918	198.678	248.331	190.72		155.476	164.861	178.843
95	164.116	165.007	180.084	178.274		162.492	188.098	163.126
96	191.193	207.975	183.274	171.919		172.877	176.912	164.442
97	159.54	209.588	169.338	160.685		157.231	167.543	168.356
98	156.895	161.152	199.055	172.215		189.607	166.923	173.279
99	164.102	178.564	173.385	181.9		174.44	178.865	172.192
100	183.128	196.858	164.123	164.168		164.551	181.403	174.026
101	222.938	164.956	160.893	164.572		166.96	164.074	176.651
102	189.546	180.963	215.868	187.84		184.467	180.498	163.768
103	209.511	179.261	165.347	169.985		164.462	167.143	165.532
104	168.81	169.083	181.936	195.57		163.607	156.899	185.139
105	194.495	175.76	161.092	169.068		162.967	198.919	162.965
106	168.867	197.21	212.213	167.734		157.48	163.901	171.754
107	167.52	164.486	164.909	166.446		166.615	161.619	158.316
108	202.012	184.256	174.171	161.652		164.96	165.163	156.218
109	165.228	206.645	212.968	161.694		156.057	171.755	166.454
110	186.807	168.561	185.64	193.703		158.538	168.419	170.828
111	178.678	197.73	167.495	172.022		164.678	158.324	163.9
112	173.469	173.769	185.566	168.102		155.699	183.41	165.983
113	157.042	192.719	159.054	161.68		172.536	163.771	162.482
114	179.621	175.634	208.648	183.779		172.849	171.825	156.587
115	189.81	174.106	223.006	202.402		177.304	165.753	163.133
116	158.106	157.778	207.5	162.448		188.85	181.873	166.45
117	176.18	169.035	182.11	171.769		156.426	184.441	171.281
118	157.172	171.741	198.695	171.321		183.012	164.195	161.564
119	196.129	166.418	155.937	183.835		181.422	173.143	173.601
120	156.86	168.172	178.25	184.182		163.687	166.545	182.995
121	201.75	179.72	180.918	180.233		156.94	170.141	183.482
122	163.362	199.337	192.837	180.842		172.838	165.888	175.202
123	171.578	162.647	171.002	177.553		176.279	171.1	175.752
124	161.536	178.751	168.321	183.962		155.758	168.109	178.072
125	158.602	175.21	192.375	176.652		174.724	156.126	169.07
126	210.102	199.811	184.864	181.504		172.095	193.373
127	194.228	173.843	228.947	197.479		157.251	163.188
128	172.839	171.503	160.353	170.192		157.742	164.429
129	162.03	189.084	164.439	162.99		156.922	162.689
130	169.774	199.378	176.14			159.258	171.184
131	161.412	184.901	173.515			172.133	168.131
132	172.834	161.638	173.077			186.893	165.014
133	173.696	187.151	166.713			161.902	170.003
134	185.292	211.973	176.072			162.365	162.754
135	157.773	169.671	193.15			156.951	171.221
136	156.132	190.637	192.858			157.363	161.288
137	156.421	202.006	181.496			155.667	157.506
138	210.544	178.582	172.843			155.557	170.837
139	159.682	179.663	174.339			156.068	164.538
140	217.841	192.865	167.152			157.875	165.035
141	156.709	220.209	174.243			189.39	177.018
142	155.52	183.55	184.855			164.983	169.669
143	161.938	170.395	219.898			157.052
144	155.597	188.251	162.286			156.694
145	177.15	166.654	169.074			156.594
146	208.705	173.468	169.382			155.58
147	163.007	162.764	171.504			170.95
148	214.457	159.63	201.865			162.805
149	193.905	193.334	184.076			181.275
150	170.453	184.347	190.905			185.794
151	173.03	168.867	189.213			157.026
152	161.003	155.716	192.264			165.839
153	196.374	158.19	166.198			161.063
154	186.886	198.037	190.571			182.233
155	196.653	173.662	190.578			177.961
156	182.335	186.38	228.673			184.203
157	157.709	187.637	166.446			171.93
158	183.662	206.728	165.977			179.732
159	155.332	158.95	180.189			175.988
160	191.845	174.373	158.706			161.242
161	177.498	204.535	187.708			185.398
162	199.123	182.8	158.181			155.521
163	166.054	186.989	197.554			162.053
164	208.614	169.512	222.426			184.414
165	201.373	158.832	157.471			175.135
166	155.768	184.726	173.626			162.633
167	184.255	167.229	158.335			164.192
168	193.665	168.324	176.388			155.507
169	155.474	198.207	195.341			187.512
170	167.469	155.954	174.408			157.531
171	164.785	170.265	167.595			168.818
172	179.976	182.89	188.043			160.693
173	175.552	181.356	208.927			166.627
174	183.035	164.927	164.635			164.897
175	164.758	200.952	176.103			157.61
176	167.462	162.494	195.236			160.248
177	183.117	196.954	191.399			156.094
178	184.398	184.695	187.917			159.245
179	215.865	196.876	189.866			173.545
180	186.103	164.676	156.94			172.46
181	172.484	172.728	175.581			157.384
182	200.05	155.975	199.827			164.199
183	202.722	207.519	162.517			185.187
184	185.976	157.529	177.881			183.19
185		200.745	190.248			173.5
186		222.131	197.954			157.524
187		169.348	157.615			156.414
188		184.181	176.417			177.104
189		176.327	164.151			191.079
190		174.563	180.354			166.613
191		210.358	167.409			173.456
192		156.903	178.882			242.469
193		179.849	156.705			182.913
194		176.358	156.324			168.332
195		186.036	221.492			179.319
196		203.908	199.681			160.543
197		158.03	188.195			155.624
198		174.309	208.885			162.089
199		180.685	196.744			183.096
200		174.435	179.031			156.388
201		202.426	207.395			170.349
202		169.841				165.697
203		162.97				189.654
204		213.977				155.952
205		182.654				167.527
206		192.655				173.828
207		165.537				174.774
208		188.539				155.506
209		208.759				179.039
210		204.775				167.219
211		196.915				164.085
212		190.281				180.491
213		193.827				156.165
214		178.369				179.984
215		163.368				171.875
216		205.69				175.753
217		176.537				183.912
218		210.081				173.003
219		156.707				165.749
220		178.472				156.786
221		187.289				173.598
222		179.412				191.254
223		190.778				155.139
224		172.375				169.572
225		174.845				175.441
226		172.7				171.586
227		216.994				196.457
228		189.451				182.306
229		191.973				182.96
230		164.711				181.267
231		176.838				162.255
232		177.778				158.875
233		174.707				163.676
234		168.567				156.449
235		167.636				184.985
236		189.744				156.416
237		167.393				171.114
238		162.958				170.878
239		200.368				172.217
240		170.646				182.751
241		161.884				187.582
242		219.395				166.036
243		192.788				166.993
244		166.63				180.144
245		172.562				155.89
246		180.255				167.1
247		156.55				167.797
248		197.096				158.97
249		180.197				179.184
250		169.074				162.035
251		176.825				175.079
252		180.877				189.007
253		169.952				171.649
254		184.553				172.118
255		185.767				162.933
256		166.547				161.547
257		175.404				164.043
258		188.112				168.785
259		167.399				166.821
260		215.301				162.606
261		168.031				168.974
262		174.599				155.617
263		201.78				172.917
264		194.669				168.177
265		179.201				181.664
266		169.445				176.116
267		214.622				197.336
268		184.381				167.733
269		169.134				171.124
270		186.638				176.487
271		173.094				175.447
272		187.184				162.709
273		159.654				171.109
274		208.832				162.109
275		158.065				161.168
276		171.986				167.005
277		187.758				177.452
278		171.85				165.902
279		179.526				168.489
280		181.232				181.806
281		166.399				165.458
282		197.03				157.688
283		174.105				164.729
284		174.909				183.694
285		217.468				161.482
286		210.617				168.836
287		172.441				225.218
288		179.59				179.235
289		159.009				164.29
290		188.664				186.738
291		156.228				168.031
292		173.732				186.371
293		166.741				174.811
294		176.754				167.008
295		160.037				188.834
296		176.812				173.648
297		162.329				180.711
298		161.374				163.348
299		209.661				185.871
300		206.473				166.898
301		221.325				189.704
302		176.767				181.582
303		233.32				156.629
304		194.46				172.434
305		199.991				177.141
306		195.386				163.834
307		191.708				174.437
308		165.04				168.907
309		167.728				178.17
310		161.038				183.182
311		195.682				195.099
312						163.652
313						183.289
314						158.394
315						170.958
316						191.137
317						164.968
318						177.259
319						161.778
320						165.426
321						173.016
322						188.698
323						167.707
324						160.341
325						161.905
326						171.968
327						160.974
328						172.924
329						173.589
330						184.08
Summary Statistics (individual strains)									Summary Statistics (pooled samples)
	CC-5908	CC-5909	CC-124	CC-125	CC-124/CC-5908 #1	CC-124/CC-5908 #2	CC-125/CC-5909			Haploid	Diploid
Number of values	184	311	201	129	330	142	125		Number of values	825	597
Minimum	155.2	155.7	155.4	155.2	155.1	155.6	155.2		Minimum	155.2	155.1
Maximum	233.6	233.3	248.3	209.8	242.5	208.4	224.2		Maximum	248.3	242.5
Range	78.43	77.6	92.98	54.51	87.34	52.88	69		Range	93.12	87.34
Mean	179.5	180.7	184.4	176.1	170.5	170.5	171		Mean	180.6	170.6
Std. Deviation	17.87	16.23	20.01	12.18	12.74	11.65	11.94		Std. Deviation	17.24	12.3
Std. Error of Mean	1.317	0.9202	1.411	1.072	0.7011	0.9773	1.068		Std. Error of Mean	0.6001	0.5034

## Sheet: beat-frequency
Table S7: Comparison of cilia length, swimming velocity, and beat frequency of Chlamydomonas haploids and diploids
Supplemental data for Fig 3H. Beat frequency for each strain is measured in Hz.
The data for all the haploid and diploid samples is pooled to generate the graph in Fig 3F.
Summary statistics for each strain is included at the bottom.
	Haploid					Diploid
	CC-5908	CC-5909	CC-124	CC-125		CC-124/CC-5908 #1	CC-124/CC-5908 #2	CC-125/CC-5909
1	51.0151	47.6911	58.7618	45.8221		43.038	57.2246	21.9342
2	47.5207	41.8336	18.8065	32.8042		62.8272	44.8522	66.5468
3	60.0579	56.4516	59.2593	54.6992		66.5461	53.8879	42.623
4	65.0995	44.7171	25.3293	62.3501		26.8886	49.676	37.9747
5	31.8264	49.0909	48.5021	18.4448		22.449	20.362	48.6556
6	43.1894	52.6316	37.735	34.1763		40.6812	27.2727	42.3729
7	54.6139	67.4374	62.7706	52.7441		59.754	54.2577	24.6479
8	37.7604	73.9015	65.0289	51.8234		30.7414	54.251	60.0362
9	47.5594	50.0391	34.9252	32.6045		19.4346	43.2043	42.2627
10	55.1876	42.7981	60.576	54.816		20.9864	42.1622	58.9102
11	36.4372	45.9004	63.2258	23.5641		55.2189	44.9193	20.7424
12	48.6794	50.2008	50.9868	30.5052		56.4516	68.3507	67.4157
13	53.3175	39.9274	39.9633	53.2939		59.5855	46.6786	51.145
14	49.9779	59.6745	46.683	71.3786		41.5704	37.1367	54.8342
15	57.8287	30.1887	57.6541	71.3587		71.0729	24.5283	41.2371
16	78.1149	54.2341	57.9515	30.6202		57.0523	38.8952	42.3387
17	48.0657	49.2778	47.8771	21.0816		35.9936	47.7492	20.4756
18	55.9846	28.2752	62.0438	50.8711		21.3415	49.9022	49.1415
19	55.7229	44.6097	54.9296	41.3534		65.8499	47.7273	54.732
20	56.1529	51.1811	65.7174	48.5564		60.7609	52.2443	42.1053
21	54.3175	33.8207	52.3679	52.1826		74.1688	69.9904	43.956
22	51.6934	43.1267	38.8714	48.583		70.0131	19.0896	22.9008
23	42.2265	57.554	49.3359	22.4571		59.593	66.2752	59.9078
24	60.8273	68.7993	74.2527	24.8162		61.745	22.8102	62.6781
25	19.9913	56.611	61.0288	52.9171		34.7092	51.744	28.1553
26	51.2821	39.2157	28.314	67.6692		32.5776	26.7686	46.2633
27	19.8915	49.0605	51.7241	50.9745		59.5238	24.5399	20.7254
28	49.5356	47.2654	57.101	76.4755		67.8466	70.9939	62.7178
29	57.7824	46.4217	60.8255	31.0403		49.9002	65.8307	54.6358
30	49.1368	41.9255	63.9386	18.9819		28.4553	41.129	23.5294
31	54.7397	44.1932	47.0852	49.2228		54.9806	62.6168	66.6667
32	53.5406	48.1771	57.7746	64.6221		60.0362	20.0401	22.4033
33	50.5992	45.1045	21.6032	68.323		56.5178	23.8095	60.0362
34	50.0424	40.9836	20.595	27.2823		58.9971	74.4102	21.2264
35	51.8395	53.2725	58.7349	20.6897		50.1554	66.8449	52.9597
36	56.0748	51.1364	54.9645	52.4272		60.5023	42.394	44.2478
37	48	53.0165	65.4545	63.6095		46.0705	66.7684	44.6373
38	48.5133	19.293	52.1512	34.1919		21.464	63.6574	59.8939
39	47.1698	61.4869	65.0888	55.3797		60	59.8368	62.3974
40	48.495	42.2794	51.7493	53.5406		45.2539	60.7595	47.9846
41	48.8246	34.1969	54.9618	26.694		53.7728	23.2742	42.7481
42	54.2495	45.5038	58.5586	40.1606		18.6916	34.9076	57.8712
43	52.0505	45.977	59.5238	46.8227		69.0755	47.0219	48.6618
44	58.6265	60.1719	67.9134	56.1358		54.8148	44.5795	63.376
45	48.3005	50.4323	55.4562	28.3912		51.4372	46.5116	51.4648
46	55.1091	20.3341	60.0522	73.224		78.8427	42.9104	67.9435
47	49.3359	56.6706	46.6418	70.6522		47.9616	50.1166	48.9583
48	48.7959	40.9207	43.0299	68.7732		19.0658	26.3158	60.0522
49	48.3092	51.1945	60.2241	72.1805		41.2297	25	46.0653
50	59.7015	43.758	60.2241	54.5455		60.0362	29.6465	29.8851
51	55.7377	52.5714	56.338	19.2308		76.6727	22.9446	26.3319
52	47.33	49.3827	52.8233	63.1681		24.8092	21.5664	30.3359
53	45.107	50	56.8182	20.3995		54.6654	39.3141	46.7033
54	45.273	40.1003	54.7945	21.4205		56.4972	53.1309	31.976
55	44.6841	22.4868	55.6139	43.5594		46.1912	59.1751	38.0623
56	41.5282	38.1818	40.8377	19.4004		49.6815	57.0506	37.2145
57	69.2308	42.4597	58.3658	55.1396		57.8603	50.171	65.407
58	28.5714	33.6	71.4901	54.0741		55.1181	25.0133	27.1845
59	60.6061	65.2654	56.0928	27.3698		30.0972	54.4169	23.0061
60	62.5	38.1282	66.5584	38.097		57.2917	43.7601	61.8238
61	40.868	60.0375	60.1336	33.0579		56.338	26.9972	50.4065
62	58.3	23.8532	46.1616	41.1765		63.352	19.8511	45.1745
63	19.2678	40.8163	37.037	29.8701		45.5868	20.9524	40.9836
64	27.2056	40.1447	57.8871	59.8425		22.49	26.0341	47.5113
65	51.6351	45.7413	54.8628	43.2432		29.7927	65.5022	31.7152
66	60.9756	52.6316	59.2334	53.4083		27.8286	39.9652	36.6032
67	48.951	40.4798	55.409	37.931		56.9921	45.5408	49.5674
68	41.4828	63.4278	56.9231	45.9313		59.816	47.2041	32.8889
69	57.8125	33.5868	59.501	53.3563		46.1653	48.6367	37.2514
70	58.8889	20.703	63.3914	58.1959		21.8295	26.8845	36.4127
71	52.8233	24.0793	56.6038	27.2277		22.0386	44.2561	40.3509
72	50.1882	52.5568	37.4736	77.0344		51.4056	44.316	23.1293
73	54.6624	48.7537	60.8543	57.0033		18.3333	58.2726	43.1211
74	56.3636	42.9389	58.3501	60.3622		41.9269	59.2724	64.4796
75	53.7746	20.3125	58.6081	49.9419		59.7205	24.3112	30.3639
76	21.2766	54.7812	57.0497	23.4987		48.1541	62.0985	21.1516
77	50.6608	61.3944	50.4202	36.4632		59.5948	47.0779	23.1707
78	51.6252	38.3838	59.7826	44.4258		26.2203	46.875	43.6947
79	37.9107	53.4653	58.9164	53.1697		27.2464	79.7101	44.6999
80	50.4673	33.1492	58.4927	49.8084		56.4263	63.1579	41.8821
81	60.4396	75.2688	61.3861	45.6853		44.1989	25.1256	44.592
82	49.0296	62.5686	38.5164	55.0996		47.205	35.1617	47.5352
83	29.3454	20.3602	58.7413	58.5331		41.0168	37.4787	44.7489
84	45.2962	40.9253	61.6114	22.7273		51.2821	66.0522	35.2734
85	67.3443	60.7211	23.3291	69.8413		26.4973	21.3371	66.9903
86	58.0552	72.1649	55.0239	51.7464		67.1053	21.0526	43.6364
87	50.9031	43.6508	58.3016	49.6032		25.4425	49.0449	37.3251
88	59.7015	51.2367	56.0928	20.6897		58.0174	35.2369	36.9967
89	53.7815	43.4783	60.049	70.9343		43.4783	25.2215	61.6822
90	58.9463	45.0311	65.3595	57.8035		19.4049	45.8656	34.1463
91	59.2885	37.702	59.2593	18.595		47.2727	63.5838	21.0728
92	20.6597	68.9655	56.1122	65.4008		57.2988	58.4468	22.7687
93	72.3589	50.3497	40.0582	61.6845		20.9205	27.1343	55.9168
94	60.6061	51.2821	52.9101	43.2973		43.1755	64.9351	42.7509
95	55.3633	45.6929	61.4618	19.0114		43.1294	44.4301	25.1451
96	62.5	55.2712	47.4886	53.0428		44.4887	50.3696	41.3589
97	58.2278	49.1493	62.5	21.3904		39.7937	48.2315	20.0669
98	25.8176	24.7059	70.7786	30.9524		77.8342	62.8998	48.6449
99	52.5253	46.9897	57	58.1683		50.7012	43.6508	53.3434
100	50.8806	47.8036	61.7284	31.1481		33.1069	22.5434	59.854
101	50.9356	45.9381	39.0059	23.2281		20.8817	61.1247	45.4928
102	52.8736	56.1036	30.8789	49.2632		25.2238	40.9836	51.5075
103	57.0962	49.3976	56.1798	60.0362		59.9331	39.8405	35.2395
104	45.1264	57.868	48.6556	52.2162		61.4297	46.3768	42.9224
105	57.3614	47.1111	63.3663	50.2043		38.3436	78.125	18.732
106	49.6614	37.9085	55.7769	51.4469		59.9278	42.9082	63.1912
107	47.5285	45.3125	38.4615	20.1311		62.3624	25.878	45.5854
108	57.8279	52.9896	53.3563	48.1361		34.9076	67.5547	68.3453
109	67.5932	45.2342	57.1429	22.8571		60.507	27.8005	53.3168
110	55.6439	45.4545	72.4638	67.1806		72.2467	23.2751	59.7448
111	54.902	23.3139	59.8923	58.2011		59.39	48.9834	18.7919
112	57.732	21.1946	35.1837	27.7778		60.0962	64.8298	55.371
113	55.1839	46.4037	62.9252	60.4167		24.3278	19.6292	67.3317
114	48.5341	50	53.8117	73.2601		38	52.0693	47.283
115	61.9765	47.5436	57.8106	48.4226		33.3976	46.6989	47.1335
116	19.3182	47.9911	44.186	24.4565		41.868	42.5532	40.3826
117	62.1849	34.6741	60.0414	40		50.7365	25.0447	48.1713
118	44.335	31.746	54.0432	46.6989		57.6369	43.659	57.9345
119	51.3552	59.4788	69.3642	31.9085		34.7323	59.9017	44.2478
120	29.7657	41.3223	46.3542	44.0367		47.9042	21.5889	43.7912
121	63.8021	44.1459	48.9596	53.2915		23.511	58.7927	41.9538
122	68.4524	50.7497	57.3414	40.2498		45.1745	26.7857	66.5083
123	53.0361	59.9251	47.7108	52.6316		35.2697	19.025	66.6667
124	39.1937	39.2157	55.7851	45.2107		54.0541	25.974	45.4708
125	54.2078	49.6054	58.6319	41.0959		61.9469	50.4348	44.0367
126	48.2595	50	58.7289	49.4336		45.0842	60.423
127	65.6371	66.4207	55.2651	65.1558		26.2097	63.6451
128	51.0204	60.3363	20.2788	40.7801		19.5503	20.8562
129	52.4444	38.864	61.8401	69.7674		52.6316	62.8866
130	52.1114	50.3876	63.1808			32.5148	42.2535
131	48.3664	47.619	56.9231			37.8257	20.6838
132	70.7851	47.3083	62.5336			18.7654	19.1726
133	56.4593	61.284	55.325			42.029	48.2197
134	56.5657	55.5556	56.1538			24.9671	44.7761
135	33.7729	51.2	57.4074			46.2929	20.7407
136	37.9147	28.021	63.8978			34.5044	59.8227
137	55.8882	45.1613	58.0271			74.4186	44.0529
138	62.6263	36.7126	54.9793			22.7848	24.5796
139	58.1614	35.343	60.2564			21.6998	34.8684
140	40.5549	21.2438	24.8963			74.5659	64.9913
141	18.9781	41.5842	62.5			71.0145	49.1563
142	61.7577	47.9452	55.2923			62.3819	54.9793
143	50.6073	49.0566	55.5556			56.3758
144	61.5854	26.5957	75.3065			48.8246
145	59.3505	33.3333	57.2519			23.1716
146	59.375	55.0397	52.2565			21.6998
147	43.3695	47.8011	40.625			18.6916
148	62.0155	21.7566	55.4371			47.3373
149	45.0699	68.7623	56.8421			28.7861
150	40.8087	47.7056	51.7423			40.8168
151	50.7812	39.6717	61.7128			23.3593
152	45.6853	45.5342	23.1616			39.2157
153	61.194	57.2792	51.1364			39.2927
154	63.3962	35.5987	41.3459			45.3368
155	19.8807	46.0358	51.3748			62.1359
156	59.8244	52.4793	60.5428			39.7196
157	61.165	69.8113	53.3104			48.2094
158	26.0047	45.4545	39.3375			61.0778
159	40.1703	45.1866	18.5567			37.0879
160	67.8295	53.0198	29.6147			27.5862
161	46.2671	46.309	47.0163			41.0557
162	37.29	48.3092	39.3901			57.8216
163	51.5248	48.9345	60.1852			26.1137
164	21.7729	79.7434	56.1331			39.4837
165	69.697	38.1166	56.2579			44.0129
166	45.8716	63.5514	39.7671			46.2107
167	40.8163	20.1574	59.887			50.4695
168	50.9031	47.8927	62.3529			57.4092
169	77.0344	66.2526	51.7241			52.0427
170	45.4545	44.4444	44.1989			18.3534
171	47.6596	43.1739	46.8432			48.4429
172	46.1933	19.1083	42.2297			66.3014
173	47.4576	54.5585	62.7695			41.088
174	46.6899	48.8372	41.1862			39.604
175	48.4171	66.5434	58.7607			26.178
176	58.5366	64.8703	55.355			49.3537
177	31.9353	21.9092	58.0236			23.1214
178	57.2519	54.6039	54.0284			30.238
179	53.1845	42.6309	58.2794			65.4835
180	44.8493	49.3506	54.7945			23.224
181	47.5267	22.2222	63.5762			21.7252
182	52.2307	40.2477	59.3963			61.9835
183	56.1941	42.7046	66.1376			53.9568
184	50.2838	32.2004	77.9754			37.7358
185		34.744	45.045			53.9084
186		53.2544	51.5826			19.165
187		64.7841	59.8911			44.9123
188		47.5103	42.0673			34.7909
189		31.8264	48.414			44.586
190		60.0194	58.4989			37.3548
191		45.0161	18.7668			31.8665
192		21.6895	51.6252			40.1606
193		59.97	51.3889			33.9196
194		43.9883	60			49.9546
195		63.4391	52.5164			32.5901
196		50.9091	50.8108			24.8447
197		21.0808	54.1516			18.018
198		21.7143	57.3171			65.3595
199		52.4652	51.3158			18.6047
200		49.1851	50.6329			32.9154
201		48.2529	57.554			22.1465
202		59.9714				48.5269
203		44.4416				58.5626
204		45.4545				60.2716
205		47.8548				43.4783
206		35.4233				63.1579
207		20.284				40.5904
208		30.4636				65.8228
209		44.8852				43.0686
210		55.102				49.4949
211		53.8928				42.123
212		47.6987				46.8227
213		49.5266				63.6462
214		45.2586				58.4297
215		38.5501				41.6107
216		21.4477				31.8962
217		39.185				34.1578
218		53.2544				40.4624
219		18.1237				66.0377
220		64.9272				39.8287
221		50.1002				32.8736
222		47.1869				57.6395
223		55.205				42.3174
224		48.4454				42.3611
225		63.1229				59.8007
226		40.2726				25.4237
227		53.2359				46.8037
228		61.8102				46.5116
229		21.6963				43.7452
230		46.9565				45.4545
231		40.4355				59.9251
232		43.7956				64.4654
233		52.5526				25.0368
234		45.1237				29.2984
235		45.8265				38.6399
236		48.6542				37.594
237		58.4879				44.7883
238		21.8978				42.6541
239		20.5859				55.0558
240		35.4645				42.9104
241		58.3888				67.78
242		45.8839				57.2309
243		43.5427				20.5339
244		45.0311				42.9864
245		46.2963				48.7805
246		54.0123				55.8859
247		48				43.1937
248		41.0256				74.9665
249		50.6971				62.0805
250		52.5727				37.8788
251		47.4891				46.8227
252		62.8127				31.1793
253		30.5557				47.5207
254		42.4628				40.8922
255		48.0508				31.3346
256		65.2921				37.3832
257		51.756				42.522
258		67.5862				40.7348
259		20.2532				59.8151
260		51.3369				45.4853
261		62.1039				24.9777
262		30.836				24.602
263		58.4219				53.5373
264		46.5288				48.1348
265		60.5042				35.6234
266		60.2615				35.6987
267		53.6044				60.2637
268		62.8743				18.8798
269		43.8116				59.9022
270		54.2636				64.4531
271		37.7358				29.2505
272		48.414				35.225
273		58.1395				38.8994
274		54.6559				24.1886
275		44.1579				20.5092
276		41.5157				19.8275
277		52.1303				41.0448
278		70.5959				28.9287
279		37.6407				24.5566
280		50.6431				36.061
281		54.2169				60.3015
282		52.4412				56.5724
283		43.8144				35.8108
284		59.4758				24.0137
285		51.3804				20.3488
286		44.8307				60.241
287		41.7755				60.3198
288		45.5076				56.1358
289		20.2532				41.8944
290		53.6621				19.5172
291		56.5553				48.0167
292		43.6817				59.82
293		49.3685				38.8471
294		48.5981				47.5463
295		22.6337				39.0505
296		45.6274				26.4228
297		52.381				45.0616
298		48.5106				60.241
299		56.0852				18.75
300		57.3199				45.3686
301		57.6159				48.1928
302		49.0323				39.0244
303		53.6746				65.8245
304		41.3437				45.5213
305		50.6092				34.3949
306		52.017				45.5408
307		45.5556				22.003
308		30.3398				42.2078
309		57.398				23.1608
310		53.6193				60.0739
311		49.0196				55.593
312						48.5437
313						38.822
314						26.1137
315						20.5371
316						47.5285
317						61.8312
318						42.2297
319						25.4144
320						43.849
321						44.0252
322						48.3871
323						31.348
324						21.1268
325						36.4656
326						42.5532
327						20.5224
328						27.027
329						69.17
330						47.9042
Summary Statistics (individual strains)									Summary Statistics (pooled samples)
	CC-5908	CC-5909	CC-124	CC-125	CC-124/CC-5908 #1	CC-124/CC-5908 #2	CC-125/CC-5909			Haploid	Diploid
Number of values	184	311	201	129	330	142	125		Number of values	825	597
Minimum	18.98	18.12	18.56	18.44	18.02	19.03	18.73		Minimum	18.12	18.02
Maximum	78.11	79.74	77.98	77.03	78.84	79.71	68.35		Maximum	79.74	79.71
Range	59.14	61.62	59.42	58.59	60.82	60.69	49.61		Range	61.62	61.69
Mean	50.49	46.58	53.29	45.86	43.86	43.97	44.41		Mean	48.97	44
Std. Deviation	11.39	12	11.11	16.03	14.99	15.92	13.83		Std. Deviation	12.71	14.96
Std. Error of Mean	0.8394	0.6807	0.7839	1.411	0.8251	1.336	1.237		Std. Error of Mean	0.4426	0.6123
