# Supplementary material for: Gene dosage of independent dynein arm motor preassembly factors influences cilia assembly in Chlamydomonas reinhardtii
Source: PLoS Genet. 2024 Mar 18;20(3):e1011038. doi: 10.1371/journal.pgen.1011038 (PMC11020789; doi:10.1371/journal.pgen.1011038)
Supplement: S8 Table — (XLSX) [file pgen.1011038.s015.xlsx]

## Sheet: Swimming velocity
Table S8: Swimming velocity, beat frequency, and cilia length of Chlamydomonas single and double heterozygous diploids
Supplemental data for Fig 4A. Swimming velocity for each strain is measured in μm/sec
Summary statistics for each strain is included at the bottom.
	Wild-type	PF23/pf23-1; WDR92/wdr92	PF23/pf23-1	WDR92/wdr92	ODA1/oda1; ODA3/oda3	ODA1/oda1	ODA3/oda3	ODA5/oda5; ODA10/oda10	ODA5/oda5	ODA10/oda10	ODA6/oda6; ODA9/oda9	ODA6/oda6	ODA9/oda9	ODA4/oda4; ODA11/oda11	ODA4/oda4	ODA11/oda11
1	160.202	159.353	176.904	159.956	161.932	188.955	189.425	158.093	183.439	162.751	175.929	170.694	163.624	177.487	155.49	156.907
2	157.395	156.195	163.527	159.792	179.928	157.626	155.285	156.633	158.69	168.03	183.799	189.605	164.645	170.029	166.924	164.161
3	180.256	155.876	196.627	184.482	174.222	186.804	156.347	208.732	165.979	163.415	173.343	178.523	172.933	170.198	157.628	173.095
4	157.613	178.342	156.454	156.259	198.523	156.048	155.88	155.807	164.148	155.43	155.369	161.414	155.289	155.595	162.471	177.054
5	155.454	173.782	165.834	158.735	171.804	165.182	155.474	172.96	162.107	157.098	189.573	167.423	164.743	155.636	166.004	156.517
6	194.243	167.855	185.492	184.117	188.664	157.071	159.761	184.894	180.77	162.176	191.31	177.394	160.631	165.612	155.411	178.165
7	155.631	184.229	155.628	159.997	165.741	157.417	176.424	158.016	155.822	166.609	183.924	171.544	159.899	167.453	175.375	166.745
8	185.992	166.308	170.806	156.781	159.824	174.709	184.515	167.036	189.748	168.843	171.237	168.229	166.488	171.173	169.968	182.947
9	181.393	183.571	157.261	155.761	180.57	160.404	165.17	182.485	178.829	155.781	170.569	167.432	155.755	172.691	171.003	164.92
10	182.445	179.368	174.453	171.471	183.774	222.941	158.655	196.623	166.865	189.768	160.731	168.527	166.938	220.762	188.376	189.292
11	180.908	178.946	171.189	161.065	191.67	170.294	168.655	194.493	170.146	166.141	181.911	161.989	162.373	168.109	167.083	166.439
12	192.909	178.915	166.918	162.582	166.46	182.808	176.867	179.701	184.164	175.846	158.247	167.149	170.407	166.52	170.077	195.327
13	195.26	212.138	181.78	188.57	165.494	159.468	179.268	182.527	180.077	169.387	169.209	173.901	162.445	167.582	166.255	185.055
14	164.867	164.376	172.229	174.604	182.969	158.474	190.842	171.474	191.296	160.191	195.744	162.755	165.793	168.132	164.292	187.191
15	172.274	177.096	179.263	182.16	170.268	155.284	188.851	184.816	165.231	173.445	187.145	168.623	155.354	158.644	168.116	164.459
16	170.533	156.844	180.94	169.578	184.458	215.494	168.625	182.558	169.198	166.676	192.727	160.064	169.381	175.402	162.215	167.286
17	184.271	163.696	188.61	160.993	196.816	201.406	179.46	163.906	176.155	186.484	167.656	164.579	155.582	158.686	162.718	176.995
18	158.584	201.85	186.352	162.778	172.584	177.353	156.542	164.113	165.038	183.762	190.521	175.917	175.998	174.131	191.914	164.529
19	183.771	175.145	157.349	169.964	186.173	155.306	172.009	191.432	165.129	167.246	184.315	164.56	166.305	169.131	157.696	186.323
20	157.208	196.647	157.303	164.301	179.628	157.039	174.143	156.325	174.388	155.472	191.103	158.829	178.035	172.648	176.37	173.856
21	164.419	185.75	161.862	167.304	191.917	183.464	179.994	198.104	182.52	168.383	191.268	168.5	172.809	177.108	172.735	165.545
22	179.075	159.246	169.237	176.311	184.62	160.363	181.578	180.094	170.857	164.32	172.767	168.876	164.108	161.811	159.165	197.982
23	183.301	189.695	170.723	156.806	194.02	159.839	185.628	192.619	180.405	172.166	176.253	165.383	156.633	180.969	156.532	166.143
24	175.714	233.108	201.085	176.005	177.876	155.885	180.936	181.154	172.472	175.941	164.329	180.203	172.876	173.906	167.128	172.528
25	194.848	162.629	187.683	204.655	163.192	156.64	175.61	198.812	203.694	165.716	187.601	180.53	164.144	177.183	159.739	174.313
26	194.624	181.239	173.104	175.894	185.515	157.217	185.842	157.334	177.998	166.83	186.977	185.244	156.887	167.597	174.619	172.143
27	172.979	161.451	187.377	156.476	168.288	156.841	163.51	178.441	177.577	177.11	190.592	185.183	167.995	170.991	164.788	188.993
28	165.994	160.626	191.274	174.452	172.499	161.547	191.009	183.526	163.915	171.498	174.456	163.996	179.766	155.627	169.025	175.064
29	161.254	180.755	174.465	159.971	166.845	156.625	168.916	162.153	169.341	156.601	185.936	171.152	166.593	155.235	169.716	190.132
30	175.869	179.864	185.75	170.308	183.202	156.479	169.245	158.898	173.188	179.4	164.607	176.47	180.488	174.977	170.223	191.181
31	174.81	190.933	159.989	164.483	194.147	158.59	179.71	166.522	186.482	174.185	174.026	167.607	162.267	162.117	156.022	174.923
32	169.201	160.256	179.11	177.484	173.938	155.494	163.266	160.364	179.775	163.292	184.586	170.887	159.485	155.151	186.796	200.412
33	172.851	212.688	184.266	161.693	198.003	168.153	191.033	201.754	162.176	176.621	165.265	186.435	178.518	178.785	161.825	194.075
34	186.299	156.917	157.679	161.098	170.831	199.299	173.473	155.699	175.197	156.729	167.511	162.067	168.981	187.975	155.56	165.771
35	168.295	175.939	192.513	185.677	155.839	155.777	155.672	164.512	163.065	171.751	171.54	171.198	163.866	161.866	164.515	172.449
36	186.744	167.814	186.477	182.65	177.939	209.878	155.647	155.653	173.768	161.13	199.34	162.872	162.396	185.662	190.425	177.68
37	172.184	160.956	183.762	159.216	182.015	156.467	155.699	176.866	172.595	172.875	194.077	182.199	187.7	186.181	166.292	191.148
38	169.688	157.988	161.172	171.774	178.149	178.647	155.201	173.77	167.295	166.453	164.194	167.468	155.362	164.435	156.111	167.075
39	155.725	167.793	168.349	161.282	187.59	183.989	158.333	161.305	171.331	182.418	187.637	188.57	181.958	174.268	185.042	155.619
40	164.154	161.508	166.778	160.06	176.816	174.194	159.376	159.835	163.607	183.963	181.928	162.146	168.681	177.165	162.065	173.202
41	155.576	185.016	173.587	163.069	167.594	205.081	155.388	168.511	163.185	165.343	168.527	167.522	158.69	180.656	156.215	172.795
42	180.897	156.668	170.061	161.573	187.825	164.238	155.194	169.139	167.985	173.001	183.432	163.576	155.731	168.276	155.29	164.741
43	155.369	157.916	187.687	158.545	190.239	176.631	155.181	202.423	171.19	174.925	171.897	185.964	170.283	177.192	157.504	155.26
44	155.551	181.31	177.686	158.733	164.945	169.945	204.328	181.959	189.831	165.079	196.233	173.351	188.547	171.411	189.381	156.1
45	176.813	183.025	174.239	176.091	180.943	170.701	155.374	155.976	156.162	178.074	185.634	174.519	156.044	178.177	161.146	197.391
46	157.332	158.934	173.11	158.296	189.195	163.684	155.722	166.596	174.823	186.738	163.388	162.445	162.078	155.151	180.563	159.601
47	174.121	164.915	156.284	178.666	187.833	158.088	156.257	182.953	155.986	185.15	172.96	158.508	174.274	155.491	161.047	180.873
48	169.099	189.531	179.746	160.498	161.207	208.111	155.575	184.835	180.06	162.535	186.186	169.776	156.151	171.572	165.26	165.113
49	175.466	185.663	188.578	166.533	191.703	193.503	182.496	171.817	170.594	159.816	192.933	160.167	177.749	162.526	172.187	174.38
50	179.812	183.203	176.937	163.321	179.81	155.326	177.421	198.266	186.284	177.44	168.356	173.246	162.792	164	184.24	178.626
51	161.265	182.361	186.289	161.072	174.613	188.126	158.223	197.088	155.761	155.768	177.524	175.416	161.26	162.458	155.316	165.935
52	174.945	175.797	176.255	174.012	181.101	197.936	166.301	172.091	170.883	161.905	177.169	164.181	174.628	174.992	171.597	176.232
53	156.659	189.036	164.7	158.042	191.374	197.704	212.331	167.573	157.024	160.468	186.062	165.306	173.261	166.161	183.073	163.554
54	192.02	167.436	166.439	159.315	166.327	166.388	157.987	155.578	159.054	159.867	171.362	158.647	191.433	155.495	163.86	184.358
55	162.56	156.075	158.335	169.171	195.266	161.402	160.478	163.11	157.76	199.863	166.373	168.051	175.28	178.47	155.622	194.241
56	157.377	195.056	166.506	163.42	178.239	156.219	165.099	175.506	157.182	163.639	208.416	162.61	165.201	163.753	162.078	162.555
57	158.342	171.09	167.159	159.601	170.082	172.486	155.544	179.546	155.891	169.681	180.521	158.759	171.445	175.255	169.294	171.794
58	181.188	155.23	160.84	158.112	169.301	155.874	181.59	155.61	155.692	161.429	180.628	169.297	162.638	174.512	175.052	184.202
59	182.578	169.919	174.056	196.538	157.044	158.88	184.073	161.322	156.04	167.106	190.778	169.371	181.752	178.079	176.547	160.67
60	174.353	168.134	180.252	167.858	155.758	183.701	194.299	179.659	173.639	173.166	162.924	171.032	181.782	166.461	161.352	180.139
61	178.659	163.601	161.694	174.879	199.286	171.393	174.86	173.741	174.386	163.697	176.506	159.958	168.675	158.979	171.783	163.772
62	167.633	174.104	170.083	167.745	184.107	157.946	178.092	163.877	158.757	178.36	212.085	157.901	168.008	157.663	172.671	172.856
63	164.052	165.077	177.435	164.468	166.498	159.925	178.26	166.689	164.109	172.912	155.622	177.125	159.892	172.568	155.609	165.154
64	168.948	173.325	185.846	166.781	183.469	156.036	207.796	172.491	199.125	157.702	188.027	171.697	178.098	161.628	156.266	162.069
65	171.959	180.813	172.05	194.303	166.981	168.538	178.666	181.605	162.504	192.234	155.314	159.491	170.479	173.787	155.415	173.749
66	164.7	157.154	177.811	162.12	157.489	157.279	155.438	223.283	156.903	160.684	166.947	177.225	177.597	162.314	160.116	174.71
67	155.323	173.39	179.24	178.034	183.599	192.968	185.135	215.455	155.561	174.277	175.897	164.193	184.17	157.392	158.195	164.672
68	169.486	167.878	168.625	161.677	162.737	196.547	157.52	207.481	173.287	161.139	179.55	164.006	174.74	177.194	163.24	194.479
69	178.62	172.906	165.298	159.266	155.268	224.062	157.949	157.323	163.921	192.477	179.894	164.724	162.857	155.958	191.612	167.962
70	165.89	168.62	178.812	161.899	179.756	216.835	156.83	161.954	157.782	157.145	164.273	169.107	199.694	172.651	163.314	157.652
71	155.737	183.491	164.623	174.917	155.163	155.8	162.918	194.141	156.735	164.342	179.969	165.235	164.837	163.889	179.623	192.697
72	159.821	168.429	181.846	193.605	163.105	157.429	155.508	201.394	167.228	169.58	165.506	167.958	179.913	165.393	168.559	192.611
73	195.282	157.863	156.474	164.106	191.963	217.13	160.515	190.455	167.881	196.442	199.826	170.103	160.583	158.918	164.134	178.058
74	158.543	162.608	162.813	159.739	169.271	180.315	182.893	200.011	229.125	163.58	165.089	169.47	188.787	166.895	170.365	171.797
75	155.618	176.822	162.963	157.71	192.907	168.166	156.908	187.853	169.585	156.279	169.414	175.05	170.17	172.765	181.328	176.949
76	162.826	163.446	156.008	168.459	188.964	189.868	157.179	190.683	164.721	158.738	188.069	173.832	180.21	179.769	182.585	170.989
77	177.863	167.362	174.092	161.869	189.317	202.837	183.549	168.135	163.211	179.543	157.021	159.986	166.631	158.307	185.392	181.329
78	167.085	182.753	188.007	165.054	180.839	212.736	160.098	202.417	169.842	166.931	188.907	163.731	169.148	159.509	176.281	164.255
79	160.452	168.525	196.17	167.702	194.06	160.9	170.51	190.464	157.111	174.916	194.722	175.292	169.276	157.15	160.55	164.012
80	195.239	164.911	162.314	165.909	190.24	168.139	155.49	176.609	157.253	173.709	185.754	172.752	190.8	155.441	173.791	163.194
81	181.333	170.313	166.373	167.066	187.991	174.055	155.696	188.22	181.077	163.485	164.996	163.35	162.34	155.226	165.385	178.085
82	167.637	183.776	182.273	155.586	161.069	183.816	166.198	204.061	160.473	174.497	160.796	171.852	174.496	155.404	157.216	156.466
83	166.746	179.653	190.924	178.839	186.093	156.115	186.617	187.426	157.49	166.493	164.927	163.334	182.16	180.59	196.382	185.574
84	159.633	164.587	182.021	176.984	185.387	170.773	173.786	203.204	172.808	175.303	156.13	161.011	168.058	185.731	161.016	162.409
85	156.285	170.129	171.067	175.211	194.052	160.102	174.976	191.048	157.245	173.889	191.91	177.082	165.973	159.549	188.307	175.405
86	182.125	169.427	165.786	164.185	191.232	182.807	171.13	179.243	155.189	156.729	159.145	175.438	160.382	171.283	183.496	158.756
87	164.392	189.34	162.55	185.663	156.414	157.389	156.072	176.24	173.703	173.772	198.876	170.614	178.976	180.857	155.427	164.741
88	168.286	175.351	172.964	168.905	197.023	158.444	168.572	168.153	164.661	155.618	166.554	165.513	170.614	175.646	160.496	190.123
89	165.258	182.762	171.771	166.119	175.045	192.587	194.313	180.594	173.303	170.541	162.53	162.396	174.479	177.361	174.965	187.186
90	175.57	168.217	156.039	174.304	177.482	165.858	161.446	168.639	157.147	175.655	155.929	178.758	172.697	158.193	178.881	190
91	176.534	178.862	181.397	159.195	200.116	161.148	214.234	158.594	162.006	167.222	155.473	173.57	166.364	164.281	166.906	184.733
92	168.157	172.298	172.411	162.9	179.308	156.157	214.93	155.211	156.271	162.072	191.969	183.745	181.08	162.281	168.676	169.067
93	155.819	182.262	173.551	160.533	184.851	200.374	167.05	155.988	186.757	158.441	160.41	177.065	172.483	169.523	174.851	162.494
94	178.669	161.658	156.624	161.205	192.669	159.262	161.439	155.285	168.045	181.099	155.893	159.956	167.21	167.545	156.687	183.505
95	174.56	166.322	178.07	173.598	191.658	155.483	169.572	192.217	170.025	155.455	168.257	179.509	165.413	158.279	157.762	169.863
96	170.112	171.556	156.986	172.165	191.521	162.862	171.673	191.797	172.795	171.065	203.76	168.336	189.842	156.499	155.923	179.259
97	155.847	184.259	155.821	170.08	174.425	203.327	160.265	195.143	174.918	156.527	159.64	160.885	168.243	173.12	164.559	157.905
98	168.237	197.95	155.318	160.012	169.087	171.828	157.011	169.459	176.251	171.624	189.388	159.952	163.022	162.178	166.215	157.155
99	166.086	174.587	174.503	172.493	175.062	183.715	156.536	206.206	183.875	182.916	186.887	157.716	164.309	172.282	174.047	157.137
100	164.768	180.76	178.409	162.19	168.377	170.679	164.516	165.601	176.005	211.809	182.081	155.892	166.326	155.49	165.856	179.994
101	167.298	161.204	180.507	169.348	176.423	189.642	171.565	177.573	159.792	181.85	178.941	175.816	162.698	168.698	178.586	160.267
102	170.903	167.173	182.827	162.56	183.167	193.491	175.953	165.248	170.238	160.439	166.342	171.976	187.422	192.279	160.297	174.118
103	189.389	188.359	159.447	166.946	172.79	177.605	172.335	208.063	171.645	171.584	164.27	170.528	185.595	187.373	156.433	162.733
104	168.17	187.113	169.289	162.836	195.367	191.99	164.096	164.313	166.44	175.238	171.466	168.491	182.311	155.5	155.444	177.623
105	165.283	181.743	191.379	163.614	184.597	177.174	160.251	155.849	166.559	168.485	183.432	177.329	174.036	155.402	155.748	164.289
106	172.603	158.354	192.888	160.225	186.761	166.691	166.703	175.24	169.589	176.009	173.942	167.244	165.448	187.35	155.221	174.06
107	155.426	160.804	157.741	172.964	176.436	186.724	173.138	161.994	166.719	199.034	168.984	174.292	183.467	189.714	165.048	157.196
108	155.722	158.635	166.112	167.786	167.975	175.72	157.766	195.928	156.988	172.177	159.795	192.703	180.179	174.406	176.584	170.917
109	179.214	155.721	209.014	168.97	185.802	170.522	156.772	178.967	171.944	167.042	164.125	191.605	179.632	173.838	158.992	176.252
110	162.575	156.856	162.007	161.731	187.916	179.853	202.776	159.245	182.522	174.852	193.804	191.477	177.711	175.505	169.861	172.209
111	166.231	155.965	195.331	173.414	160.253	165.737	158.208	165.458	189.306	183.501	170.715	166.438	176.957	162.056	183.156	189.095
112	164.858	156.468	181.759	161.24	163.465	199.435	198.155	158.156	180.036	169.685	157.19	160.231	168.896	163.546	159.309	158.881
113	155.309	156.071	175.42	175.669	177.745	188.697	156.548	173.357	186.663	175.765	175.978	176.096	164.951	175.001	164.926	166.323
114	155.292	167.782	157.717	156.685	160.637	155.902	159.412	173.979	161.316	174.442	158.458	159.433	157.285	165.285	176.756	170.546
115	162.771	157.884	173.565	162.406	163.18	172.973	189.128	166.453	178.325	169.573	167.576	182.305	163.346	168.037	178.47	163.501
116	155.694	179.944	161.118	167.594	168.344	155.186	178.178	161.171	178.663	169.763	166.282	164.797	173.813	165.448	161.221	157.517
117	172.474	160.23	171.762	175.589	161.675	155.726	185.595	175.06	183.654	167.897	201.115	167.149	169.844	159.189	157.947	163.456
118	155.197	187.433	191.452	156.164	167.921	170.984	180.539	177.565	158.221	177.291	155.126	161.016	188.166	178.444	170.278	182.328
119	170.262	180.468	193.402	176.94	191.917	157.681	170.337	169.016	173.42	156.147	161.733	188.965	174.541	160.623	168.824	155.542
120	162.118	156.698	188.786	160.449	179.981	157.515	167.988	165.557	172.095	195.707	155.443	159.714	170.081	175.002	161.963	161.458
121	172.458	155.729	156.036	157.271	180.632	156.595	174.485	176.422	177.617	169.255	169.136	155.95	167.185	175.816	187.302	187.078
122	167.296	183.022	193.686	165.464	186.548	184.275	155.491	159.108	158.124	167.297	155.819	168.513	165.165	169.654	198.51	186.794
123	165.207	179.59	191.078	163.898	165.423	161.635	173.82	171.058	167.888	174.839	156.266	173.597	165.913	172.207	182.081	181.839
124	168.611	184.22	167.591	160.107	178.077	162.426	205.22	165.416	159.585	158.605	157.462	175.864	168.312	184.903	164.265	178.418
125	172.293	176.888	170.862	174.854	182.965	174.367	169.631	182.335	175.667	178.775	170.682	159.164	171.394	185.825	165.7	157.436
126	156.656	155.257	155.923	182.043	165.405	199.633	179.384	156.22	173.293	161.544	156.447	159.892	160.435	208.589	182.019	183.291
127	183.948	161.392	156.022	169.304	193.418	164.159	173.037	168.752	188.991	157.951	165.491	157.3	181.068	175.03	160.721	159.449
128	155.588	172.575	160.064	176.564	164.09	165.861	174.258	175.963	170.617	173.631	160.72	185.115	166.225	160.159	169.561	156.645
129	184.737	165.225	155.888	174.121	186.681	192.621	191.993	169.436	165.808	173.53	190.718	203.627	168.603	176.142	161.548	163.58
130	179.123	161.33	169.008	170.639	195.571	162.091	156.074	170.625	162.026	188.852	177.348	165.554	178.517	167.867	162.015	159.604
131	207.094	160.747	200.555	156.619	164.503	165.055	172.897	191.529	161.778	170.755	160.593	200.542	195.401	175.712	165.499	159.088
132	156.363	178.173	168.816	160.085	178.027	161.821	184.466	161.604	175.595	181.53	182.426	174.314	163.937	179.103	176.266	158.858
133	162.049	172.58	200.713	161.481	168.577	167.259	174.018	191.827	181.834	158.83	166.76	161.681	168.921	155.345	175.434	155.428
134	164.16	156.783	155.708	178.343	198.819	166.873	196.651	164.443	172.603	185.83	158.333	168.221	158.184	155.189	156.494	157.791
135	200.706	156.302	166.709	166.477	170.457	164.243	181.212	178.538	175.395	155.958	173.607	178.488	172.409	177.697	174.486	174.63
136	174.214	170.296	200.702	157.418	193.406	170.926	172.395	179.697	167.256	186.266	172.437	164.981	192.1	155.23	161.759	186.12
137	179.131	158.464	164.686	155.722	168.538	189.406	177.598	172.439	168.415	155.644	156.998	176.111	174.585	183.526	181.246	155.681
138	156.467	192.783	166.069	164.752	192.238	162.229	175.331	157.238	172.036	180.915	183.657	174.012	177.35	160.8	161.704	155.21
139	159.141	165.104	194.504	167.564	194.603	187.425	179.52	186.818	174.66	163.304	195.432	173.605	162.683	157.916	158.924	155.285
140	166.613	159.387	196.313	165.886	183.152	156.167	196.742	178.072	188.672	155.706	155.383	167.669	175.4	159.018	158.443	159.301
141	174.952	162.988	171.854	172.273	174.326	213.852	182.335	179.7	187.276	161.168	163.478	160.634	167.752	157.475	164.665	170.118
142	168.387	156.143	188.062	167.866	195.658	155.255	163.799	165.86	168.883	163.271	173.471	157.88	175.707	156.351	161.769	159.45
143	177.486	157.078	196.789	173.893	169.602	155.712	168.647	168.765	169.291	156.915	197.123	171.769	168.261	180.081	165.135	161.921
144	186.958	167.003	161.039	166.775	178.727	168.931	169.755	166.426	171.749	159.346	188.766	155.627	163.244	168.668	168.668	180.088
145	168.132	157.211	186.546	161.03	197.896	155.231	164.664	157.436	157.656	161.865	178.55	155.641	163.202	171.97	173.171	180.637
146	156.08	179.248	186.743	160.256	171.687	215.34	162.711	194.523	175.415	159.024	173.077	161.56	180.04	168.259	178.145	158.862
147	187.052	156.784	155.935	160.293	185.09	171.963	158.3	174.144	164.199	164.955	169.209	173.548	169.381	165.862	182.41	168.944
148	163.194	171.614	191.809	178.592	168.468	174.93	159.821	181.99	162.806	176.933	166.465	158.488	156.297	161.779	166.235	173.091
149	195.594	177.406	160.931	157.19	191.817	156.427	157.461	161.306	171.432	163.329	192.203	164.9	185.283	163.458	156.564	163.623
150	187.357	180.658	185.788	163.722	165.363	175.634	155.63	183.084	173.641	170.046	197.212	156.488	181.776	188.435	175.283	164.98
151	155.688	156.207	162.838	167.072	188.926	155.286	158.706	165.887	167.262	167.448	174.546	182.523	169.43	178.484	164.762	156.148
152	172.795	174.73	205.05	175.539	179.244	155.487	155.774	167.796	166.053	163.809	155.751	161.67	190.917	156.735	167.918	163.048
153	158.966	155.789	188.05	160.124	181.38	208.966	157.079	166.846	171.954	168.929	159.622	166.528	179.608	176.918	172.703	162.547
154	175.228	178.734	181.462	172.052	192.42	155.213	155.225	160.924	164.346	182.339	163.517	158.359	160.512	162.413	163.363	175.292
155	165.773	175.505	155.994	169.012	171.268	156.549	155.853	155.673	183.766	180.234	190.964	173.333	156.447	172.36	182.698	187.395
156	179.806	166.546	177.793	183.35	184.595	155.347	180.767	177.875	202.358	172.946	155.807	179.083	169.448	172.94	167.362	174.82
157	184.43	174.326	180.073	160.161	190.976	195.845	155.594	185.641	185.137	172.48	171.758	167.186	185.955	156.03	169.84	156.586
158	192.669	157.768	156.255	161.082	168.31	156.357	155.156	185.362	169.936	162.015	193.444	174.025	180.619	164.956	176.73	184.089
159	168.841	163.721	173.019	170.074	181.074	183.316	155.43	196.873	189.555	185.041	185.109	159.864	174.194	189.978	159.522	160.783
160	167.265	172.811	157.389	157.091	187.684	174.805	166.134	163.755	187.421	169.929	183.049	186.201	166.216	171.881	162.773	175.307
161	171.263	176.97	162.177	173.144	169.302	158.463	158.999	159.73	191.555	159.353	175.124	160.752	165.588	156.173	168.974	180.699
162	182.036	180.138	172.452	172.853	167.937	175.847	175.547	170.446	173.257	173.255	183.629	167.218	170.686	169.722	166.209	180.702
163	193.533	166.751	165.103	161.324	168.103	180.637	178.113	166.108	170.461	164.069	183.837	156.136	167.577	155.724	164.483	180.327
164	171.145	174.574	179.484	158.548	170.695	164.31	155.28	189.303	175.874	165.577	168.251	183.319	168.292	157.395	207.077	155.574
165	185.576	170.497	172.446	161.575	190.147	183.208	155.656	172.079	172.161	181.439	156.312	163.13	177.109	163.429	168.101	160.68
166	176.629	161.285	168.285	155.674	177.427	155.265	167.541	177.193	160.948	183.491	197.568	159.137	164.793	162.9	171.232	172.12
167	167.242	172.136	169.488	161.35	163.445	166.461	155.197	175.04	162.639	180.566	206.149	161.117	156.157	176.322	167.943	156.337
168	171.669	184.042	157.555	171.446	166.681	202.697	155.215	171.449	159.174	168.596	182.927	179.501	165.925	165.376	184.687	157.303
169	189.108	191.291	158.657	167.922	172.478	155.178	165.937	165.603	167.998	173.347	172.192	162.167	165.016	164.148	180.749	164.946
170	155.369	178.916	179.429	167.76	168.883	172.186	155.614	162.358	158.712	175.703	161.585	166.668	159.784	172.085	185.711	161.79
171	170.737	171.77	177.463	180.196	175.787	158.849	155.577	180.718	174.628	179.344	156.185	164.709	176.645	161.427	158.204	174.953
172	158.397	192.913	177.841	189.578	167.735	155.253	156.679	186.113	169.037	177.408	171.204	161.429	163.956	181.779	174.613	157.66
173	179.998	165.051	176.813	166.2	157.138	156.351	174.205	166.15	166.104	170.988	172.329	178.418	165.834	191.73	178.824	155.85
174	184.785	158.623	181.323	185.537	155.425	156.206	155.622	155.579	192.127	178.311	180.765	158.416	170.039	172.243	171.949	175.783
175	167.659	169.065	166.233	163.016	162.125	157.501	155.673	162.851	155.533	189.736	161.204	163.45	169.211	164.812	167.585	166.826
176	165.797	157.088	179.081	177.325	156.769	201.986	158.908	163.153	187.456	191.077	203.581	180.434	174.759	174.429	178.998	183.225
177	173.549	181.716	183.65	194.24	158.899	157.68	179.406	176.45	165.25	172.511	179.214	176.772	173.049	188.992	185.678	157.827
178	155.395	180.725	168.175	196.335	181.682	167.924	158.336	174.615	178.518	174.863	171.945	168.565	178.233	171.375	170.766	203.023
179	157.326	189.848	165.333	174.039	156.065	158.977	155.402	166.698	164.19	156.022	155.471	159.688	156.508	191.216	165.009	168.94
180	189.738	155.451	159.734	178.117	184.586	167.145	165.043	173.95	177.969	184.99	161.084	162.316	186.006	179.284	188.76	165.156
181	168.801	155.484	156.546	198.06	182.457	181.068	179.23	176.484	166.104	165.838	179.262	157.862	177.643	161.486	163.741	187.601
182	160.347	168.457	156.555	166.039	168.048	161.015	178.624	177.596	182.891	162.103	157.323	169.882	189.336	183.143	192.783	164.293
183	168.959	155.538	168.786	175.625	192.152	160.446	168.727	165.517	162.314	155.706	156.152	171.78	161.426	177.04	198.955	166.473
184	172.503	170.626	169.102	158.837	162.535	166.697	157.839	169.557	190.042	164.194	189.65	170.319	165.448	187.618	176.258	191.417
185	184.501	166.286	187.792	164.282	197.929	163.972	157.204	172.841	165.765	161.982	164.83	186.992	174.924	155.196	183	171.818
186	197.141	183.605	175.496	166.034	171.342	161.489	155.734	192.865	171.851	171.055	177.189	160.687	172.939	167.813	173.281	179.507
187	156.575	166.059	172.119	182.585	156.503	180.722	172.341	171.328	168.05	178.484	158.024	176.063	173.596	187.424	188.09	167.338
188	184.86	176.624	168.575	175.916	176.015	173.058	155.942	182.713	177.519	159.635	158.698	173.53	187.327	156.113	167.727	190.809
189	156.213	162.63	162.04	161.351	155.929	176.954	163.059	171.494	168.365	167.205	156.225	166.45	172.266	181.342	160.274	169.733
190	177.146	156.496	164.922	165.622	174.309	155.87	160.785	167.281	170.173	173.308	161.365	156.227	161.871	175.41	167.86	158.965
191	172.132	188.038	208.481	161.229	161.312	189.853	174.583	173.161	172.246	158.63	155.891	171.093	165.906	165.133	167.26	158.823
192	184.996	180.673	172.532	156.448	159.778	160.219	156.768	189.521	173.008	157.05	192.68	174.032	164.937	164.168	169.797	155.297
193	164.56	155.44	167.144	160.733	169.214	157.588	156.619	177.942	162.222	189.154	160.88	165.071	165.45	159.298	163.848	172.135
194	190.241	176.76	162.056	163.802	169.335	163.457	156.062	192.926	175.211	156.965	169.669	163.343	163.878	180.548	170.987	156.808
195	186.301	168.111	160.502	173.717	170.32	160.409	159.381	183.584	192.092	173.657	162.793	162.886	165.379	166.69	161.327	192.433
196	168.453	159.069	176.403	169.792	166.074	180.513	184.775	204.281	178.665	168.298	188.16	169.725	189.49	160.784	157.897	155.543
197	168.735	180.45	170.71	226.082	176.203	172.645	176.449	173.548	181.713	177.958	156.11	162.08	168.905	164.349	174.862	155.508
198	161.223	164.785	157.759	164.613	157.853	186.246	164.743	159.821	166.261	173.703	166.081	165.357	172.734	185.211	158.314	180.721
199	185.897	190.519	175.666	167.757	158.236	158.201	162.938	181.291	167.836	159.227	164.454	183.415	161.086	182.598	180.977	155.399
200	163.655	165.191	155.201	161.925	163.205	157.834	161.972	170.886	165.747	156.788	162.368	181.522	177.513	191.595	190.805	164.364
201	177.487	175.586	163.136	162.788	172.888	155.416	155.621	169.413	170.547	183.542	165.256	157.173	185.907	177.631	161.234	164.227
202	174.509	189.485	168.561	167.928	160.373	155.38	155.423	157.284	164.11	179.85	156.81	165.261	172.801	184.231	184.446	156.075
203	176.635	186.182	155.999	169.368	178.718	168.625	158.316	160.51	187.287	164.652	169.199	173.333	170.01	169.667	179.998	160.643
204	194.746	169.517	161.395	170.536	166.653	173.595	166.775	178.727	186.495	161.615	164.047	172.306	168.018	179.525	167.999	185.623
205	155.814	165.291	169.179	161.74	195.681	158.334	156.171	155.342	164.355	168.19	155.262	160.751	176.431	185.748	166.969	163.865
206	158.536	169.42	185.072	176.262	172.256	181.129	165.85	155.717	166.904	159.111	166.193	163.525	165.477	162.215	164.645	171.977
207	160.698	180.422	181.343	163.281	170.862	210.818	162.279	166.098	166.77	165.036	183.891	169.111	177.172	178.892	183.489	171.485
208	164.836	163.921	172.23	166.754	195.717	156.266	169.415	164.06	164.674	168.865	203.419	189.991	174.156	174.095	168.022	182.927
209	155.254	170.428	156.853	165.208	179.809	157.567	171.779	182.189	165.998	175.434	170.559	161.079	177.87	166.657	168.105	157.16
210	157.358	161.231	155.513	171.997	182.301	199.873	195.515	164.882	156.806	165.086	155.835	174.588	174.18	156.538	158.811	197.757
211	183.578	173.512	167.73	159.913	172.05	158.293	174.759	162.187	165.218	158.624	164.862	162.069	177.568	164.876	159.307	155.724
212	203.727	179.258	169.803	203.659	155.651	174.242	190.615	174.285	165.492	175.409	174.378	161.876	187.502	174.471	174.036	169.084
213	175.037	198.935	171.58	163.88	195.887	168.245	182.188	182.176	168.588	188.651	182.345	170.705	188.676	155.769	171.786	169.551
214	160.307	168.652	171.646	204.616	157.207	157.724	165.065	193.64	189.628	162.622	160.816	158.31	156.138	186.915	181.23	157.019
215	170.415	167.725	158.864	208.893	171.069	172.162	158.782	198.826	160.069	165.335	165.251	156.968	185.327	155.922	181.838	175.946
216	155.213	155.576	156.785	175.772	155.611	176.227	165.117	180.731	167.187	171.937	155.303	165.143	171.143	155.263	176.43	177.298
217	160.414	169.445	157.389	168.003	181.354	168.567	205.716	155.802	163.906	179.488	172.841	176.702	162.079	159.591	180.579	177.827
218	169.389	163.808	164.124	169.989	192.641	155.162	157.7	169.437	156.44	187.959	177.717	165.043	159.403	172.539	162.669	183.611
219	172.458	184.292	178.525	179.774	200.755	160.58	178.904	155.785	157.205	155.28	155.238	193.26	157.32	191.663	161.332	162.106
220	164.438	168.088	173.976	163.469	169.657	156.459	172.987	156.473	156.995	157.249	166.191	160.126	165.432	178.713	182.426	157.605
221	174.458	180.378	163.12	159.307	178.49	167.712	160.354	157.948	162.192	179.444	163.226	166.68	156.196	165.65	167.04	193.966
222	161.469	181.783	160.204	170.165	190.524	210.409	159.291	166.291	157.644	158.736	156.92	188.965	157.853	169.13	181.301	199.643
223	174.771	178.638	171.116	162.105	193.142	186.036	162.36	164.812	156.938	156.42	179.478	163.377	162.061	165.016	169.612	200.483
224	168.508	168.254	168.527	175.487	156.25	162.529	182.38	174.492	178.995	178.597	184.402	162.929	187.526	160.744	179.423	178.574
225	173.009	175.731	161.006	170.717	184.218	180.634	180.563	166.798	160.975	166.651	158.499	179.904	160.351	171.564	175.611	156.648
226	185.73	160.658	177.847	168.27	199.494	164.891	178.383	202.77	179.631	171.639	156.242	173.02	155.493	187.895	180.452	186.845
227	184.621	161.142	184.325	169.53	155.762	156.08	156.296	160.681	163.857	165.775	156.5	165.96	156.551	175.37	162.788	179.62
228	158.969	175.761	178.951	185.066	160.162	173.85	158.227	169.294	182.656	194.861	187.792	176.895	159.105	168.893	161.792	155.639
229	171.446	156.81	164.895	176.359	189.27	212.026	163.386	162.495	173.679	155.968	163.507	187.942	184.58	157.764	182.129	156.561
230	168.714	156.056	165.257	192.566	184.235	158.687	168.858	158.294	158.056	155.713	156.475	163.849	186.927	164.623	180.007	160.457
231	184.049	177.046	166.817	170.541	160.688	191.563	158.863	158.814	173.922	159.2	200.717	161.498	164.267	165.76	169.573	156.726
232	163.933	181.901	162.707	175.319	196.835	155.625	157.333	164.283	163.399	159.124	163.231	169.591	160.974	162.175	170.699	170.429
233	167.303	169.943	179.538	198.592	158.228	158.954	182.397	208.302	159.72	171.058	195.123	183.126	160.127	187.376	173.135	158.697
234	202.597	207.978	155.265	163.842	198.355	159.069	161.759	178.926	156.917	186.629	171.922	169.05	168.916	179.66	158.335	197.032
235	174.353	157.15	191.268	173.689	181.046	165.788	218.141	160.261	187.531	179.427	179.103	175.904	186.604	163.363	162.518	155.366
236	173.543	161.981	170.193	165.652	193.936	165.035	197.294	160.922	183.788	156.583	181.192	169.201	188.445	203.809	155.646	177.95
237	178.237	187.749	163.698	174.315	155.816	186.599	156.955	162.901	183.011	178.957	185.509	164.898	158.452	182.302	162.176	173.41
238	162.313	184.111	171.682	200.683	187.898	192.53	168.501	176.196	157.179	156.7	185.698	157.392	165.839	169.252	161.375	188.154
239	166.425	173.605	157.457	195.005	183.475	167.525	178.523	167.668	171.809	191.057	165.591	160.375	158.081	178.706	164.515	157.631
240	183.001	184.736	165.438	157.87	164.631	201.837	156.871	180.767	164.494	173.28	156.462	181.817	159.887	155.337	169.966	172.327
241	172.556	186.096	172.199	181.369	172.464	180.31	156.583	166.013	165.95	183.742	171.2	155.571	180.337	170.815	173.797	155.471
242	190.011	169.741	166.13	178.891	189.095	155.667	155.555	205.276	162.059	159.133	192.046	167.686	169.894	174.016	162.335	160.187
243	161.939	155.533	169.596	156.576	189.623	155.898	166.005	156.796	186.541	177.792	182.73	166.06	161.618	157.391	171.699	159.392
244	177.108	155.762	177.049	186.945	173.667	168.055	158.659	161.328	187.349	172.595	156.869	173.555	163.174	161.149	166.972	155.254
245	186.409	172.597	162.928	186.31	172.908	196.161	157.679	162.477	165.452	206.715	167.532	159.511	166.03	181.531	170.026	161.301
246	197.477	169.714	171.642	200.448	184.726	178.834	158.364	172.089	163.091	174.328	156.923	158.145	172.032	159.173	169.475	156.21
247	175.506	169.984	164.659	168.32	178.767	184.346	178.69	172.388	178.518	165.324	170.974	164.056	161.473	166.667	160.055	160.154
248	171.441	166.212	158.706	158.431	174.967	162.652	177.266	160.332	171.902	171.321	163.06	163.331	168.229	155.468	186.724	165.569
249	190.728	183.44	167.698	198.976	164.622	155.294	221.593	166.247	180.85	177.482	202.985	177.646	165.689	169.189	170.949	181.354
250	165.069	185.74	205.413	187.711	200.959	181.092	184.976	191.978	167.502	187.94	193.067	168.621	175.18	174.576	178.44	164.638
251	183.778	156.549	159.616	173.388	165.412	193.051	198.658	188.262	172.607	156.081	190.946	165.628	163.565	189.546	182.942	157.636
252	158.441	171.266	161.387	197.056	198.638	175.144	169.161	172.026	169.102	183.041	190.968	163.688	161.333	175.36	177.037	160.38
253	167.635	157.193	179.892	160.334	165.653	164.519	183.151	164.056	175.458	157.288	191.53	155.312	163.762	175.552	163.975	163.498
254	185.413	156.616	185.199	163.183	174.512	163.844	192.612	167.071	184.894	183.33	168.374	157.151	159.13	175.226	200.092	157.173
255	156.075	158.639	166.801	171.651	178.218	176.335	188.669	171.239	181.238	156.623	174.94	155.231	155.476	180.688	171.287	169.157
256	199.013	156.076	166.752	170.107	167.753	161.664	167.48	159.575	178.375	174.31	155.544	174.826	166.274	167.87	162.648	164.97
257	156.174	178.339	199.647	167.073	172.135	155.345	161.449	166.279	169.315	161.56	156.087	178.227	159.423	167.757	177.508	187.035
258	172.413	159.594	172.978	155.256	177.875	176.53	173.768	162.519	172.558	156.561	159.935	218.988	161.282	179.034	168.259	185.283
259	183.905	170.498	177.002	169.582	158.985	170.191	168.277	172.991	175.745	173.876	173.429	164.826	159.508	162.695	167.094	203.038
260	172.908	175.879	196.144	181.918	198.776	167.964	167.325	185.976	175.112	165.507	155.958	157.806	195.354	156.365	174.194	157.668
261	167.321	184.536	235.425	174.681	167.851	177.644	173.167	184.108	187.432	160.657	183.077	175.131	158.977	179.775	166.226	177.998
262	173.1	164.673	155.889	170.1	159.973	180.126	157.34	161.252	186.013	169.517	177.116	161.24	172.268	179.475	168.565	160.659
263	171.452	173.114	182.114	156.682	195.167	173.151	163.04	163.567	182.702	155.764	179.224	157.638	157.389	184.027	166.771	156.245
264	168.266	158.244	201.049	206.025	157.418	169.02	191.858	170.971	184.327	158.8	166.949	177.591	179.889	175.307	184.396	156.722
265	186.137	176.775	199.175	166.122	195.136	173.071	194.629	157.581	179.211	187.765	162.544	172.029	155.352	172.913	183.955	163.742
266	172.584	178.548	157.581	197.692	166.911	171.541	173.726	171.642	178.691	181.499	185.426	164.381	157.077	179.948	156.554	155.142
267	168.433	157.6	174.011	182.876	163.535	163.479	186.995	200.711	172.413	173.873	169.364	161.805	163.775	162.873	192.958	165.466
268	164.702	157.691	182.286	208.963	185.246	175.894	180.028	170.5	179.325	168.7	170.738	166.506	155.999	163.466	170.748	155.705
269	160.526	170.55	175.082	180.218	183.917	179.931	178.371	174.318	168.823	188.008	190.742	165.127	156.086	159.507	165.248	174.912
270	156.902	181.524	167.351	177.661	163.256	165.028	166.015	169.5	172.424	184.275	175.892	180.223	168.27	187.284	163.42	164.67
271	181.371	172.058	157.988	173.784	173.101	190.081	220.989	166.353	180.138	177.031	163.593	157.119	176.55	176.583	163.962	159.467
272	179.116	181.637	180.853	211.047	187.592	181.346	156.299	164.626	158.816	156.412	209.403	165.577	159.855	170.135	173.134	162.79
273	176.631	173.173	187.199	179.105	168.231	176.079	187.304	176.645	165.161	178.319	156.371	159.739	161.067	167.038	171.883	168.79
274	167.432	162.04	173.845	156.007	167.924	174.674	165.361	168.333	178.496	155.58	155.513	163.836	183.65	163.167	158.996	168.341
275	159.884	174.136	202.356	163.839	172.828	174.521	173.012	196.179	168.526	162.139	172.794	162.29	200.033	187.615	161.272	173.001
276	163.095	171.003	159.503	155.402	172.228	170.414	158.865	155.421	177.087	155.42	176.998	175.561	186.554	165.804	168.663	160.021
277	169.448	178.65	183.598	157.273	174.853	178.365	158.125	173.476	167.747	184.99	170.205	160.3	172.282	165.874	159.427	156.269
278	162.539	165.386	183.151	192.66	166.815	172.758	172.682	166.973	162.306	173.132	155.809	166.822	170.151	167.993	175.927	166.064
279	195.1	160.901	197.455	186.277	161.261	175.142	177.365	178.021	164.003	156.17	173.009	172.344	172.854	162.126	159.544	155.714
280	155.571	177.18	160.546	182.43	176.819	155.49	165.275	156.127	160.109	155.631	191.394	169.422	155.791	182.786	158.875	155.835
281	185.962	162.531	199.751	178.891	160.996	175.47	187.423	166.752	176.744	156.744	169.361	166.527	164.162	185.752	161.929	167.923
282	186.223	156.118	160.755	168.83	184.276	172.934	180.751	180.125	171.904	199.124	155.719	157.481	167.068	164.619	176.44	155.56
283	170.18	184.196	155.997	156.737	176.652	187.621	168.088	175.823	165.787	206.033	178.122	158.671	167.488	175.544	179.048	176.834
284	176.985	171.16	174.607	167.004	162.547	161.524	161.048	165.752	179.826	159.518	156.514	162.781	165.608	157.094	171.075	155.184
285	184.748	163.808	172.393	185.347	192.062	172.463	172.189	172.884	178.679	177.142	160.786	164.29	167.284	171.374	176.885	173.138
286	183.7	167.526	178.041	165.602	183.545	184.62	162.126	185.474	200.812	167.133	169.774	160.808	159.242	157.345	171.876	155.254
287	179.232	166.518	167.33	165.291	182.073	175.088	169.216	173.739	180.293	156.768	175.289	162.019	160.621	166.247	180.737	155.743
288	179.048	163.25	165.781	208.703	187.257	156.747	181.264	173.989	179.719	156.652	201.232	164.89	164.451	173.942	172.91	190.44
289	167.231	176.974	186.509	193.282	185.247	157.393	172.112	184.376	196.382	181.463	162.452	163.799	187.937	169.751	161.767	155.561
290	161.916	160.248	168.685	161.137	157.618	156.643	164.918	181.147	176.117	167.909	184.235	181.333	169.548	172.771	167.077	200.647
291	172.385	164.796	157.164	195.943	207.321	157.126	155.495	170.249	166.697	176.011	177.36	168.094	187.082	194.613	158.555	158.076
292	177.838	181.2	181.91	189.849	162.548	179.859	162.091	169.721	173.345	171.238	179.907	175.09	165.63	181.641	162.367	163.437
293	183.889	159.182	168.72	158.91	175.989	181.54	166.207	163.806	167.257	157.655	165.814	200.047	190.166	166.96	181.018	202.965
294	183.167	166.421	164.296	201.569	156.914	159.286	165.09	180.346	157.094	188.138	160.334	169.377	159.866	172.346	179.537	156.412
295	173.466	175.005	196.516	156.079	156.779	184.011	173.664	176.536	160.13	168.581	167.339	167.822	167.027	168.69	164.455	179.758
296	167.35	187.737	155.66	189.986	159.015	175.983	176.785	161.994	160.908	170.999	176.406	205.651	161.118	184.615	178.111	167.458
297	190.277	165.832	173.008	157.124	159.845	183.552	178.969	165.983	172.095	181.106	187.168	180.548	178.851	198.878	165.784	169.596
298	174.488	164.756	174.348	167.882	172.903	181.002	185.154	169.514	187.897	171.588	195.954	173.683	183.459	183.482	170.794	199.221
299	184.109	159.931	170.871	187.534	157.006	159.737	186.628	157.368	179.54	176.614	181.499	160.695	167.217	175.725	156.369	173.148
300	180.047	155.678	185.815	155.826	155.751	176.105	178.747	204.546	156.042	170.329	168.813	160.065	161.305	167.332	160.469	157.181
301	162.071	156.082	174.328	160.429	155.909	187.414	171.1	160.853	162.102	165.491	166.051	162.105	170.395	169.278	158.921	178.531
302	169.034	167.529	181.374	160.077	156.391	175.713	175.148	163.825	187.066	168.393	156.555	167.498	162.997	155.379	169.617	164.74
303	170.381	175.995	199.985	180.318	158.537	172.334	181.88	205.007	158.399	179.745	166.721	165.372	161.326	171.935	157.449	160.066
304	179.865	155.716	175.862	215.595	160.575	155.135	161.326	185.767	159.639	187.647	173.691	178.471	180.426	161.478	155.5	163.419
305	158.549	156.698	175.374	205.455	157.695	167.767	162.296	155.516	162.095	156.126		174.551	155.437	170.4	182.777	165.783
306	169.147	176.337	197.975	166.947	163.467	190.848	171.41	166.917	201.608	184.025		162.023	160.898	172.711	166.499	170.517
307	161.406	194.547	184.318	178.448	167.949	160.98	185.433	185.937	188.584	187.47		175.499	182.399	158.783	192.897	198.816
308	159.884	156.796	201.852	190.359	181.436	174.268	157.641	198.007	163.92	163.58		176.512	167.251	156.755	174.687	164.634
309	182.988	157.044	161.886	168.674	187.002	155.234	157.89	161.036	186.756	178.617		159.832	164.329	156.056	168.379	173.926
310	163.404	174.037	170.195	186.639	180.508	193.899	168.175	175.574	174.395	175.445		165.722	159.005	158.253	167.169	187.593
311	183.359	167.831	161.696	161.394	171.425	167.655	180.885	169.095	188.279	160.253		175.97	201.919	181.234	173.555	182.825
312	185.83	171.413	176.884	185.095	158.341	170.985	161.867	178.142	192.901	169.331		169.861	160.4	155.819	165.672	161.695
313	164.358	178.361	161.557	162.391	169.895	173.13	163.583	166.509	168.397	168.192		159.957	155.878	174.446	175.082	156.712
314	163.819	171.969	168.844	166.606	157.152	155.471	177.162	164.133	165.251	175.703		191.938	170.667	183.031	182.542	156.383
315	168.216	175.64	164.111	159.884	196.29	159.405	184.768	156.46	165.181	157.521		191.618	183.63	171.094	166.879	157.322
316	194.324	174.41	165.233	184.887	184.648	156.644	204.004	167.854	187.434	165.031		177.269	163.357	158.89	187.416	186.492
317	171.875	188.738	158.589	169.488	179.521	183.728	178.509	167.113	187.118	168.904		179.038	171.411	160.818	158.095	155.389
318	178.326	189.247	163.056	166.714	157.283	190.469	178.559	155.499	182.717	201.375		159.129	168.284	155.921	161.003	155.703
319	176.857	163.576	175.041	159.428	176.813	158.009	172.327	165.813	183.224	189.038		189.699	158.196	180.576	179.596	155.458
320	176.405	158.783	163.839	168.024	164.519	235.592	163.394	156.861	182.551	178.983		172.693	184.238	171.139	177.174	158.664
321	181.444	176.371	162.132	162.287	168.61	198.05	173.169	156.032	185.253	207.955		170.451	162.975	164.736	172.735	166.227
322	168.424	175.942	174.42	176.684	190.166	181.081	156.78	164.369	166.39	165.253		158.214	168.958	157.919	165.554	157.184
323	177.39	171.996	166.858	181.528	168.795	155.463	161.263	179.861	186.5	181.067		183.679	193.486	168.422	202.146	155.45
324	160.852	198.317	191.028	168.868	159.696	173.135	169.489	156.093	179.313	187.404		169.52	163.92	160.612	170.978	156.558
325	183.905	187.817	189.415	188.302	175.127	178.381	167.313	172.828	189.468	181.948		170.156	166.199	180.062	165.686	155.285
326	178.224	175.482	156.688	155.891	156.885	173.707	156.767	173.881	176.535	157.293		167.872	163.1	167.054	162.353	171.42
327	159.299	194.712	170.201	164.051	172.89	175.284	161.719	155.775	188.049	166.712		169.76	166.384	163.069	190.453	155.935
328	173.318	197.631	167.694	170.564	159.115	180.87	159.536	160.987	174.331	162.671		168.557	164.183	183.936	173.301	162.469
329	188.064	174.056	161.778	171.751	180.545	161.012	170.955	159.064	189.614	192.435		162.11	172.722	156.043	168.244	156.301
330	190.924	178.261	165.459	168.425	175.102	155.664	177.691	164.687	166.632	174.594		170.224	160.044	156.551	179.105	155.367
331	173.714	166.604	156.875	194.967	155.757	158.664	204.171	163.367	155.917	182.072		177.443	185.541	179.831	186.934	161.716
332	173.465	179.734	196.493	173.551	162.261	159.148	188.711	173.795	180.418	164.846		159.936	159.823	175.298	173.126	155.494
333	184.111	157.426	162.378	171.511	160.547	156.911	159.175	172.844	165.657	157.035		182.728	163.679	176.313	160.814	155.767
334	158.595	170.953	175.676	166.96	182.593	155.397	186.968	162.679	185.732	168.88		171.965	176.054	167.333	183.874	156.376
335	176.77	176.49	167.604	185.327	155.317	156.052	176.524	161.465	181.372	155.196		158.299	171.7	163.694	171.139	155.845
336	163.437	158.251	165.948	190.669	191.504	156.498	183.03	177.041	156.117	189.932		173.616	177.884	184.963	157.226	161.499
337	175.799	190.822	163.336	185.146	155.349	178.903	163.614	164.844	184.607	156.12		163.83	178.693	171.301	171.466	176.182
338	168.73	183.08	168.992	166.68	155.723	155.279	158.574	183.085	161.152	173.455		162.209	169.912	159.612	161.554	190.64
339	157.978	158.885	155.784	181.175	169.329	170.168	155.954	175.857	172.408	172.126		167.879	159.31	164.639	186.844	158.042
340	166.261	155.414	179.849	172.079	182.548	166.393	197.395	190.601	160.467	157.068		159.171	159.22	174.629	166.852	177.624
341	171.832	175.021	170.212	176.317	155.775	187.821	191.4	173.794	170.291	155.893		156.679	163.248	174.508	188.71	179.135
342	163.861	168.878	173.498	197.369	164.016	155.466	162.829	164.902	166.968	159.903		156.894	158.724	167.513	182.166	173.603
343	163.409	170.515	176.681	169.022	168.861	196.174	168.455	185.36	167.275	165.513		159.991	179.513	166.176	157.302	176.113
344	178.849	156.173	179.565	165.109	170.604	160.585	159.509	182.356	155.825	177.818		161.753	167.945	164.265	173.947	170.819
345	157.921	162.349	163.486	168.987	180.56	173.773	156.496	164.83	173.601	156.459		161.926	165.883	160.529	165.25	179.804
346	157.761	161.692	164.048	157.042	173.304	197.682	174.69	163.88	158.544	155.409		183.534	167.454	168.834	179.393	156.106
347	181.224	171.572	191.269	191.016	194.204	176.859	191.381	170.736	159.321	177.688		156.554	155.807	157.973	206.727	171.814
348	162.55	188.058	189.859	181.345	184.856	183.723	189.89	172.151	170.215	173.427		162.802	186.629	179.448	159.342	161.134
349	194.928	176.429	180.535	173.266	180.124	157.527	192.986	178.643	179.127	165.349		157.597	178.12	184.581	159.076	156.177
350	172.849	171.125	156.118	189.05	188.522	186.406	159.243	178.747	160.354	157.861		168.007	163.805	160.752	181.605	165.111
351	180.733	173.499	175.089	183.836	185.493	170.808	169.771	185.52	180.543	164.321		169.516	175.49	156.376	156.186	155.827
352	171.556	158.069	162.864	167.156	190.036	186.721	175.714	178.676	175.837	178.56		168.136	174.034	163.802	180.693	166.655
353	157.647	168.952	190.044	169.952	187.217	158.123	202.266	168.624	166.249	191.874		161.825	164.417	178.665	186.245	183.907
354	160.927	155.458	189.583	182.275	175.029	197.505	207.216	183.568	169.798	197.243		182.966	156.378	162.083	199.235	183.221
355	185.233	163.44	192.071	170.185	155.796	193.815	203.323	180.402	183.618	156.598		159.382	170.615	177.676	165.401	181.192
356	156.666	165.067	168.318	175.042	162.302	157.648	175.562	157.82	160.656	178.188		167.335	176.077	162.686	172.121	157.084
357	175.172	178.87	173.259	179.311	157.974	155.99	178.452	170.022	161.114	187.291		161.566	157.61	176.364	165.399	155.727
358	182.103	160.301	166.717	167.543	169.784	157.466	184.743	164.187	172.477	187.608		167.082	193.921	182.087	160.791	179.036
359	191.528	175.534	174.748	186.715	161.383	162.876	172.239	215.876	163.12	155.571		161.262	155.774	185.568	160.957	176.307
360	159.849	198.022	162.899	183.802	165.343	190	205.272	170.168	176.466	165.211		180.789	178.595	169.653	163.628	156.182
361	164.995	156.56	197.036	175.201	155.678	163.147	156.487	161.932	206.338	174.813		161.963	168.473	156.385	171.415	179.356
362	159.339	172.654	178.2	196.695	162.158	165.547	177.601	160.6	156.112	181.335		159.168	171.367	178.111	174.131	187.724
363	170.948	179.682	168.817	158.734	155.793	156.17	178.78	164.509	161.518	189.612		182.188	186.234	194.792	155.631	158.896
364	185.26	159.491	158.394	182.693	162.146	158.542	173.557	175.691	167.061	163.899		174.262	160.102	170.538	220.46	164.529
365	164.239	161.887	191.658	165.175	168.031	162.079	181.468	170.355	162.014	163.973		169.791	163.572	181.734	156.787	155.882
366	170.502	175.969	173.755	183.709	156.963	178.968	172.568	155.734	161.897	161.631		192.629	164.452	156.941	155.557	191.278
367	161.625	181.216	156.576	191.469	187.792	156.257	159.229	214.288	179.542	156.722		185.72	174.029	170.936	171.885	156.025
368	190.013	166.362	162.379	172.28	155.803	184.815	182.243	170.768	184.897	165.443		160.864	168.963	159.298	157.912	163.745
369	159.106	179.367	186.379	179.863	192.072	156.962	191.903	178.185	165.001	171.764		161.093	166.059	181.322	168.693	166.666
370	156.246	171.3	167.3	168.039	155.205	186.34	173.616	183.509	157.352	170.342		186.082	172.983	170.53	173.266	172.445
371	159.018	168.178	173.56	189.763	157.814	159.275	186.543	182.641	165.212	172.257		160.687	160.264	155.583	167.52	155.624
372	181.433	168.19	198.584	157.297	186.938	157.651	169.949	156.579	156.298	165.131		189.425	185.157	179.695	184.624	183.134
373	171.439	162.946	198.443	164.195	165.704	191.623	173.22	198.423	173.375	188.959		166.004	167.367	183.285	185.087	186.35
374	174.336	184.925	195.9	172.339	156.246	157.56	166.103	172.206	164.394	172.072		182.169	180.438	160.102	179.647	177.082
375	167.314	158.88	193.561	174.774	174.708	158.289	172.717	155.337	172.954	175.886		185.632	178.525	185.332	168.808	165.873
376	175.267	166.154	161.672	163.923	167.394	183.177	176.709	155.262	155.74	157.412		165.324	166.744	186.394	159.43	161.349
377	176.256	159.004	198.273	168.583	183.843	177.714	180.551	163.207	170.024	188.822		183.996	189.844	181.72	168.255	157.125
378	160.672	198.044	184.565	188.337	177.313	159.611	179.418	158.164	183.998	192.113		157.999	173.372	170.584	163.709	171.002
379	157.149	200.86	188.126	157.295	155.518	165.797	159.231	163.812	164.436	155.357		169.928	175.878	181.406	173.473	180.255
380	196.409	176.601	195.4	184.205	174.843	200.191	201.934	193.837	183.373	170.464		171.747	171.032	206.903	155.81	165.912
381	168.945	166.365	172.947	182.656	179.11	178.965	175.567	164.114	177.718	156.692		176.237	167.643	167.426	177.307	193.267
382	180.663	167.046	173.425	187.027	164.566	187.621	161.323	165.546	169.922	180.84		161.699	185.496	155.616	164.637	181.121
383	175.135	159.082	187.737	183.671	155.241	161.255	181.453	172.954	159.98	159.962		176.733	174.609	167.395	166.347	164.344
384	157.228	176.921	156.969	190.212	155.307	204.184	169.93	155.898	198.796	171.533		160.762	179.005	155.133	168.988	169.6
385	172.353	169.185	162.92	164.841	188.753	189.986	195.066	155.792	168.484	166.613		161.706	180.77	167.766	186.722	166.316
386	163.025	212.035	164.413	185.642	156.452	169.955	185.137	161.355	184.92	173.169		155.755	175.929	155.634	159.7	182.088
387	159.313	165.286	176	179.464	162.53	158.957	174.077	165.895	179.129	179.407		156.687	176.398	167.266	162.936	177.668
388	173.462	166.252	156.903	167.483	155.145	180.781	156.615	191.112	178.54	155.945		172.594	157.576	163.175	162.133	174.14
389	188.041	173.69	156.112	181.604	155.15	162.599	166.473	164.705	180.042	192.885		178.769	166.381	193.87	164.944	156.623
390	168.326	179.176	158.467	195.551	160.32	185.335	183.336	167.471	170.605	157.324		155.978	197.222	178.134	188.576	155.173
391	167.488	169.519	164.967	163.1	155.484	155.807	159.122	176.299	155.924	182.316		157.148	168.108	160.989	182.069	163.68
392	176.679	156.33	167.591	174.624	156.123	189.81	186.177	156.492	176.779	175.082		155.533	173.093	176.177	160.236	182.472
393	169.955	157.812	184.51	172.303	155.69	172.924	178.775	171.755	174.257	163.122		163.289	172.998	168.434	162.407	197.393
394	178.167	185.782	190.608	159.308	179.326	173.154	174.471	175.762	186.252	165.798		174.919	173.032	155.374	176.831	173.017
395	172.182	182.264	186.071	168.548	172.714	190.413	183.266	164.634	171.805	186.724		179.898	164.329	165.498	165.226	165.699
396	164.637	176.113	159.804	163.411	185.887	182.057	157.913	184.296	168.624	186.695		159.415	164.788	163.809	175.284	156.322
397	161.528	156.151	159.283	172.539	156.479	182.647	165.909	165.133	171.697	168.551		157.773	159.836	168.505	189.313	170.967
398	182.42	170.715	179.991	167.403	186.697	182.673	179.724	155.458	166.032	172.526		159.357	188.856	184.511	181.174	168.786
399	163.237	156.846	184.022	161.579	189.697	156.73	176.173	173.614	162.621	194.073		169.463	164.226	167.731	168.042	163.561
400	180.946	163.994	204.519	179.479	178.576	166.237	182.128	155.531	172.469	193.202		168.551	176.621	156.888	161.639	178.624
401	161.889	173.749	204.212	180.043	182.605	189.356	165.911	174.05	184.052	163.377		203.679	189.814	172.979	184.198	156.676
402	181.233	203.615	198.39	197.463	179.11	174.773	171.145	175.148	181.444	174.656		177.359	162.867	170.832	161.606	166.834
403	181.923	158.805	157.274	183.298	167.835	198.61	157.838	184.59	194.804	169.961		169.809	171.411	168.823	163.931	177.627
404	171.722	183.23	170.132	188.395	157.53	165.173	169.146	187.562	188	178.706		163.449	168.214	182.863	163.706	170.185
405	191.008	177.887	159.004	179.601	164.314	174.763	177.466	163.611	171.641	165.69		173.662	164.867		156.493	160.696
406	179.772	172.043	161.986	184.922	174.887	192.391	181.795	184.314	157.016	179.331		191.07	170.142		157.523	186.826
407	167.21	181.293	168.144	176.267	179.209	174.158	208.588	170.268	168.421	156.126		157.191	176.679		159.013	168.254
408	159.514	157.522	157.541	192.837	199.093	189.781	167.094	155.232	168.85	178.645		166.818	161.657		174.386	176.331
409	162.632	161.585	158.772		183.592	172.877	169.964	189.224	197.884	156.618		173.615	192.99		165.494	169.006
410	165.59	200.068	201.134		163.894	188.326	187.325	176.138	172.469	176.449		164.237	175.953		156.338	156.897
411	163.331	167.367	159.43		155.275	172.895	168.996	155.559	169.025	162.095		181.313	168.142		169.153	182.701
412	193.678	180.526	159.444		186.174	185.473	163.225	155.226	164.514	157.221		166.123	167.15		173.772	162.248
413	157.925	184.86	166.694		157.673	166.603	208.409	155.384	194.158	166.334		200.21	161.054		178.061	188.98
414	163.377	185.081	169.26		155.402	171.845	174.792	158.229	170.479	199.551		167.606	169.751		158.94	172.173
415	179.188	156.112	192.495		160.913	196.686	175.504	160.759	171.978	167.872		174.533	160.77		162.662	156.233
416	180.766	171.079	174.185		155.474	179.228	191.574	171.831	180.405	176.77		166.699	170.81		163.698	169.482
417	163.87	168.437	164.159		156.551	174.554	156.379	168.933	178.802	179.77		156.168	184.484		176.231	187.253
418	158.927	176.913			160.637	157.389	181.65	180.746	175.017	180.441		157.672	168.744		183.892	163.299
419	178.99	164.594			156.989	171.757	182.188	191.672	188.087	160.076		212.196	163.46		176.124	164.123
420	177.587	171.643			155.139	174.037	159.894	174.474	157.016	171.795		171.715	159.725		166.696	160.391
421	182.732	175.694			179.586	163.66	175.403	165.821	191.326	170.837		162.729	164.591		170.922	186.427
422	171.78	182.198			160.584	171.528	157.952	191.624	159.871	156.349		166.608	157.69		167.717	180.834
423	185.294	166.541			158.467	174.961	163.42	179.479	159.528	187.697		163.559	168.182		156.345	204.643
424	164.671	181.459			155.362	184.543	186.482	157.757	180.936	164.724		165.974	164.594		176.282	177.698
425	164.217	179.425			157.855	175.618	160.061	190.206	170.207	163.429		179.233	218.085		183.306	157.477
426	172.56	155.518			160.992	190.669	203.471	176.971	176.417	178.44		180.703	156.137		174.412	179.417
427	157.665	170.004			184.369	176.918	181.698	162.163	169.98	178.255		160.948	159.998		182.837	201.918
428	176.854	184.043			155.8	164.11	199.362	164.484	174.845	166.502		189.213	182.743		175.826	184.295
429	173.754	170.965			162.925	170	156.292		187.872	155.415		159.865	179.783		178.02	184.575
430	171.061	155.529			177.535	170.769	162.557		168.987	156.202		156.097	159.232		171.032	192.316
431	168.582	177.431			157.259	171.423	221.456		160.098	198.761		167.579	157.851		183.075	175.308
432	163.38	167.611			178.76	175.458	165.608		162.674	186.958		162.706	163.263		165.772	171.297
433	184.369	164.532			172.92	175.628	165.896		165.949	176.829		171.042	181.575		176.95	163.333
434	158.876	188.318			182.107	162.743	162.768		181.171	170.055		162.861	174.03		165.579	179.849
435	155.506	195.917			167.632	204.236	157.265			179.244		168.775	173.113		177.041	173.921
436	163.472	171.525			156.317	182.136	178.281			186.473		177.944	158.123		174.277	165.973
437	167.338	188.93			158.154	159.406	160.144			172.507		187.273	168.795		156.661	171.242
438	159.481	171.108			170.06	165.502	178.095			182.175		186.683	161.489		157.494	181.696
439	186.546	177.124			170.94	172.508	185.452			164.176		187.787	172.544		157.061	182.287
440	177.694	172.391			171.526	158.163	156.947			190.477		191.474	164.843		176.212	169.706
441	159.401	178.335			184.406	171.804	185.167			170.792		171.878	174.932		162.849	170.504
442	161.303	190.616			163.513	175.732	156.551			182.932		190.044	172.095		185.117	158.014
443	165.783	174.756			187.942	191.781	172.222			155.352		176.657	166.627		158.566	184.96
444	175.091	170.372			173.801	181.79	168.234			180.383		165.589	173.956		185.931	164.286
445	167.116	161.568			166.79	168.06	183.288			155.696		171.626	171.893		156.383	205.854
446	156.613	183.86			163.872		192.634			186.907		162.659	183.931		168.488	188.12
447	170.999	159.914			193.988		180.315			186.546		173.111	167.918		164.369	196.244
448	172.685	177.539			176.335		156.455			186.743		204.106	162.63		174.071	155.419
449	174.72	155.176			176.279		161.692			187.346		156.755	175.947		175.937	162.933
450	182.638	173.154			164.058		157.896			167.473		179.971	162.132		165.069	173.048
451	200.345	200.47			183.082		159.914			172.263		171.367	162.339		166.646	165.365
452	167.601	168.168			180.88		159.816			197.289		161.399	166.928		161.231	181.014
453	173.919	199			183.877		163.86			182.943		174.566	174.987		182.903	175.37
454	160.669	179.531			157.39		160.226			178.285		168.556	174.309		160.205	199.615
455	171.194	156.484			155.447		161.12			165.929		183.243	185.132		179.519	183.153
456	181.917	173.541					160.876			186.323		192.191	163.315		174.982	156.153
457	159.835	178.458					182.54			156.612		162.843	184.048		177.198	180.019
458	166.504	176.465					179.827			207.305		174.246	181.03		165.532	157.672
459	165.022	194.089					161.071			180.303		165.895	187.843		175.169	155.246
460	167.593	159.277					192.989			190.043		170.367	197.759		177.996	171.791
461	177.29	188.163					156.65			162.794		159.949	185.629		180.725	183.479
462	158.136	169.631					164.853			218.615		155.559	201.81		195.432	162.765
463	167.866	165.215					176.866			174.43		160.064	173.508		161.231	183.909
464	172.106	182.613					157.472			170.31		174.757	167.838		156.592	158.682
465	180.54	185.042					163.971			186.907		171.117	183.851		156.65	176.436
466	178.676	169.38					183.512			168.228		187.414	177.082		163.706	183.419
467	155.872	177.305					174.422			159.045		169.601	179.463		160.178	164.759
468	165.01	194.515					178.172			155.868		164.717	189.54		156.453	184.114
469	159.292	171.414					170.114			162.376		169.654	164.756		185.845	169.773
470		162.136					157.092			178.067		167.48	162.498		178.696	171.189
471		177.093					176.048			168.225		163.897	161.966		171.363	155.725
472		168.952					176.146			169.858		170.595	168.038		172.339	155.798
473		174.526					174.06			167.839		155.748	178.804		167.955	156.376
474		175.244					164.658			155.559		179.212	162.226		195.054	161.547
475		186.812					170.806			169.565		160.453	162.109		159.487	155.167
476		177.22					196.905			157.377		163.656	168.434		171.884	155.622
477		192.398					196.552			163.117		164.462	163.793		166.412	158.173
478		176.829					169.06			158.337		163.773	186.153		156.929	174.983
479		200.961					192.221			157.367		193.217	163.959		162.883	155.32
480		202.01					161.707			155.189		172.789	175.172		177.344	156.012
481		169.046					155.435			165.348		164.151	168.999		159.489	178.199
482		158.121					190.061			163.09		162.851	188.727		181.975	178.31
483		156.306					169.161			155.93		164.904	168.684		157.659	166.096
484		161.615					202.109			156.828		161.208	191.102		193.744	158.206
485							206.636			176.756		168.49	181.166		156.833	155.979
486							194.034			187.819		180.77	192.433		177.788	170.53
487							176.708			176.676		176.636	162.35		170.214	199.108
488							180.354			173.523		161.744	169.588		159.779	159.632
489							170.881			183.039		164.788	166.431		171.769	155.509
490							164.44			178.981		156.086	182.756		165.411	157.603
491							182.904			165.183		173.225	156.657		180.51	158.148
492							175.893			170.82		180.137	175.857		180.584	174.923
493							193.19			190.411		178.15	158.343		162.9	155.546
494							169.081			169.027		170.597	172.046		164.612	155.402
495							178.871			156.988		192.234	166.284		177.819	156.68
496							195.946			167.256		159.979	155.892		178.02	156.059
497							204.436			177.604		160.991	177.343		162.649	157.319
498							171.468			161.66		163.848	176.188		160.124	166.047
499							164.472			175.76		163.657	171.329		185.805	168.035
500							194.008			159.676		156.847	186.479		166.841	191.519
501							167.525			181.804		172.776	181.244		166.978	159.056
502							199.385			166.874		180.457	179.581		162.291	155.592
503							181.882			172.721		169.203	175.807		173.084	157.371
504							173.369			173.834		165.631	186.585		164.715	198.265
505							181.793			168.53		167.447	162.268		155.946	162.125
506							181.528			155.954		175.763	168.695		172.299	167.176
507							195.481			175.581		170.919	185.522		166.6	184.515
508							185.124			187.786		180.694	187.227		182.149	178.2
509							190.329			162.473		180.976	194.316		176.881	163.577
510							192.935			180.138		161.07	193.067		160.436	186.807
511							169.164			159.377		180.273	171.897		180.354	187.425
512							192.85			162.313		158.699	185.448		166.882	155.335
513							176.923			175.615		174.675	156.416		155.684	155.757
514							188.13			172.301		160.409	170.988		156.691	195.106
515							157.152			175.434		161.161	186.884		162.098	169.77
516							204.982			155.808		162.805	181.946		161.52	170.659
517							180.577			175.928		165.279	181.737		177.302	158.313
518							179.453			156.3		162.461	163.391		155.393	165.061
519							174.757			178.107		166.032	212.147		169.942	159.521
520							173.712			157.269		162.195	160.312		181.334	165.741
521							201.855			166.395		175.783	176.817		175.017	187.517
522							177.254			161.686		165.846	179.041		167.929	155.804
523							157.815			155.819		156.403	172.81		167.139	184.729
524							191.426			162.116		185.552	168.457		184.796	155.634
525							166.106			166.618		156.24	163.468		185.56	199.405
526							165.801			160.852		163.331	158.605		189.943	177.367
527							175.586			161.181		160.341	176.307		162.4	191.096
528							197.107			161.712		168.031	170.443		173.578	183.115
529							161.436			163.533		163.316	170.271			165.942
530							197.559			157.787		162.939	166.856			157.637
531							156.567			169		161.15	184.372			171.263
532							158.269			164.354		178.126	163.994			174.397
533							164.767			156.056		168.054	171.828			155.538
534							190.267			156.977		171.596	164.485			165.758
535							157.578			199.432		167.703	181.606			157.446
536							165.735			157.87		161.055	186.964			164.785
537							166.527			185.539		167.66	168.372			171.192
538							174.31			191.269		211.503	164.331			159.336
539							177.188			167.238		161.601	173.404			163.816
540							169.699			155.369		163.938	170.333			155.461
541							208.052			159.572		159.233	156.222			206.618
542							182.397			155.399		184.423	179.739			155.966
543							177.364			172.941		164.643	190.013			190.516
544							193.331			164.597		170.714	178.066			171.149
545							191.089			155.916		155.806	172.938			155.824
546							196.596			156.425		163.3	179.043			172.07
547							174.966			177.135		163.817	183.192			173.533
548							164.204			159.677		161.281	170.996			159.839
549							196.621			155.365		164.024	177.955			159.155
550							186.743			156.356		170.688	161.903			177.828
551							180.299			174.231		178.706	196.863			155.886
552							200.871			179.951		165.724	185.023			155.408
553							155.324			168.236		157.069	164.026			177.492
554							189.786			157.792		161.451	183.965			167.401
555							156.668			156.592		177.203	168.324			191.245
556							202.245			179.804		165.7	167.682			156.115
557							197.249			158.607		177.49	157.472			192.746
558							189.391			165.271		167.935	170.379			157.184
559							192.554			164.463		183.86	167.369			156.746
560							194.52			176.749		175.094				157.383
561							161.034			168.925		179.848				156.102
562							164.071			182.216		171.364				156.032
563							156.377			160.941		158.983				158.212
564							195.166			182.819		173.196				155.842
565							156.877			234.842		159.507				159.413
566							192.082			179.794		178.207				155.786
567							156.335			156.367		176.843				155.2
568							198.707			173.155		172.676				155.724
569							158.146			175.718		173.573				177.3
570							177.158			179.15		164.679				159.821
571							198.35			157.883		163.013				176.43
572							178.567			172.704		174.048				156.404
573							169.576			173.347		182.819				158.587
574							176.226			158.782		198.174				158.101
575							178.78			155.371		180.509				164.968
576							156.826			170.375		164.194				155.231
577							163.301			164.214		167.594				186.959
578							172.713			219.422		160.81				157.649
579							163.539			158.371		171.146				155.409
580							190.501			172.64		168.448				157.854
581							214.501			192.41		167.733				165.164
582							156.736			155.567		163.995				155.657
583							189.99			172.287		158.639				156.882
584							185.485			170.774		177.162				167.372
585							181.482			182.33		182.857				156.086
586							176.042			161.33		161.222				182.142
587							160.919			172.114		181.105				158.913
588							173.692			164.988		165.797				171.099
589							164.835			172.511		169.077				182.746
590							158.665			157.724		181.091				179.803
591							181.374			166.986		157.913				173.11
592							181.4			161.509		167.994				156.472
593							169.904			160.935		167.951				182.829
594							170.014			180.96		173.585				156.593
595							168.897			172.462		199.088				180.178
596							157.425			155.692		164.993				191.651
597							157.61			176.57		177.03				162.827
598							189.365			164.563		188.857				188.803
599							174.323			162.537		165.526				184.838
600							186.728			160.615						156.706
601							201.66			168.526						156.074
602							174.769			183.686						182.886
603							155.601			188.317						167.357
604							161.081			180.206						155.392
605							161.814			171.259						170.114
606							156.361			159.52						156.409
607										193.202						173.03
608										156.473						155.92
609										163.147						182.84
610										178.466						170.689
611										195.302						177.523
612										163.386						179.788
613										183.509						183.91
614										213.669						157.169
615										156.368						155.527
616										173.692						156.312
617										161.161						188.222
618										156.071						166.581
619										178.533						156.464
620										186.392						191.421
621										194.105						159.813
622										163.613						190.625
623										156.207						160.487
624										157.07						182.424
625										168.034						182.694
626										204.935						155.61
627										174.005						158.06
628										190.179						171.278
629										186.601						158.207
630										166.483						157.834
631										158.64						159.004
632										159.093						155.235
633																169.738
634																163.081
635																192.123
636																180.103
637																155.956
638																173.429
639																171.731
640																159.152
641																191.154
642																170.283
643																155.781
644																161.796
645																163.368
646																160.871
647																155.679
Summary Statistics
	Wild-type	PF23/pf23-1; WDR92/wdr92	PF23/pf23-1	WDR92/wdr92	ODA1/oda1; ODA3/oda3	ODA1/oda1	ODA3/oda3	ODA5/oda5; ODA10/oda10	ODA5/oda5	ODA10/oda10	ODA6/oda6; ODA9/oda9	ODA6/oda6	ODA9/oda9	ODA4/oda4; ODA11/oda11	ODA4/oda4	ODA11/oda11
Number of values	469	484	417	408	455	445	606	428	434	632	304	599	559	404	528	647
Minimum	155.2	155.2	155.2	155.3	155.1	155.1	155.2	155.2	155.2	155.2	155.1	155.2	155.3	155.1	155.2	155.1
Maximum	207.1	233.1	235.4	226.1	207.3	235.6	221.6	223.3	229.1	234.8	212.1	219	218.1	220.8	220.5	206.6
Range	51.9	77.93	80.22	70.83	52.18	80.46	66.44	68.07	73.94	79.65	56.96	63.76	62.8	65.63	65.24	51.48
Mean	171.7	172.2	173.5	172.2	174	172.6	173.1	173.1	172	171.1	173.6	169.7	171.1	170.4	170.3	169.6
Std. Deviation	11.12	12.15	13.25	12.58	12.98	15.37	14.46	13.47	10.93	12.2	13.65	10.17	10.38	10.74	10.48	12.56
Std. Error of Mean	0.5134	0.5522	0.649	0.6228	0.6083	0.7287	0.5876	0.651	0.5248	0.4854	0.7828	0.4154	0.4389	0.5344	0.4559	0.4938

## Sheet: Beat Frequency
Table S8: Swimming velocity, beat frequency, and cilia length of Chlamydomonas single and double heterozygous diploids
Supplemental data for Fig 4B. Beat frequency for each strain is measured in Hz
Summary statistics for each strain is included at the bottom.
	Wild-type	PF23/pf23-1; WDR92/wdr92	PF23/pf23-1	WDR92/wdr92	ODA1/oda1; ODA3/oda3	ODA1/oda1	ODA3/oda3	ODA5/oda5; ODA10/oda10	ODA5/oda5	ODA10/oda10	ODA6/oda6; ODA9/oda9	ODA6/oda6	ODA9/oda9	ODA4/oda4; ODA11/oda11	ODA4/oda4	ODA11/oda11
1	54.2495	27.8884	49.4761	36.7295	60.0579	51.2091	48.4848	39.6417	41.1184	30.9494	51.4419	37.9213	42.2716	60.2968	43.038	38.7324
2	59.9745	60.0579	20.5832	37.3614	38.4448	57.6369	52.4412	42.8994	41.5913	65.3557	62.2914	44.0341	43.4109	38.698	31.7389	47.3773
3	53.1208	57.1983	19.4489	38.9105	60.4982	46.7626	27.1948	20.4838	74.266	53.6673	52.6316	45.954	31.8264	41.4634	49.1284	47.5162
4	51.3552	43.3369	50.3455	18.4515	50.7812	67.9916	19.8915	57.0276	40.6002	52.4635	68.3544	43.8472	31.9596	59.3128	57.8704	47.3773
5	60.0362	50.7799	70.5882	19.8372	61.5711	62.8531	22.5127	55.9441	35.2772	59.8065	55.7342	33.3092	57.1992	71.9711	62.0928	30.4251
6	53.0822	44.1767	52.7826	49.236	63.1365	31.3376	34.2857	45.8831	47.4453	66.1844	59.0452	59.7315	33.7963	45.1694	38.7779	50
7	60.0796	36.7279	22.4231	20.9917	55.0775	60.0362	49.0417	47.491	58.5975	51.2129	49.2126	33.9576	33.2262	46.6546	50.0928	27.6923
8	46.9986	39.604	76.2608	19.1751	52.5362	50.9683	46.2138	60.1599	43.4783	58.1818	63.4359	30.6122	45.5235	46.0158	33.9559	49.8084
9	47.4614	18.0451	21.1071	76.7824	53.3752	59.7177	20.4918	64.2955	48.433	45.1389	55.2259	38.7737	48.7805	41.6493	56.5097	44.2011
10	53.7975	48.855	70.4509	38.7722	54.6624	63.9386	39.1869	52.1354	36.3196	40.1047	53.8352	46.8085	35.6265	59.8097	66.335	51.2091
11	53.3689	59.2	32.2055	67.6101	28.5714	63.1118	50.936	43.8596	20.7433	27.3438	51.5807	68.2594	28.3806	50.5297	29.5587	46.5793
12	59.8726	40.9277	52.1739	33.7079	57.7689	48.7843	50.8116	53.7944	33.4414	42.6667	60.4815	58.7534	27.668	31.8725	37.0603	47.8723
13	50	59.893	53.3911	46.875	45.5137	26.1501	50.391	43.6364	46.3576	63.7738	57.7933	46.9083	55.2633	38.1573	47.1545	48.4211
14	39.052	59.4855	20.0364	26.1661	53.6972	68.3349	49.195	41.7867	51.7529	22.1465	48.2359	40.7965	27.881	40.1284	73.0816	49.7738
15	58.7045	22.4719	47.9233	47.8011	29.5455	60.0744	49.1159	53.9846	59.9022	37.9107	45.9543	31.8066	44.2623	20.552	40.5605	48.3871
16	50.0232	42.9907	59.9201	46.0405	60.0522	58.1281	50.4323	59.5855	32.0181	18.5897	60.1145	72.4044	53.2302	42.623	57.3034	18.3007
17	73.0223	36.9501	72.9167	29.483	56.541	50.813	54.5455	50.6618	45.1128	46.1969	50.103	50.8167	47.4968	54.9645	40.1284	43.1034
18	58.1614	50.1355	42.8189	65.5308	54.8112	51.4447	40.6757	69.6118	47.6386	51.7104	53.7037	45.7143	51.8825	59.952	39.7898	47.1597
19	41.6353	35.9905	44.4744	64.5793	33.8681	26.257	48	51.114	77.0791	63.5425	55.5005	39.4973	68.1115	55.0351	33.763	42.1109
20	77.6398	48.7805	45.1745	37.5	40.2926	42.751	46.252	66.6667	45.6432	33.477	53.3778	58.7659	21.0748	46.5919	73.0519	47.7032
21	63.6132	33.5842	35.0263	44.4104	49.4037	53.8827	52.9501	46.1783	42.6136	45.1613	57.4913	38.9344	36.4146	50.9804	73.3945	48.8506
22	49.3827	61.4859	64.3939	31.6281	60	20.7305	49.5768	47.9705	47.7112	68.6016	42.2416	33.1384	63.3663	41.9162	61.5234	47.6858
23	51.4604	45.1866	35.984	30.4926	63.3947	52.5262	61.7792	45.0581	36.78	48.7805	53.7313	49.0196	59.7857	24.026	77.1388	39.5062
24	51.5873	60.3372	52.7831	58.3804	48.4211	59.542	50	47.3118	47.1869	43.3735	52.161	49.2813	42.4312	75.8377	38.8446	51.3595
25	54.4747	45.3333	40.8635	42.8571	32.1031	61.8146	52.1643	52.1886	58.3255	31.2447	59.6708	45.1613	37.225	67.7638	40.4984	51.9288
26	57.0342	56.2527	54.1057	35.0058	52.6316	55.7164	55.5974	65.8153	50.2666	38.4615	54.6559	63.1868	41.9012	72.6172	24.3056	45.6853
27	54.7337	39.5906	40.6396	22.4936	47.2973	50.8475	58.1114	39.3443	47.5543	53.012	46.7938	46.1394	38.9527	45.0185	28.8462	51.3126
28	61.144	28.2828	46.6418	45.045	54.1311	69.5652	40.7286	29.9276	39.0625	37.0813	60.3291	39.8671	19.945	31.1031	38.6473	38.61
29	37.4487	46.0606	65.5977	35.5872	57.3356	60	49.2866	57.8125	43.0293	67.1256	60.1636	68.9076	68.0147	22.4231	24.3722	51.9059
30	66.8016	47.0297	40.6291	39.3258	40.1396	59.6546	48.6085	32.3353	24.3568	37.3534	60.1436	42.2323	24.9688	35.8035	44.0744	42.3729
31	76.6823	50.4673	45.2303	23.6735	57.072	62.3003	34.7645	50.1433	49.3359	40.146	52.8169	36.9733	28.4784	50.9297	36.8764	41.3005
32	54.9065	32.3887	60.251	38.3646	28.4444	68	18.4332	74.0741	48.3871	65.4936	35.4806	46.4955	50.8614	22.4231	56.0579	52.5292
33	68.7575	61.2536	51.1535	30.4956	18.5567	52.0231	37.6674	48.4848	50.7812	37.037	63.9456	45.068	30.0429	45.0311	36.1842	45.679
34	39.753	43.2	48.4472	79.3804	51.5362	20.3453	64.9087	60.8424	46.8986	66.242	51.4801	63.4802	45.8221	45.911	48.8817	60.1173
35	36.2377	57.412	31.969	43.1894	54.5171	59.7166	18.0832	68.268	49.1863	60.4534	57.783	35.6589	42.0332	42.3729	37.3794	70.922
36	48.5762	35.8974	46.4135	40.7186	61.4137	29.3624	53.5262	69.0778	46.6377	48.1586	59.0577	40.4669	43.722	61.7849	46.9208	46
37	63.2479	79.5542	20.6897	30.5755	63.0682	46.5739	20.0291	66.7838	39.959	58.0431	53.5077	45.6853	30.5355	44.4811	29.9795	51.4403
38	43.038	59.9201	42.204	34.8653	62.3946	50.5618	22.4231	52.2979	39.3908	52.1886	61.2073	60.0546	40.5797	41.5196	35.0814	45.4545
39	60.0362	46.6989	52.4412	30.6966	31.746	52.665	43.7613	38.6117	32.5763	50.5902	54.5712	32.1951	46.0653	46.7906	67.9095	66.0661
40	51.6667	49.7238	28.5714	59.5611	54.8961	56.6038	48.7145	52.1008	48.1826	38.961	67.0038	40.0391	33.2384	34.4828	57.5045	34.7197
41	75.5877	19.8113	66.1654	59.7826	77.0156	51.7241	29.6564	71.4286	41.4046	22.7273	55.7377	38.6179	40.7041	33.4672	60.1449	40.3147
42	44.4297	49.4411	46.7836	34.3329	39.1587	46.7197	22.4231	55.8003	44.9859	33.4076	60.5469	31.4548	37.1058	58.7629	34.6651	61.0619
43	62.9723	54.9451	42.7192	30.8311	76.5391	42.1585	49.5479	51.5625	39.7022	44.905	51.3834	42.9484	59.6745	43.1211	40.9731	29.2948
44	52.1236	60.1504	39.929	60.0362	57.6653	62.8466	50.3331	43.8521	49.0798	32.1229	57.5414	59.593	42.7481	49.4753	50.5676	21.9298
45	46.3	40.0884	42.4967	41.4313	36.3423	38.6643	57.5045	49.458	41.2926	48.1586	51.797	38.1194	57.775	49.3976	40.1046	43.4783
46	18.0908	56.0662	39.6226	40.8719	21.6049	20.1342	60.0362	44.0882	55.7977	52.3732	42.7807	55.4839	28.7099	22.4231	34.8361	48.8708
47	49.8812	64.3107	46.9974	18.5185	54.6448	50.2415	44.1564	51.6129	79.3072	59.9455	51.0949	19.337	55.2381	21.3382	47.3637	55.6291
48	53.202	42.8934	41.721	36.7475	43.75	34.6864	59.4452	45.1977	29.8507	49.1551	45.6919	39.6341	46.5278	53.9906	42.4671	46.3387
49	52.5568	48.2612	51.9366	42.838	59.7303	21.0804	20.4082	48.9865	44.6097	36.1664	46.1538	30.3644	44.3951	60.0362	44.4444	51.2821
50	37.6686	47.976	19.9667	34.1997	50.7479	43.3566	56.7951	54.0984	46.5839	42.4978	58.4226	41.3534	19.3861	47.1597	41.7457	47.0673
51	53.1915	49.1803	62.0155	59.7668	43.5566	58.3215	42.917	52.4079	58.5895	18.4448	54.4444	39.5257	46.3623	19.6802	39.6197	68.6398
52	52.1008	41.9048	42.1456	35.3448	45.208	52.3732	47.6804	47.7002	51.0204	50.0611	52.9876	29.9401	37.1134	46.8432	63.8446	48.0427
53	56.6968	48.1981	23.1469	59.8893	52.7114	38.835	58.9255	46.4286	55.3345	23.5081	55.9254	36.9128	46.697	40.9357	58.7382	48.8455
54	53.5456	21.4541	60.5916	59.8893	55.7443	29.7952	65.8436	75.2972	47.9651	29.9591	41.7155	56.4195	67.3813	22.3464	38.3581	47.8632
55	46.2963	51.7241	50.308	36.405	51.7483	53.5354	55.8161	44.6735	58.2278	62.7306	66.5399	29.6564	56.1151	44.9236	49.9555	69.3916
56	48.376	18.5567	41.5045	32.1508	55.1918	23.4586	49.9244	41.3885	60.0293	67.6311	62.6043	39.2442	48.7522	66.1213	37.3737	49.8482
57	52.7817	32.3774	20.9618	61.3497	58.2192	23.4528	19.73	50.6567	46.0922	40.2053	55.7404	19.3349	46.3235	46.5675	33.5946	46.6761
58	48.9362	70.6767	40.6616	77.821	32.1169	21.3382	62.8803	59.9662	42.0118	40.1396	52.0275	36.5809	34.9762	38.2294	37.3599	51.2164
59	20.0617	44.2478	44.7154	58.296	61.5883	34.1724	45.3709	28.6026	49.6706	44.5177	44.0626	35.7616	53.653	45.8716	47.5436	78.3133
60	60.8696	48.6049	63.0372	39.0207	58.7695	53.0303	68.0191	47.3538	30.2237	44.6393	51.2147	38.8117	44.4811	36.4254	50.6329	52.1236
61	55.1075	44.1176	61.8956	45.8333	50.1193	59.9572	27.0492	18.6608	59.5883	30.1411	55.6465	54.007	61.1076	29.6846	20.5523	64.5161
62	57.8035	47.561	61.6114	34.5212	49.8008	35.7817	44.3038	20.7337	34.5388	45.0188	57.5916	52.5624	44.4015	28.8919	45.9313	51.6585
63	20.8457	63.5776	46.2863	57.5758	55.7143	66.7976	51.1296	42.966	25.641	37.6516	58.4726	39.1134	40.39	32.9835	27.381	39.356
64	30.8943	62.2568	38.2046	36.6581	28.7081	51.0282	61.2245	52.8145	43.8111	47.3815	51.4851	67.2897	31.0022	25.0447	32.2114	22.8495
65	45.5501	65.3595	45.7038	40.4135	55.2239	27.311	61.1814	41.0184	33.2717	56.3094	55.9254	71.7256	37.6544	39.2749	42.6136	60.8108
66	23.8764	38.0165	62.7666	54.0739	53.8194	49.3151	22.3714	59.816	19.9601	59.8681	56.9476	38.6555	31.0559	41.4053	53.8721	64.8855
67	55.5556	47.0588	45.3686	39.9795	49.3827	59.727	49.7336	59.3343	59.7701	61.086	57.3099	64.6901	42.841	41.1423	44.772	64.9547
68	60.3306	48.1928	55.2764	60.4752	68.9207	56.7537	60.0362	58.3804	54.8425	33.1754	59.1216	21.9409	58.9226	42.7273	62.8019	44.6194
69	24.0586	36.036	61.1111	64.1221	57.4713	53.1208	55.6962	59.6591	55.3846	46.3097	57.1809	58.9102	43.6205	39.1304	48.1002	44.9102
70	47.3644	51.1364	44.5168	49.1284	18.595	38.3189	35.9195	20.5371	47.7099	35.3768	18.8065	44.3828	50.7317	40.5294	55.4675	74.1301
71	65.2591	32.5301	21.4797	35.503	33.6658	62.2407	60.0353	49.6689	64.3695	61.7564	33.1289	41.8343	45.1866	36.6109	43.4343	53.0786
72	50.6958	37.2698	20.8835	45.9082	48.227	50.4673	56.3595	49.2063	36.9844	41.6499	22.4231	64.7541	42.0168	62.3145	45.4223	52.2959
73	38.2328	64.2722	57.1429	33.9321	53.0822	58.4677	45.302	50.4673	63.7119	54.878	59.6206	32.8571	34.4388	49.6241	58.346	49.9577
74	59.9119	42.8266	36.3783	22.1239	25.7732	71.1463	51.0328	49.8008	46.9432	21.1516	48.6726	41.6667	46.7762	43.1211	50.1974	42.4809
75	53.7736	26.7094	36.4702	48.1465	56.8182	60.1751	60.1504	53.7849	48.3314	70.7965	59.9278	55.4855	20.3785	44.6224	41.8782	48.4522
76	19.6262	42.1053	44.6281	41.3885	50.6073	57.4555	40.1447	49.5238	60.5355	34.9162	58.6718	50.8903	40.8805	19.0616	59.927	36
77	53.5019	40	43.2778	60.1685	45.9313	56.713	45.5342	52.0224	59.8802	49.8444	60.7083	79.6813	36.5672	48.288	56.0959	48.5021
78	33.5052	45.1128	44.7154	44.0504	47.0488	60.1023	28.0374	50.0782	38.835	50.5529	57.2139	32.2368	39.3901	20.5479	59.4595	40.2333
79	60.0707	57.7849	44.2133	47.1414	44.3346	67.1902	52.8351	45.9144	31.4861	39.7074	53.2446	39.726	58.2489	69.7279	55.7293	53.7634
80	62.5954	41.4343	32.1523	38.3333	73.4824	48.8678	70.1312	42.8696	58.6371	47.6762	58.8235	41.3223	51.7179	22.4231	37.1298	56.8562
81	45.6323	37.225	43.9739	78.7781	61.7134	40.4858	57.7438	46.729	42.9688	78.4044	59.6026	44.2842	43.9189	52.4412	55.8376	44.843
82	52.8053	65.6753	63.6663	46.2929	44.9326	30.4636	53.3333	50.2577	61.0734	41.769	46.0797	56.2545	30.5936	59.9854	49.7336	25.7611
83	54.7945	40.2778	77.8643	44.6281	20.2752	40.8627	57.9439	44.0613	60.0962	41.7941	60.1827	58.5458	51.7759	52.6849	51.4706	47.5594
84	54.6559	47.0348	56.8627	37.415	60.0362	60.3306	20.7373	59.9803	44.6781	50.7812	58.4927	74.4186	65.7051	45.2418	40.9699	55.2381
85	43.3071	63.7813	37.3002	38.0228	49.7573	54.1205	57.9939	47.619	51.6432	45.7797	52.9595	37.1747	24.5052	38.9764	21.0918	32.8771
86	60.1002	37.4101	35.0877	41.2946	56.1983	47.4123	65.4762	61.194	37.8446	73.8832	56.6166	45.819	44.3182	49.0018	45.7447	39.7506
87	62.9295	42.9293	60.7595	57.5843	76.4855	57.4099	60.3376	50.2008	39.783	43.3962	58.2307	30.9182	34.0681	44.6154	31.0065	20
88	54.2636	59.7484	49.5868	28.7162	58.4145	48.0982	51.2935	49.2958	43.5339	32.9457	56.338	55.2826	37.9147	46.4481	70.3934	51.0018
89	40.008	22.0183	49.6054	59.9647	51.8519	53.3881	51.756	43.0328	47.619	21.611	53.75	38.1526	50.9684	47.41	50.8827	53.0483
90	49.2778	76.779	49.5868	42.6829	29.2276	60.0362	18.7166	25.1716	65.9072	43.4783	60.7553	55.2147	48.1119	59.8104	52.0796	47.0383
91	27.1248	41.5094	19.9317	38.2775	69.4981	48.4629	51.9308	36.9963	60.9756	66.105	54.4465	42.2018	55.8824	36.5169	69.9187	49.4816
92	51.7366	65.2174	40.0822	22.6284	50.4065	46.5116	51.3595	66.1844	44.4017	35.753	51.3562	42.4597	46.4853	47.4383	65.8228	39.0407
93	51.8341	50.9031	60.0579	51.9386	45.5547	60.0576	57.0846	51.7179	36.4372	60.4154	58.8737	30.0827	66.9731	42.1843	39.6396	46.2929
94	56.0191	20.7715	59.9307	60.0255	75.2768	64.6992	48.9929	40.1447	29.7383	51.395	21.4689	42.4528	21.8009	63.6042	34.2368	45.7579
95	56.6667	44.8598	23.8698	23.0061	43.3735	23.7639	46.0524	37.0848	41.0534	22.4231	54.8112	38.4615	40.6977	46.6546	53.6913	46.4502
96	49.2788	34.6698	45.208	38.055	62.982	49.8721	46.7446	49.8721	38.7275	46.6165	36.528	50.4518	56.1645	19.1682	39.5115	54.0123
97	54.9296	21.1921	56.4103	39.0738	53.1758	48.6674	59.869	52.7273	45.8265	59.3849	46.2701	40.0517	31.4879	44.6247	60.0362	60.4197
98	41.9525	59.867	35.9685	59.9051	54.6737	26.6042	56.338	53.407	61.5079	48.0226	42.3146	57.8755	43.4783	52.6316	47.3779	26.749
99	34.2436	39.4161	40.8451	39.6975	46.748	60.9884	39.0625	48.3871	69.0846	36.8633	45.4545	77.7414	31.4286	43.7771	30.3831	60.4197
100	53.7514	21.4592	41.1141	32.7869	65.4613	52	60.4607	72.6141	38.8303	65.2174	56.338	47.0588	62.8571	66.1844	40.2778	51.7864
101	46.6053	56.3166	42.1196	37.7721	43.0108	53.5906	53.45	18.6335	33.1614	46.5116	60.0362	35.6145	40.6607	60.0362	45.977	59.8291
102	35.269	40.0697	31.7919	42.4804	43.4007	49.4071	48.7329	63.5945	45.3216	53.4125	50.6794	37.2272	39.5928	47.4308	56	55.2764
103	58.3434	40.3449	79.9257	56.3107	47.3373	48.0405	48.369	35.9012	35.3461	30.8776	51.2821	35.9195	66.9711	63.8481	53.9823	42.1936
104	55.5556	52.5114	49.47	64.6583	54.5024	35.8891	58.5534	66.5399	29.8576	49.2147	22.754	51.2821	39.8458	43.038	46.1032	56.9476
105	55.8087	30.913	31.068	24.3363	20.8696	39.1236	64.1361	47.6879	41.779	58.9512	54.1254	52.4412	26.956	62.2061	42.9448	45.6081
106	50.3049	29.8246	47.5185	46.832	51.6014	53.4653	42.7692	59.3333	31.7707	45.0346	49.1474	52.459	37.7814	49.6032	56.2793	47.9666
107	51.5021	18.8902	35.0123	44.4444	49.4673	59.6421	55.9647	28.9331	40.6223	52.2466	51.8234	51.6351	22.4383	55.3506	34.7551	42.9253
108	46.7588	35.443	43.2331	48.6862	31.6248	51.6605	51.7241	45.9941	45.7256	52.9695	59.1549	51.3644	39.555	60.2839	70.2013	44.9029
109	31.8264	65.8839	59.9201	38.3712	53.9523	52.6839	22.3124	48.4496	36.5745	62.3318	56.962	27.2436	30.303	69.523	44.0252	47.0421
110	64.7378	24.8216	40.0616	31.8772	55.4017	32.2581	53.2446	32.9114	35.5228	52.4996	45.4545	20.172	32.0562	40.3957	54.8415	49.0798
111	65.7314	66.787	19.0311	34.8826	49.6224	53.8827	58.2278	31.4647	40.4281	48.9865	55.2147	36.145	34.4538	55.428	62.7119	56.8476
112	24.6407	44.4444	43.2331	60.3448	39.3389	46.729	59.3128	69.8011	48.0916	37.3134	49.7199	36.6795	44.2177	47.4227	56.0093	60.0858
113	49.9096	42.236	52.0646	33.2103	54.4933	28.5923	55.3546	54.812	36.8151	49.9391	50.6879	35.7143	60.6061	40.967	37.2671	57.3248
114	47.7444	50.7559	35.4539	48.7541	55.4124	20.1207	58.8235	49.0998	38.4193	52.1531	55.1282	35.2622	61.6114	65.9794	42.6065	53.6539
115	46.6546	30.4807	52.0723	48.4805	48.5437	76.311	53.1915	60.0362	36.8179	41.841	19.4099	61.3398	43.6562	56.5657	70.4225	36.4964
116	22.0615	47.619	59.5238	68.9655	18.7166	18.0832	53.4979	63.9205	25.9128	18.2356	44.5247	27.2315	40.404	42.7509	40.9836	41.5968
117	60.0893	49.871	42.0841	42.0233	44.8808	60.0744	64.0523	48.3559	48.4293	36.9738	58.2915	36.3436	45.4545	32.1987	40	42.4077
118	22.4231	22.4599	42.2993	45.074	52.5328	60.0362	49.3827	25.1168	53.5787	54.2636	52.8455	36.3714	71.2871	45.8136	37.2881	49.1573
119	41.7362	23.2664	26.7022	51.7241	43.4783	41.6478	55.409	48.675	41.2371	63.9854	51.1073	19.2926	31.5236	38.0762	22.5	42.7215
120	25.3165	48.7533	42.9799	60.8108	47.1842	60.2036	51.9481	46.683	38.6834	51.9645	56.8384	68.4248	48.8155	51.7898	40.5063	51.3245
121	50.8814	64.1221	48.9868	60.1036	66.1538	40.3101	50.0463	52.9101	67.0038	52.3156	40.3917	34.7003	44.164	67.9916	60.3976	52.8169
122	49.9424	45.4545	55.7461	59.8174	76.2053	39.2705	47.6974	59.9676	45.3001	43.0906	52.0984	20.6864	61.0932	47.7569	55.4675	49.505
123	48.5564	41.8895	46.0922	32.9761	39.6491	68.9189	54.7196	58.296	39.6825	40.636	54.7588	34.8121	76.779	66.3507	43.6364	53.719
124	66.4137	25.3227	70.555	48.5096	73.3198	47.619	53.8922	62.8518	45.2899	59.7738	47.9339	37.2928	37.3551	53.9568	20.9765	45.8794
125	52.4563	40.7434	49.4071	43.6508	19.3322	61.6997	44.4874	47.4453	47.0149	50.9915	58.5895	57.5126	40.9253	56.2249	48.6871	64.3154
126	46.9536	60.7211	44.5151	39.272	55.8767	40.8161	46.6563	23.6967	69.7115	43.3305	56.8356	56.5749	59.1787	41.7998	41.4424	50.1193
127	55.1181	39.1459	52.6663	33.123	47.4308	35.8668	49.1018	53.0786	44.3723	54.4815	21.3382	40.5569	56.6535	48.1928	70.7395	45.789
128	71.7949	58.1395	42.1071	47.1976	48.6111	51.2397	50.0982	60.4478	50.0963	52.2052	46.2929	57.8387	41.2234	26.4901	48.4234	63.2716
129	51.0351	30.9278	43.2411	47.343	59.9613	69.9301	46.4646	45.8794	45.1977	66.335	52.8029	43.6554	22.6571	58.6643	44.6735	40.8497
130	52.1092	46.1285	45.3515	70.0584	53.4918	42.3666	46.729	62.5	39.9202	47.205	58.7707	18.2975	39.7465	43.1507	40.1891	18.9371
131	47.4732	47.8011	62.9817	59.7938	51.9533	41.0723	35.2443	51.6796	44.7227	53.7634	30.7414	34.7722	52.795	61.2855	42.2125	43.038
132	47.8036	56.3991	43.4783	65.6205	52.9865	54.007	67.1785	50.1253	43.0712	51.6987	59.8897	58.9255	46.538	56.5417	45.2055	48.4629
133	63.6704	38.8609	52.8026	41.7827	55.102	55.9055	53.5714	54.9777	38.0273	35.6564	59.8875	47.8437	47.619	22.4231	22.8833	38.3363
134	75.4717	54.8485	56.6421	42.8106	30.2554	33.5289	50.7937	28.7443	53.7728	53.1178	59.1806	37.1494	60.4454	22.0615	45.2736	19.1682
135	46.7033	27.3228	67.7444	67.9348	23.4542	60.1942	51.2573	43.8312	67.1378	62.0742	29.734	79.5918	25.3129	53.7445	67.9012	47.1584
136	19.6078	51.0471	50.3356	52.9026	59.0476	42.3913	48.9642	48.9237	43.4783	65.1243	45.7516	29.1829	44.2748	22.4231	22.9084	54.6939
137	44.5443	50.3597	51.3699	46.4744	27.3823	24.8366	19.0476	39.7237	50.4695	50.2216	41.3571	67.1378	38.5005	39.6844	37.9951	29.2948
138	46.9388	60.3604	53.7931	48.951	55.4901	57.8125	66.6667	71.8336	33.366	40.931	61.693	63.0137	79.233	61.5051	22.0507	45.208
139	51.106	43.8729	22.2531	43.75	40.3761	18.6567	59.5238	56.4363	23.5294	49.5575	44.9251	73.2394	32.8472	52.0984	34.6442	61.7816
140	32.538	62.7027	43.5127	32.9289	63.7795	38.3513	64.0809	50.6329	38.75	48.7968	47.5651	50.2513	44.4057	59.375	57.775	23.1918
141	23.6635	78.4314	53.0973	43.3884	58.1597	54.9729	48.1481	19.4099	48.1431	37.4131	44.6628	39.9687	66.2651	60.1093	23.1481	48.583
142	27.907	50.9091	26.5201	42.6009	52.0786	24.6609	49.2424	60.196	23.1214	60	50.0782	21.7028	54.0098	22.5303	79.8403	22.7931
143	64.9926	79.0441	52.4659	36.2573	49.1543	48.1013	52.3139	60.241	38.6043	41.5677	49.8392	60.3229	38.3632	48.1638	46.0725	61.8445
144	52.7211	40.9511	54.3294	42.4354	58.8235	52.3649	28.7443	60.8365	52.6316	34.1615	40.6504	57.0175	33.05	62.3529	67.5676	52.1662
145	46.8966	19.5298	62.2797	18.6074	51.7375	56.5428	32.3607	66.5025	45.045	76.1589	54.9662	34.2131	66.548	43.8871	60.2504	47.7987
146	52.4017	41.4941	43.6321	41.1392	21.1009	52.9532	44.697	49.3992	43.1655	69.6379	62.0884	48.5149	49.3719	67.5966	28.4281	41.8605
147	46.6472	40.568	20.2703	39.7968	40.3518	20.6148	59.6616	45.6365	49.4037	37.5147	30.7414	57.1429	45.1613	51.7489	69.2641	60.2837
148	44.4444	41.6994	48.0929	41.7503	50.0808	58.5895	50.6187	54.3478	51.9878	45.6778	44.3787	78.2443	48.3871	26.9446	35.9589	45.3368
149	54.3807	43.7018	54.0958	37.5427	37.325	54.2495	51.3562	26.738	43.5556	43.6817	53.5714	26.9678	35.5987	19.6891	51.2153	39.1341
150	36.1446	52.3416	39.4837	38.4615	45.7875	26.0398	50.1859	59.6591	51.1152	52.9197	54.0881	41.2698	65.2174	48.7409	58.5544	26.8318
151	40.4869	18.3968	59.2217	42.2671	50.9383	52.0446	34.034	46.805	55.6622	41.4053	50.2513	41.8511	78.6974	63.9854	40.7767	52.6593
152	52.2042	52.4017	48.8656	59.5668	52.4345	30.0181	19.1007	50.2063	51.8519	30.9016	55.2113	54.007	46.3215	60.1504	35.6789	21.197
153	31.8264	38.4283	43.222	44.5545	52.5687	47.0163	22.4231	46.281	47.155	70.0935	51.1364	36.2976	50	54.0541	41.0811	52.349
154	25.6859	48.0693	22.4231	27.9955	56.7067	60.3978	21.18	37.7622	63.3694	57.1227	65.9722	75.3676	41.1184	49.3066	31.1475	57.1081
155	78.793	23.4968	59.9647	41.225	51.4512	40.9581	24.1423	58.8235	42.9752	41.9463	54.3353	70.3422	72.9665	57.5342	32.381	47.619
156	51.1278	40.3155	32.6652	37.8215	43.273	56.0361	20.0466	30.8605	39.2523	67.0641	52.6316	32.7553	47.0383	54.2571	60.0414	50.779
157	56.4263	58.5938	47.3157	58.5198	55.4855	64.2202	64.0145	50.9434	60.1942	41.7957	50.8475	76.7004	63.0915	61.4754	53.2623	54.3981
158	60.6061	44.9927	49.0694	51.4286	38.5289	40.9372	58.9512	47.3251	37.037	45.3008	51.8672	60.0362	26.1348	72.5022	63.0137	55.0948
159	58.5106	34.8388	40.404	59.1497	43.6469	60.3279	53.8827	43.871	65.0836	44.0917	61.3456	58.4416	65.2447	19.6721	36.0111	36.0825
160	54.1455	60.1719	53.2688	24.4821	29.0089	44.2804	45.2962	48.105	35.6037	31.6279	59.9657	20.025	53.1369	70.4225	43.5572	64.0789
161	53.9216	71.8415	39.0071	40.7332	41.806	46.3855	56.8327	59.9303	42.2018	20.4678	30.7692	57.8114	66.251	60.0362	51.0018	56.7823
162	43.0442	59.1216	53.9033	59.2384	43.294	47.9705	21.3904	59.7122	48.6358	36.7884	49.5356	20.2643	43.9122	60.1966	62.6058	51.1073
163	53.1401	41.1664	35.061	59.7738	30.303	48.7038	70.1627	69.0065	48.583	60.8021	40.868	61.0356	46.6472	38.3363	56.3273	51.374
164	48.2529	19.4805	42.6894	49.8262	43.0622	49.4297	25.6781	51.3661	43.6714	36.4697	54.0541	63.9033	37.6344	21.4008	47.5543	20.0861
165	35.1355	44.5736	60.2151	41.1797	53.0071	55.4455	79.3934	65.3846	51.4604	43.5835	55.1664	18.1347	47.409	37.9747	43.0733	24.948
166	59.5463	46.875	60.1538	69.2008	63.6646	57.1429	53.8879	48.1481	43.0108	35.982	50	45.5105	57.9151	39.2638	42.6471	41.6
167	52.0156	49.1573	42.9379	35.6753	54.5171	48.289	22.4231	42.9185	47.2973	19.4661	54.8098	61.8812	72.679	53.3898	47.6673	19.4805
168	61.5942	55.1181	47.619	38.3772	52.1008	43.5331	48.2456	46.729	56.4464	54.3831	52.0362	39.1236	38.2052	30.3797	47.4684	55.2805
169	60.8167	47.0297	55.8824	33.1712	27.2835	47.081	51.6304	48.6009	41.7778	46.0333	57.7137	33.2569	67.6417	40.2299	73.1159	54.7337
170	50.2336	46.371	34.8631	44.4444	62.724	45.208	60.7595	54.9451	47.6974	57.7508	65.1653	55.3324	51.9149	51.7007	38.7665	46.8004
171	54.0541	65.7198	35.2316	51.3889	60.7143	53.9074	53.3188	46.3079	47.191	50.8259	56.8182	52.0059	28.8147	69.4051	70.8117	51.8234
172	76.7717	60.4027	53.3597	27.3384	50.7849	74.6269	35.935	53.7634	42.2265	40.2911	59.9251	50.4125	45.0098	55.8608	50.5952	65.7507
173	54.2373	41.5094	53.0878	68.3857	57.5858	50.7726	55.2396	49.896	24.7593	40.4412	56.2874	45.5764	43.8185	55.6761	67.6819	23.7624
174	40.4624	42.7544	49.3359	59.5238	38.9864	46.4217	49.9594	61.0413	40.9027	43.7457	60.219	64.8567	45.977	49.2899	35.1548	46.0594
175	51.7241	43.2277	36.3924	56.0748	49.7967	43.0236	34.6535	26.6187	35.2717	41.2299	51.8707	74.7508	55.1124	58.2147	18.797	44.9791
176	18.3525	18.2094	51.186	53.6278	56.6426	55.7103	50.9554	46.1812	42.1324	44.4444	47.4708	51.8192	47.4347	37.5839	47.7299	46.6744
177	54.1455	53.0612	44.9827	51.8293	51.9337	45.2781	59.6946	53.0612	47.138	26.5896	49.47	37.7358	65.6682	49.7175	38.8273	50.6175
178	55.9006	19.403	59.2885	44.665	34.8837	49.3398	40.3429	44.484	45.2675	48.1481	60.1805	53.3154	63.9432	42.5532	37.0818	52.9279
179	48.8759	27.6315	79.3651	45.5508	50.1193	45.6731	25.1572	41.2773	40	48.2213	66.2558	32.1969	27.0049	49.0094	47.4632	46.4286
180	48.8656	49.5479	48.062	38.8277	52.0833	59.9415	50	42.654	41.0714	46.281	55.3532	66.5829	25	58.4185	57.265	59.322
181	50.9491	54.6584	48.5075	62.0032	65.4912	60.1676	44.9827	50.4775	18.2556	60.3805	38.3352	44.6686	45.738	35.6633	45.5854	51.9159
182	52.7284	49.9441	49.8721	49.9124	60.3774	72.2609	46.982	38.3212	39.5342	66.5281	43.5339	66.867	39.3083	41.3749	60.2871	46.5409
183	75.8929	23.3463	45.9082	60.1002	55.0485	74.4186	40.2802	49.7001	55.2995	52.7241	51.3919	22.0339	58.1162	46.5517	50.8701	45.0704
184	54.4489	52.8256	47.1092	41.6667	70.9571	44.164	65.5738	27.1178	43.4783	37.9464	47.2527	40.5415	47.9826	53.7815	48.3642	51.7711
185	48.3806	40.8598	48.7329	51.8293	43.4783	47.3023	60.7595	45.3258	50.5051	79.7491	47.4277	41.3005	34.3401	49.0119	45.2174	50.9031
186	24.2718	46.7925	27.6874	54.5939	64.5161	47.619	46.6067	50.2283	50.6864	34.7567	41.425	36.3392	50.3597	60.0414	48.9865	40.8859
187	65.3465	31.5919	59.5935	47.379	36.5731	19.4715	74.6269	42.1632	47.619	30.504	45.2086	49.0405	66.6041	49.1991	46.451	46.4684
188	54.2099	20.9302	54.2636	41.3136	49.4812	52.8634	44.3938	50.5515	46	24.2511	45.8794	57.7933	31.4999	43.5065	40.2439	55.5556
189	58.2609	57.1429	39.185	51.5724	25.7732	60.177	35.7143	56.7164	39.0212	32.6371	48.0769	38.6221	44.5104	59.2885	56.1798	60.1202
190	49.5238	44.1472	22.2635	48.7145	48.4619	28.436	61.1354	44.0123	45.509	56.0748	39.9514	43.4783	39.9579	49.0094	78.8303	63.6528
191	47.2879	61.1046	44.642	64.6872	20.4638	65.666	31.1573	45.2489	64.4217	19.3237	64.1026	49.531	59.9295	21.6606	44.9898	60.0362
192	51.3333	45.3431	34.9418	59.6529	59.3343	60.4099	20.1149	51.4429	43.7756	19.1682	21.8855	48.2375	43.771	20.6748	38.943	47.854
193	51.8573	58.2284	65.3358	44.3686	48.1013	46.332	53.2544	57.971	67.9443	54.3689	53.4759	45.1128	69.0506	26.6458	41.5094	54.878
194	58.3333	75.0507	47.4227	50.1931	46.7572	48.1481	25.3165	46.5368	38.3944	31.6574	60.0362	42.2764	55.2764	47.6047	24.4716	47.9303
195	45.7644	45.6651	48.811	38.7481	43.0657	50.173	67.2727	57.6351	48.0929	40.0552	48.0769	37.0202	45.3752	21.9092	59.9739	49.5479
196	46.0691	44.7186	60.0362	56.3961	51.4447	48.366	53.3333	52.0581	53.5433	18.8004	60.0362	50.8982	44.0917	58.1395	38.9078	48.1013
197	48.0226	52.8926	44.2748	49.4071	35.7644	35.2011	21.3371	40.3226	41.8396	39.801	23.9217	50.6108	41.1449	20.284	45.2876	50.3597
198	66.9958	61.3497	27.897	37.9747	45.4115	45.3686	35.3802	65.4206	66.7656	48.4496	60.0362	29.1159	44.8598	48.4928	46.2745	61.4828
199	51.3644	33.1126	50.2513	50.7099	61.9335	23.1465	27.4864	45.3858	41.543	18.2482	44.1176	47.619	30.3605	48.9182	34.0508	45.6311
200	53.211	51.7928	54.6139	50.2712	46.9176	57.6184	18.4448	29.8013	52.5424	44.6852	55.4475	18.5676	59.1837	51.8868	51.6252	76.311
201	65.7895	50.7099	55.3546	44.4774	67.5182	48.6111	59.3368	77.6515	50.6329	52.4295	48.8423	61.2777	44.1989	55.7717	50.2203	49.9819
202	36.1882	40.6977	60.0567	51.8895	60.9098	43.4028	33.5306	68.3453	41.0714	34.422	40.5063	47.2175	59.7954	49.1474	28.8925	18.0624
203	46.6786	36.7554	43.3905	52.879	55.6818	57.1429	52.2388	48.14	25.268	19.5394	56.1331	60.0572	46.4	50.1193	45.8716	48.0769
204	55.3846	53.7313	40.0078	48.5207	66.6667	53.0086	61.089	45.5112	56.902	38.1194	40.5063	19.9241	50.1701	56.1798	52.3201	54.1571
205	46.729	53.2725	46.8891	51.8987	53.7482	60.5227	21.4746	31.8264	60.0564	22.0913	51.1811	48.0519	55.3977	52.795	44.9575	32.901
206	55.4871	33.2779	18.8201	47.1869	48.1809	24.5665	53.1108	49.7026	60.0579	32.7332	51.495	37.5147	30.8008	38.7639	43.8095	56.4516
207	47.2813	64.9222	59.6961	46.1285	50.0894	44.7322	46.4356	41.5184	67.0554	48.926	43.2099	47.619	53.1646	47.8548	44.4785	52.5078
208	56.1224	59.97	33.9964	59.464	55.794	30.6279	61.3909	40.7701	39.4213	50.6523	60.2227	79.2602	25.2387	46.2098	43.3673	49.4924
209	58.8737	40.3226	39.0597	44.358	47.619	55.9656	49.9208	46.5549	59.6379	62.4295	58.8235	28.5914	46.4832	53.9447	44.8718	55.3672
210	53.4351	46.595	27.3922	52.027	55.1268	54.3785	55.4415	49.6644	48.2301	24.7788	68.935	21.9236	63.9405	60.0362	62.7451	62.1387
211	47.3645	48.6925	49.2133	35.6356	47.4606	72.6577	45.7746	57.1211	23.2186	43.8842	56.6987	40.153	50.3401	53.8244	41.0053	37.3444
212	60.4396	30.3336	48.2051	51.4706	44.7628	44.1989	51.1827	47.4886	46.832	43.2574	55.6492	57.0064	49.2063	47.5352	58.906	50.3295
213	54.1284	38.8868	43.088	44.6961	40.0534	47.7528	23.6407	38.8247	58.4826	55.3279	53.2377	44.164	63.5246	23.5081	59.0778	24.8843
214	29.4627	59.0551	58.4757	55.7078	41.958	32.7436	34.0031	52.9164	41.958	43.4783	49.5208	50.2732	64.4531	49.4845	69.6429	53.2189
215	59.9572	57.7689	49.6507	44.7761	24.0113	49.5751	51.8395	49.2063	55.8882	48.2759	55.2268	36.2942	59.9455	60.0362	48.3559	52.4781
216	52.879	49.8375	60.7345	31.7948	48.0679	47.9204	48.8835	50.2513	47.5683	60.177	55.6522	26.7086	49.0385	28.2098	66	57.6923
217	53.6451	50.1567	57.243	55.4455	44.1478	37.8863	41.2541	74.846	34.6021	43.8247	58.7002	55.7692	52.0629	26.9266	31.1038	52.7295
218	54.6875	31.2989	38.9381	52.7704	61.2557	60.0601	51.6086	45.0623	21.0822	34.7197	54.5723	47.2279	55.9567	46.9231	39.0335	21.879
219	57.9915	28.9608	25.1142	74.537	51.0367	47.6788	40.8151	19.8163	54.9111	49.4845	51.4533	63.9033	65	53.3273	52.5164	29.595
220	22.5303	38.9344	32.7557	54.9451	50.6787	30.5513	45.3721	59.8425	28.5714	59.8349	26.9473	40.3299	59.8447	66.6199	46.9974	58.2428
221	61.1111	22.4474	42.6357	35.503	60.686	46.6507	19.1441	20.9924	44.2656	51.7179	60.8856	48.8189	60.3338	43.5057	55.9168	49.8442
222	52.1236	42.2535	71.1524	22.5564	51.8999	38.8109	44.3425	47.3515	42.1793	65.3846	52.2042	55.8559	42.3527	48.3092	34.0372	56.9767
223	65.4762	44.5199	79.1897	47.7642	46.5632	54.7264	49.0279	50.171	42.5139	35.6264	27.3141	46.7742	50.33	27.1967	64.588	44.0678
224	70.5645	46.3749	48.474	64.2722	44.0529	60.0506	51.1265	67.6983	47.8589	37.8913	59.8592	50.4505	54.221	28.7518	39.6301	53.987
225	45.9906	72.1649	47.4227	40.3226	53.8244	45.977	26.7514	60.219	75.2587	73.1089	61.0998	62.1572	48.3951	47.7032	70.5467	59.2705
226	60.0559	44.1826	48.6986	39.2884	58.5859	50.7812	60.2911	53.4031	44.9331	39.521	73.7005	52.1173	52.2388	51.3219	46.8085	46.8468
227	47.373	36.8115	60.1093	48.0065	45.9364	53.4236	46.0022	38.5906	50.4125	59.1837	54.2833	37.3134	64.3902	45.292	76.4411	77.6892
228	44.6602	32.8947	48.1928	67.0807	35.109	53.2044	59.8477	24.7423	45.4545	23.5202	56.9476	43.0528	45.8265	51.9288	57.7452	57.9355
229	51.3232	36.1446	30.303	47.4227	62.5489	65	48.7805	52.6316	45.1843	74.2129	21.7999	47.4198	51.0783	39.5446	45.2962	19.7152
230	48	41.0168	52.7888	63.2111	54.3478	59.9793	29.4811	53.0364	51.2624	43.1796	48.4629	46.8521	30.6122	61.4525	77.8816	45.0237
231	52.7638	47.4061	47.3131	48.5133	57.8635	48.9614	48.2574	30.0926	28.1273	41.7149	18.0832	44.316	44.4655	43.9351	54.5455	39.6476
232	45.9966	59.6825	33.5388	55.3633	46.2614	54.0839	22.9682	32.0122	34.3777	41.8522	54.4612	27.1565	43.1193	45.082	34.183	49.8301
233	56.0606	42.9799	52.2088	43.6508	56.6929	45.7746	40.6319	60.7029	40.5316	49.635	20.9765	51.5625	18.5185	46.6418	61.9281	55.5556
234	49.8392	45.6491	20.1183	49.9537	56.391	59.3668	48.6649	41.0509	52.2152	46.6877	60.0362	38.9831	45.5408	44.4994	46.8531	44.9102
235	42.2018	39.3487	53.4011	49.1266	50.2183	44.9438	24.9548	23.2945	49.3005	58.2278	50.3937	53.0973	59.8527	50	42.777	47.7941
236	61.2245	46.5313	60.1454	37.7953	58.5216	54.5775	39.778	57.5954	40.8859	49.3754	49.8366	18.9003	33.3033	53.5714	51.3479	60.3805
237	67.6507	39.5634	26.2697	51.7857	38.8959	45.5408	47.5113	59.6745	67.1169	62.2441	53.7262	43.1402	70.7269	49.4297	49.2021	59.8958
238	70.5742	46.176	37.8788	49.13	46.2963	56.2725	19.5298	45.3363	37.133	46.589	50.958	36.6089	60.1093	56.4417	63.3914	51.2422
239	51.5654	41.6171	47.4732	40.404	49.5283	28.754	59.5341	40.5229	42.1687	48.5116	57.1429	46.729	46.538	49.2091	39.3586	50.4514
240	41.052	59.5647	42.885	41.3793	39.959	65.8979	24.5931	50.4202	48.5895	49.9076	54.9133	22.4299	44.2777	69.0778	79.2239	60.0362
241	47.7053	46.2777	50.8772	55.3633	53.6829	47.7064	59.9479	47.0016	48.4309	54.8425	48.216	54.5113	54.1667	44.0561	65.2038	60.0362
242	39.1015	63.6267	21.1009	75.6972	59.6745	38.8548	60.1364	51.0511	43.8596	42.9615	48.9993	39.0625	60.6557	56.9106	40.6977	60.0579
243	59.9808	53.1609	35.4671	51.8784	50.0835	70.6522	40.0809	50.6329	42.0757	40.9553	54.8148	28.2667	48	20.0486	60.1375	30.0181
244	49.3119	46.697	61.0413	55.6128	49.9419	41.3574	59.7938	20.4082	48.552	38.1184	72.7674	41.8848	46.9314	20.9765	63.745	32.0285
245	50.0556	59.3923	72.5047	48.5836	63.7681	34.2541	51.0733	44.843	49.8575	51.2334	51.395	59.9369	55.7164	55.205	45.3258	21.7697
246	51.6014	19.7239	59.8425	34.3068	48.5437	18.9445	49.7076	52.8455	66.6667	52.2523	57.4572	79.5322	33.2117	42.6763	49.1914	46.0863
247	61.8956	56.338	54.6559	67.3953	51.8293	59.2686	41.1775	60.5288	42.1941	47.6983	57.7889	60.7595	59.9908	29.8289	50.6512	45.3026
248	45.8891	45.6942	59.6859	52.2876	54.9296	52.0134	48.8127	59.9429	43.8931	45.9364	25.2454	38.698	60.274	20.6148	43.3839	53.0035
249	48.5294	37.037	50.6329	51.6432	48.7365	59.8911	61.2245	49.0196	45.7571	48.0881	50.2959	63.5304	29.8654	55.2585	50.1505	49.9419
250	58.9391	32.9457	34.8162	51.2821	65.0188	28.2814	55.3964	46.3692	43.257	59.8592	30.303	37.2514	40.293	51.2582	42.1941	67.0498
251	58.5729	28.169	19.6987	40.1506	43.5414	51.105	45.6432	52.2388	36.7347	50.4148	60.1399	38.7481	48.4171	59.9201	52.9412	53.8244
252	45.5235	43.0845	36.7175	66.4137	51.3308	55.2553	51.2875	45.658	41.11	55.6492	56.8627	62.6468	44.4178	47.402	46.3836	49.4624
253	52.7211	60.0579	54.2373	58.0913	63.5179	47.9564	56.4356	50.5051	44.8	54.2043	52.6316	60.0362	43.1779	45.1389	43.6162	28.585
254	41.6025	49.1803	50.1355	52.901	22.9397	56.3628	34.8675	73.6544	43.6893	42.4908	47.82	39.9042	41.9682	53.3118	47.3146	48.0538
255	49.7835	44.8046	54.2169	47.2313	51.4593	43.3409	60.1805	62.963	41.6069	58.8685	47.4642	48.7211	36.8609	50.7715	40.146	75.8247
256	66.0025	43.6681	60.3622	49.3097	44.3769	61.6667	59.4059	24	35.225	59.8619	58.4145	64.0777	45.9559	50.2975	30.29	53.7084
257	54.3229	49.325	54.0675	42.6763	32.7565	46.4625	46.17	45.8787	29.6564	61.3208	48.0769	44.3787	44.7761	55.1509	50.0963	57.6541
258	58.2671	51.7857	56.4468	50.4886	64.6976	62.249	56.4516	20.5128	41.2297	20.4248	53.1287	47.6923	42.0105	50.7297	45.8422	38.1647
259	56.9514	20.7135	54.6463	43.5835	48.738	51.9564	46.6165	43.4132	46.0064	61.9169	19.5298	62.6851	49.5726	46.4286	60.4367	44.6701
260	60.0362	42.0874	58.2902	65.5957	48.1696	29.3059	59.7015	41.5512	48.0769	60.1375	59.1966	18.7908	42.5101	50.5464	44.8239	50.9886
261	47.4934	18.3246	57.6	51.5588	41.9977	56.4202	61.8026	72.1154	64.6298	49.0463	21.6	47.8261	55.47	48.7047	47.1842	50.8721
262	50.7246	45.2489	59.6125	18.0921	47.0348	37.6223	59.0551	69.5187	34.2692	40.747	56.9863	57.8556	45.2696	50.6823	61.9785	70.6742
263	45.323	47.2222	54.8837	50.9868	45.4545	48.0769	57.1429	57.1429	31.2887	58.8235	64.227	63.4638	66.9145	48.9796	72.314	25.5786
264	52.7927	27.2193	47.3146	41.0079	52.9412	61.3718	58.4983	48.2498	44.7504	46.3918	47.9516	33.3333	49.13	54.1436	65.2447	37.5
265	47.2895	55.0622	45.3608	55.3691	37.9091	59.8739	55.1282	34.9288	44.9275	45.0098	51.0397	46.9641	38.0881	23.8379	40.9091	60.4651
266	51.4469	41.0095	45.614	55.6186	43.3277	41.9255	21.8254	50.8906	47.749	21.8254	48.2949	50.8475	44.2478	53.9877	43.6364	36.361
267	47.2973	43.8223	58.37	55.0459	45.067	29.4867	46.3097	55.199	51.6499	46.0705	48.2637	60.0823	38.1125	42.524	50	56.0837
268	49.8562	42.6403	60.2337	53.6013	47.9386	41.2186	66.4122	55.0595	38.7879	52.809	52.7066	30.9677	42.4301	51.1928	26.411	52.1236
269	46.3293	45.7447	47.3684	26.5957	65.5391	62.4204	60.4982	49.5553	39.3258	52.9344	32.0656	40.5983	39.4089	60.1827	59.5447	52.9358
270	44.4126	52.7733	41.6667	47.2973	64.8415	49.7788	20.5245	18.2371	60.1322	31.7326	55.4608	18.2841	40.9836	44.7036	26.5625	36.6748
271	57.1429	19.2539	34.0726	50.3597	41.988	70.8479	49.1493	60.2911	37.6	37.7358	49.4792	48.105	63.4146	54.5194	53.0856	60.1852
272	28.8462	44.394	52.2152	44.9612	50.592	53.3333	58.8235	47.1698	39.6518	50	58.4416	44.1919	45.0346	59.6708	70.3218	56.4202
273	53.87	43.4783	49.2662	44.3744	44.7761	71.5421	53.9629	26.4228	49.1599	37.4532	58.6592	38.5572	35.1391	69.0583	54.3071	52.3256
274	52.7211	46.5707	47.3251	46.7515	56.5844	39.435	59.761	47.4383	47.7816	44.8343	52.7383	54.4465	64.5161	52.0796	18.1564	24.43
275	58.6713	60.1604	59.7907	78.1193	51.5464	59.8592	59.7771	68.5885	21.7391	45.7256	58.2278	70.1257	39.7059	52.8701	48.2665	45.738
276	48.2809	69.6095	27.833	26.6121	63.9731	64.1026	48.2625	73.6138	58.7734	39.7727	47.4426	75.3425	47.619	22.2798	76.5077	55.3546
277	51.3428	51.9263	48.9182	43.1948	60.8108	68.7023	57.7465	51.7024	68.4831	45.2899	49.3023	43.7406	56.9745	51.3834	61.1212	51.7179
278	47.1143	40.651	52.8512	42.4658	43.0351	50.4886	30.7882	51.5575	59.6154	19.8915	52.3114	35.1732	71.9903	25.1163	52.9671	31.4647
279	50.1285	60.0733	33.1263	40.625	53.3088	48.1836	50.3067	45.5312	26.4271	55.6962	21.8503	74.2794	35.6633	46.0952	35.4257	23.8698
280	45.7291	50.6823	60.0536	44.5151	43.0528	49.5258	67.1256	35.443	51.56	41.2065	59.5238	59.9739	25.4863	47.1486	57.8245	43.8144
281	51.6014	19.5122	63.4615	69.3878	45.5105	59.9613	56	35.3243	32.8352	59.9887	49.2524	35.7555	60.219	46.9136	46.6744	69.5876
282	47.025	29.4892	48.58	60.6987	44.7761	22.4001	70.3971	44.905	72.6141	47.7778	53.5714	40.1189	47.2103	66.126	60.0425	53.0973
283	53.0452	25.4048	43.7376	42.2902	46.332	48.3092	18.1159	37.6276	43.3276	20.2514	59.7465	43.8356	41.3983	73.4177	51.6529	37.613
284	47.0852	44.6247	20.4724	49.2462	43.3996	56.6728	20.4461	59.3824	43.2653	45.8333	46.6874	43.1739	41.2044	67.7732	53.4979	35.5351
285	46.6744	21.1361	51.4866	42.7119	54.7945	60.0362	57.1429	64.1221	28.9331	70.1058	59.7222	46.8815	42.3412	20.6379	45.4874	22.0615
286	48.583	48.7047	48.0699	60.9256	50.2008	61.5711	63.7755	54.902	50.3441	60.0362	63.8003	46.5753	52.4272	59.9739	22.0472	60.0362
287	48.3559	22.2222	45.5373	49.7238	41.2044	43.9703	38.92	49.0018	58.9235	63.5179	59.6459	61.753	39.5258	43.4298	24.0385	52.8905
288	48.8702	46.3097	45.2675	32.1383	47.0588	52.1236	47.8395	45.3686	46.1285	60.0858	59.7572	70.8295	33.5502	46.4286	53.7849	44.7761
289	44.7227	42.5718	52.8512	43.9224	46.549	50.7569	68.1004	56.7986	50.9804	35.3846	51.2821	60.9555	31.746	62.8378	51.5695	54.2169
290	46.5116	21.0728	63.1939	46.4527	52.8926	42.6635	48.6486	54.1233	50.9259	54.6282	53.8048	51.9481	59.9721	49.5238	53.068	51.4202
291	51.2295	35.0877	55.794	19.4805	49.8008	48.227	60.0362	32.0624	49.9457	40.3101	55.5556	39.604	44.2478	49.2424	51.8135	58.4003
292	43.662	36.7014	51.8732	63.4615	49.5479	30.8748	53.1697	46.4675	70.2055	38.7985	54.7009	50.8242	59.2593	42.5532	46.7836	54.3071
293	43.6187	48.2529	21.3178	49.2866	62.2951	50.6187	25.5941	44.6247	49.9376	65.1408	53.9484	49.813	42.2764	46.7949	28.3806	41.049
294	68.5484	44.9859	44.9102	49.7746	36.1664	42.4431	36.4486	50.9421	42.7236	42.885	26.6212	19.1205	41.0678	47.5524	38.1045	50.5415
295	47.2689	40.6905	46.9108	46.4481	49.1803	75.3769	35.3293	65.3305	45.9242	46.7906	53.4759	42.4729	27.5545	61.6246	22.4719	42.5532
296	61.0632	60.2518	48.6891	39.8194	54.9569	48.9978	36.1446	66.778	20.8768	40.5759	42.2297	71.494	28.3688	47.3146	53.877	55.8511
297	45.9579	47.6839	45.8824	40.535	26.8817	38.8981	36.0358	42.8135	43.6157	57.4887	51.0397	33.4328	43.6187	51.1464	51.3078	54.6358
298	67.591	52.7704	50	47.0697	48.0929	51.1312	36.7889	52.1327	41.958	27.3458	46.875	43.2526	35.7634	50.3979	23.8095	24.3902
299	50.8274	57.2312	42.9448	53.9269	56.5517	52.9148	58.8235	28.9049	42.8207	62.1592	44.3205	29.0698	46.2963	44.14	20.6093	18.732
300	51.3029	47.3029	66.1041	38.9972	74.4898	22.4274	35.5043	50.2793	38.6179	40.2299	52.6894	44.7471	58.5516	50.0399	34.1727	50.652
301	64.5774	41.2297	46.6761	64.7378	24.4361	45.3695	41.1382	51.1945	41.9162	44.638	54.4835	36.4431	70.1754	43.9306	66.5054	55.4434
302	48.9796	40.4858	44.4444	40.6442	50.8318	55.3506	23.2274	39.5981	43.2836	46.3415	51.8962	45.7782	30.888	64.7773	53.7468	58.5305
303	23.3427	52.305	35.1204	56.1798	52.4535	60.0476	27.8293	41.3793	68.2261	49.9343	46.9043	21.1175	26.6876	62.8272	44.6549	46.7914
304	48.0949	77.1169	50.7412	53.0035	64.1932	47.1698	45.5285	42.9688	43.5294	60.2837	49.5868	42.9363	67.6157	30.8442	66.5951	46.5727
305	57.2917	54.0265	45.6621	47.8811	47.3693	72.9517	51.5298	21.1566	41.0774	45.9841		40.1166	30.6556	60.5565	39.2095	42.5676
306	47.6758	50.5415	26.7631	75.6972	48.6832	52.356	60.0273	53.2326	46.5347	43.1235		51.6288	43.2526	44.898	25.663	55.2604
307	43.9771	57.4324	35.3478	43.5211	49.1096	79.661	23.569	21.2054	47.2279	43.2612		47.9846	42.53	38.6462	28.6442	54.6946
308	46.2287	47.619	59.9078	70.615	55.1274	37.3444	22.4972	50.7519	39.2773	57.3152		47.8905	33.1175	59.8622	30.8081	50.0472
309	59.7015	48.2759	60.3448	43.2366	42.042	46.9136	73.3753	25.7913	33.8379	41.0184		29.2353	23.4604	42.7928	34.343	48.2529
310	58.3211	19.984	31.2057	37.037	41.9753	59.9572	72.6916	51.9481	39.7351	59.8555		42.6514	19.2308	20.6223	42.0168	52.8512
311	68.5131	33.7959	46.1725	46.0733	18.8679	71.9132	44.4251	58.2524	67.8363	44.7248		32.8253	60.0255	53.6383	47.384	18.8406
312	43.4311	77.8443	42	43.1792	39.9002	67.5381	52.0231	64.6853	63.2582	52.2876		50.173	60.2007	46.875	61.8637	50.0854
313	46.595	55.4865	35.2937	47.1807	44.5931	49.3344	51.9288	35.7815	43.5213	45.3401		56.4663	50	44.702	28.6738	37.535
314	56.0292	52.6316	60.8108	40.8621	44.2561	51.0204	55.7229	45.6026	46.1957	54.9738		42.5691	52.6763	51.532	45.4545	57.2438
315	66.4062	50.1836	22.429	49.8534	64.7619	19.5122	46.2428	23.166	53.211	53.4351		23.9163	58.9147	49.2958	62.0382	19.1682
316	65.8683	60.0897	35.7975	38.3436	47.0852	57.3333	52.2088	35.0515	46	48.8372		40.2414	68.9655	75.226	65.3846	61.1433
317	45.5235	44.317	56.5024	71.7213	37.1956	48.3592	50.0334	46.4807	37.8788	60.3448		39.6146	42.654	41.7136	67.3077	67.4938
318	31.5079	45.509	42.5101	26.1628	63.1111	48.4429	70.7635	37.5	53.4979	52.0446		46.7422	46.9256	32.1881	61.3599	25.1318
319	39.3413	32.9546	44.8598	48.2683	51.1945	43.6954	19.2132	47.2574	49.4938	47.7387		43.5803	43.4783	51.5247	51.7024	41.841
320	32.1429	51.3834	20	50	59.312	54.9313	62.0262	41.4274	21.3568	52.0305		58.4329	63.8462	45.625	40.6504	60.0579
321	44.3389	56.1798	48.5651	50.4386	62.3782	35.9281	39.589	26.2562	58.1818	49.3827		78.1032	41.806	37.8007	65.9341	18.1531
322	49.4217	53.9773	51.0204	51.4851	79.3201	52.4412	49.7234	35.8177	68.6475	60.6654		19.8556	42.677	22.0615	50.8475	72.2997
323	47.3373	38.7437	49.3827	60.5405	55.5556	45.283	58.2781	56.0876	43.2787	44.6571		36.6109	27.6356	66.7384	34.4451	70.5244
324	68.6948	34.3251	56.0635	63.2008	45.3752	19.4346	41.2698	57.0342	34.4828	40.4858		47.1204	44.9827	51.3562	47.6788	49.1539
325	44.4874	40.9207	48.8095	49.8319	41.7423	47.9943	28.2828	74.5938	47.8469	60.0579		26.7432	30.0381	57.8358	18.7735	27.5519
326	47.482	46.8432	21.7096	44.0061	29.9435	75.8252	66.1771	50.4334	41.0305	45.8716		45.0346	50.9563	65.1882	54.4994	45.3608
327	55.5985	43.4783	39.1221	46.7512	60.0362	43.8503	53.0376	47.8829	40.959	47.9705		46.398	64.2002	48.0148	31.0997	25.3165
328	36.4372	49.9002	55.8201	47.541	22.2222	42.8597	53.719	43.299	38.9902	60.3715		76.5391	40.4412	47.1464	57.8871	43.3159
329	50.1825	54.8854	52.2814	58.0762	33.8722	39.58	53.8462	70.5499	46.9256	49.3827		47.2674	38.6555	42.8677	48.7365	29.3266
330	36.2955	49.3617	64.0569	47.6773	60.1504	70.1881	39.8818	52.7344	23.3503	55.4273		60.0414	37.8289	45.8298	54.3478	63.4291
331	47.4957	51.8442	75.5886	51.5971	55.6962	54.409	62.8218	53.4759	25.3411	45.929		41.2186	49.8339	30.0752	40.7407	68.0412
332	54.5574	59.8684	49.0463	41.6372	63.8953	60.0162	49.6084	44.6233	78.9474	60.0579		39.8406	20.4461	42.0933	40.0763	18.6335
333	47.3876	49.6183	45.1977	57.187	22.4231	62.5514	20.2559	44.9438	24.0602	48.9297		60.9982	22.8475	60.1375	38.3838	49.8927
334	24.5614	35.8873	59.6125	49.2308	60.0362	29.6564	48.7805	65.9933	59.6394	22.0615		60.0362	48.5421	31.9387	49.896	55.9585
335	67.7889	56.9801	19.3861	48.2866	22.2993	51.0204	75.5442	77.1704	23.9521	48.7805		36.8043	26.7229	49.3827	60.3908	25.1159
336	48.1675	78.1362	56.7951	62.6118	60	38.4205	63.253	29.3943	59.8726	36.528		60.0362	31.0078	45.7344	35.5932	48.3619
337	46.9449	57.9216	22.4033	50.4348	39.1498	47.7099	18.2724	45.5063	60.1093	47.9233		48.0591	45.6349	22.6986	34.719	59.3368
338	36.2173	45.933	49.808	43.2331	56.9211	74.141	50.2513	45	29.5918	51.0304		59.6639	34.4828	49.4297	58.9512	52.2671
339	48.9552	30.977	36.2929	64.7773	26.0708	78.1466	55.4622	44.1617	43.3925	60.0362		43.5374	28.6458	52.0291	77.6348	51.7549
340	48.6815	57.7114	38.8889	20.6897	56.0191	60.0203	19.5695	41.1034	47.619	43.71		60.6717	66.9355	32.0781	20.2532	50.9031
341	61.4379	43.5644	39.5387	54.7009	59.4855	55.2764	56.9745	46.6249	24.1244	60.0362		61.1399	50.2857	18.4591	51.4706	47.2335
342	60.9524	49.4822	40.6279	18.5471	48.1786	57.1837	66.0793	21.9138	39.0947	48.6284		30.5344	45.7627	29.4118	38.8828	52.8736
343	37.7795	49.5627	22.0493	46.6531	38.3234	46.8123	49.7041	45.5736	45.961	52.9954		42.6997	41.6667	22.0913	46.6546	52.1966
344	45.9082	49.2264	66.7302	50.5837	62.3501	52.356	53.8922	43.6433	68.2538	47.8041		42.503	62.5	46.1376	44.2055	25.8993
345	38.9805	52.4642	46.0069	60.4089	41.0982	64.1556	51.3141	53.1997	45.738	46.252		40.8883	65.9794	47.5504	58.4708	51.4403
346	57.2917	57.0934	45.6621	45.7064	64.2202	55.7414	54.8282	20.7135	64.3382	60.0375		45.4545	29.6571	49.7203	47.9616	55.2209
347	43.299	50.813	38.598	65.8979	47.9585	43.592	49.8783	46.4989	23.0461	42.2164		30.7018	60.698	76.8328	61.0795	44.9158
348	49.2264	22.4719	57.4713	28.3912	59.6869	54.4355	62.2061	56.6265	38.6579	49.2505		37.225	44.0181	53.0303	55.8036	54.3414
349	22.7273	62.5678	56.701	48.3871	40.7451	30.137	20.5224	60.6061	62.8196	44.9438		41.0765	68.1606	50.0928	45.2128	52.1092
350	44.2177	58.5267	62.5698	49.3151	60.4122	55.7276	19.2982	53.1232	45.1977	50.6625		44.5104	40.9836	36.5099	61.7816	47.8821
351	43.7424	59.8205	40.5405	43.9211	24.1405	50.2336	53.7879	53.0246	59.9002	45.2926		35.2774	28.9289	59.7584	68.1293	20.7373
352	42.1836	43.2432	56.0747	42.1053	40.8006	59.4406	48.1696	57.0175	47.6082	60.0101		50.0894	74.2188	55.336	53.407	18.2815
353	44.5151	52.1212	46.9314	52.7086	52.2876	48.1994	47.619	60.6061	47.619	50		75.6351	42.0168	57.6577	57.1924	50.0634
354	46.6926	20.9287	67.9117	19.0616	47.8723	42.4403	53.5714	52.0646	71.3632	48.8506		47.4255	49.505	51.4139	47.8936	59.9429
355	44.5104	50.7246	50.571	53.7459	73.5981	50.0424	53.5714	48.5044	48.7805	42.449		57.971	63.2653	48.7805	35.8974	46.79
356	52.8846	55.5165	39.329	44.6247	60.7187	47.2674	53.1116	43.2433	50.6156	48.3602		35.761	62.2754	51.4541	58.3782	44.6429
357	46.7836	36.8897	77.4775	57.1956	46.5116	46.5054	48.1651	42.268	44.9102	51.356		59.8131	51.009	49.2505	45.1025	58.2242
358	51.6934	56.7986	42.2662	47.9042	79.7963	45.843	55.0296	55.7851	53.7975	45.3225		53.8302	66.6667	54.6751	53.4759	18.5185
359	53.271	48.1928	60.1202	53.9846	52.2648	65.3983	41.2518	45.1807	33.0882	49.6838		60.1318	60.6061	50.6512	47.6788	49.2505
360	21.3382	65.2759	55.3279	45.045	60.2995	27.4869	43.7158	64.6516	56.4417	45.7413		46.5587	31.9549	52.2088	42.4489	62.0549
361	48.5046	34.386	43.1154	55.4649	55.9524	49.9351	68.1234	19.9203	45.7921	38.1814		59.652	60.241	23.2108	48.0132	57.7281
362	30.0398	43.6508	48.3314	24.6643	78.162	60.0462	48.4669	22.6986	42.8571	44.0252		46.3822	42.9958	46.4886	44.3434	59.7871
363	50.3324	47.6939	27.9188	49.6	60.7071	45.7793	47.532	47.0348	45.0205	47.4898		46.627	51.1001	49.0296	79.0323	65.033
364	59.5903	53.6044	39.7878	68.6427	48.0519	46.7394	49.6084	56.0399	42.8177	32.8589		45.3608	59.5041	48.9865	49.0342	52.0231
365	28.8231	54.0541	44.843	46.4744	23.743	63.9777	20.2376	65.051	63.1579	45.6182		43.956	47.5594	21.8818	59.9647	56.4682
366	44.123	60.3291	31.4685	51.9878	47.9339	69.7987	53.4591	55.9541	45.8136	40.2174		46.3847	45.0281	21.8878	59.7015	56.9948
367	55.3892	69.9708	23.7226	37.6068	21.6998	60.0462	79.638	56.7686	25.4902	43.6187		44.586	65.7084	74.6706	48.1928	52.4064
368	21.3653	49.7771	37.3186	49.7925	49.545	52.4194	47.6758	54.5455	47.0588	45.2876		37.2881	41.5987	54.0541	55.3435	56.8336
369	39.4191	40.4012	52.2876	19.3165	55.6962	60.2606	56.0561	39.9361	57.1429	24.1968		20.5224	34.5212	25	35.4811	50.6051
370	23.0525	51.7241	52.0581	49.4924	34.3176	60.4305	53.0612	43.3276	66.4062	47.8723		38.1818	52.1472	66.6667	42.885	33.0761
371	41.5094	48.5612	49.1516	50.7712	47.0383	62.6304	55.2116	59.3525	40.872	45.3834		49.1525	45.1597	56.1798	69.1548	48.5024
372	33.8793	50.9434	46.875	56.3636	48.3611	44.2308	53.8336	59.9613	59.5668	47.619		77.3381	59.322	26.7506	49.4505	27.5081
373	49.7925	26.0163	52.5727	34.1207	66.6667	59.1603	46.176	47.1513	59.5447	42.9846		67.4567	62.0438	53.4125	48.6295	50.9382
374	41.2371	48.583	55.3285	47.2509	50.4648	53.1561	43.8909	63.2911	43.3651	51.1464		63.4921	30.9375	48.474	57.9882	55.6492
375	54.3175	38.7235	50.8806	68.6642	58.2011	53.6692	45.6811	29.6564	46.8019	44.0352		59.3047	25.3411	56	47.3282	55.2381
376	47.0958	56.4356	58.4919	60.876	51.2249	51.5118	57.6271	49.5479	46.3822	22.4231		70.239	20.9765	48.8246	31.8396	59.4059
377	60.241	25.3807	53.8991	55.9846	65.9543	49.1228	18.0282	22.4172	46.3576	39.0033		60.241	48.4791	47.2674	66.6667	41.4798
378	21.0608	52.5813	18.6335	59.8291	47.2175	43.5356	60.9579	59.952	51.5098	59.9078		67.4319	58.2348	49.0798	59.6491	59.9613
379	53.7535	59.0842	59.0372	70.7457	46.8227	58.7248	54.0541	46.6667	49.505	49.1803		58.7045	73.6434	52.2979	29.1595	50.9165
380	49.7817	51.4403	55.9345	38.3912	53.3842	43.5393	21.5483	47.088	49.1591	59.9774		70.9571	57.9345	60.0362	20.6379	56.7282
381	44.7761	24.6533	61.0687	48.262	47.1545	38.4025	53.7037	21.327	55.794	51.9581		61.7155	60.0362	72.2121	59.6745	45.388
382	49.8915	53.8462	46.9083	30.6561	47.1204	53.9419	59.1707	64.8228	63.6574	57.8898		43.222	60.0362	31.8264	65.4709	50.9915
383	42.2125	50.8475	41.6667	21.9638	49.636	47.9705	54.3319	43.038	47.1698	57.2755		35.8656	34.0426	56.4939	37.8064	44.1899
384	46.7938	48.3871	49.2264	48.9796	51.7516	69.7674	41.4594	25.1221	50.4248	47.3815		48.7365	62.5	60.4197	52.1789	44.3723
385	27.4348	48.5075	42.0032	44.702	48.1928	45.5861	49.0046	41.0712	33.935	61.0879		44.1767	65.6566	45.9313	22.7273	60.7595
386	53.7823	41.1215	41.847	19.6078	56.8627	49.5479	58.3232	55.2209	60.9756	45		57.2687	34.5375	55.2239	55.8179	24.2826
387	48.3871	43.2331	35.6537	56.213	34.2742	54.6177	21.7755	52.6024	55.8442	31.1091		55.5338	33.7692	49.0415	43.6611	47.9798
388	44.5434	66.9078	53.2646	53.1674	57.1827	50.7463	48.8656	21.8156	46.7626	47.9134		39.4089	36.3448	47.2441	42.1875	54.8628
389	39.6717	50.6272	54.384	54.5145	50.5051	71.8373	59.5948	41.6447	54.2741	44.74		47.9651	62.5349	50	45.6274	45.5385
390	50.3432	57.1762	26.9598	39.6396	55.6622	56.7376	45.6853	40.795	68.2731	47.5207		43.7262	28.7025	30.5164	49.4611	51.2295
391	41.9118	54.409	35.3688	57.1696	64.0145	57.6803	56.3584	56.8889	50.3356	47.1698		37.772	53.012	46.0526	45.5125	52.2508
392	51.4076	48.2665	38.712	68.1818	39.783	49.6454	47.619	55.429	60.8856	70.1107		37.0955	46.8432	22.4517	66.3189	41.3403
393	54.0123	55.5013	44.919	23.5294	22.5904	43.0478	20.202	53.4091	43.016	41.9413		60.274	48.3425	39.2192	53.0973	45.403
394	54.5455	55.102	43.0108	43.5414	43.3909	48.1013	44.2338	51.3631	49.3056	22.1643		62.7341	40.6343	46.5465	43.3483	34.3662
395	45.3795	22.0183	62.6151	68.2657	70.1627	52.1545	51.6529	41.2712	48.1865	49.7512		48.5327	64.2077	22.7545	63.249	48.8166
396	42.5909	54.7504	39.8731	64.3777	19.3322	52.8428	69.5771	44.6927	45.9259	50.9165		63.9854	35.2761	58.3232	42.8473	74.4161
397	42.3042	22.4719	60.1719	41.9048	60.0362	59.9613	43.9771	44.7648	33.9026	47.7099		28.9456	54.678	66.2558	51.4019	39.9334
398	53.8033	46.8612	24.5399	22.0884	62.614	50.0894	46.281	64.4831	44.8307	59.9455		32.175	35.6883	60.066	59.194	23.2258
399	54.326	56.2993	44.335	20.6186	45.2311	58.0524	37.5494	75.9825	44.6602	45.1664		44.2913	41.4053	46.1538	46.2216	50.1374
400	51.8732	53.8117	42.3077	57.971	22.4231	28.2828	56.5593	51.2077	55.9006	47.2136		45.7816	43.3467	21.7606	48.4897	59.9002
401	40.1699	18.9445	50.9804	51.3141	60.3589	47.6551	54.2035	24.9729	37.2011	55.6038		53.6246	47.9233	49.1356	40.5172	58.5738
402	49.3097	56.211	50.3226	22.6415	22.4231	47.2689	39.7436	41.1932	47.3282	40.9518		73.9645	61.0561	49.7402	37.679	50.4202
403	53.4262	59.6026	50.578	47.3684	46.9052	53.5003	63.5209	46.3079	59.322	65.4008		78.0488	64.1026	68.0693	39.557	48.9567
404	21.028	58.9623	33.6311	49.4297	38.3669	47.9846	46.9543	40.6627	47.2509	19.2308		60.9137	46.4684	52.1327	44.2547	46.8227
405	31.6687	52.5328	45.2962	51.5625	43.7209	54.4304	36.6077	51.8784	59.9201	55.841		45.4545	55.9006		51.9068	41.2281
406	59.5855	49.5186	45.0595	44.586	45.5516	39.801	19.8413	43.8427	47.4308	58.2011		54.3572	26.3653		46.2107	33.5393
407	48.4293	36.3372	60.1093	46.9667	55.6474	45.5577	37.1094	60.0362	43.8312	43.7262		51.3308	52.5232		39.555	44.843
408	66.8524	53.6779	48.6061	50.8806	59.7717	45.3333	31.8507	52.6316	61.9236	52.7273		42.7632	75.1295		63.376	47.9922
409	32.3944	50.9725	58.7189		50	55.102	45.2962	23.6686	47.9452	53.4635		21.2072	65.4206		33.4577	53.3597
410	40.8759	32.6344	35.0404		41.0959	56.715	48.7805	72.3327	45.0845	62.9295		45.1895	41.4673		46.2963	53.068
411	41.1765	26.4244	47.9574		26.1261	41.1622	62.5	73.4177	57.0934	57.5816		46.9169	44.7059		45.7291	46.4853
412	49.3359	52.0833	41.9162		42.0918	42.7892	57.4324	74.8644	52.901	38.5604		36.1446	47.2973		50.5495	51.3586
413	47.1842	37.3966	60.3113		48.6726	60	58.4677	36.8897	38.2166	44.374		52.2388	37.2105		49.6531	60.8
414	31.67	53.7975	32.4268		18.8065	29.6296	55.3571	23.9591	53.3708	42.4658		48.4359	43.9932		21.093	24.3506
415	44.6735	53.719	36.168		58.9512	39.7946	37.2439	42.9782	37.6301	54.429		73.3057	69.0789		64.8968	19.9005
416	40.856	49.4822	47.6224		49.3671	55.1331	22.5741	37.971	30.8123	21.3169		48.3592	44.7094		61.2245	52.6894
417	45.098	54.4872	42.941		50.9434	41.2621	48.8798	52.7638	48.9865	52.7809		46.2882	44.7154		44.7193	48.811
418	43.5256	33.1916			34.7197	60.1436	48.3356	49.7132	42.9958	53.5433		48.4848	22.0809		59.2334	51.6467
419	41.5913	49.2264			42.3146	49.6492	25.1572	47.619	64.3863	47.7759		52.9801	28.3976		67.2646	45.8861
420	43.4419	64.8968			48.8246	43.956	60.0362	39.4626	61.1552	48.7085		51.6605	50.0677		65.6	30.3797
421	58.1633	26.0321			38.7597	47.4777	21.8878	51.7956	64.9351	63.4291		47.9042	46.4441		43.2277	41.7014
422	21.7786	40.9836			56.0579	32.8571	49.7148	42.328	45.3333	59.3824		43.7045	68.873		49.5413	43.1817
423	41.958	55.0661			44.2723	37.2771	56.3525	60.1907	60.9504	45.1128		44.5434	40.8879		61.7496	55.2171
424	45.7447	62.8141			52.822	41.0678	49.7238	52.7489	50.7519	41.6667		29.9465	31.5284		47.1125	43.4783
425	39.5221	66.1435			49.1551	75.1105	51.5873	51.4604	44	42.7099		55.7692	41.779		64.5756	62.0888
426	46.5116	64.7059			52.1092	64.0269	47.9042	33.3333	51.1073	71.6094		63.4058	40.7031		49.8615	50.905
427	45.0503	55.0576			65.4952	45.3459	44.4178	45	58.9023	66.5025		40.1837	25.8216		61.7678	42.5532
428	54.358	46.5793			53.2646	47.7969	53.4125	39.783	40.6825	51.8395		40.4879	39.4971		51.7019	48.9642
429	59.9647	49.1929			58.1341	73.9599	60.0362		76.7357	46.7179		41.7867	75.275		55.4348	42.9864
430	33.5196	54.7731			39.2857	45.7598	33.2381		56.338	41.4673		54.1586	49.6474		40.8432	49.5356
431	46.9008	70.7635			39.548	45.1056	60		51.8293	46.6667		40.9511	64.8649		36.5854	78.203
432	40.0849	55.7851			50.7585	60.5469	57.6279		47.5014	50.3195		22.5694	64.4719		22.7848	53.9326
433	54.4413	48.5981			52.8967	60.3622	47.3062		45.082	42.9799		42.5139	37.299		56.0561	73.1707
434	29.5734	44.6334			48.5437	76.5912	19.7287		32.9897	60.5802		43.0528	50.6706		43.9883	43.5644
435	33.1096	61.246			44.2133	48.4234	18.2841			49.635		44.6281	63.9175		35.514	38.633
436	41.9535	57.8125			28.3688	43.3996	40.6504			43.379		42.3077	43.1779		44.3114	63.3663
437	21.1899	48.7805			37.6851	35.1474	27.833			57.377		44.0252	44.9898		69.225	49.171
438	44.4685	55.0585			56.0191	42.8737	51.9308			48.9596		70.8861	45.3258		55.252	62.3886
439	54.678	41.8684			57.5816	53.8556	57.9039			46.4169		48.6957	42.2164		39.3162	47.8723
440	29.2354	57.5314			49.7854	54.0184	47.593			60.9533		44.164	47.5472		41.0423	50.9781
441	49.5963	57.8358			50.4009	46.0251	46.2444			44.9141		44.6708	32.2997		43.9795	42.9448
442	38.3646	53.6636			39.1924	67.0732	40.5904			45.5		52.0723	53.6972		30.0628	44.4305
443	30.9278	57.7617			29.2683	44.6429	50.1393			47.0793		39.7772	41.2844		20.7612	45.8891
444	42.1687	47.9042			52.9557	60.7143	49.9405			45.8136		43.4007	63.0798		61.3071	48.6202
445	63.9033	60.4089			38.4615	56.1594	35.7345			45.3216		39.9543	43.0108		44.8776	61.4679
446	52.8455	49.3671			57.5045		59.9078			51.963		42.7447	28.8336		45.8505	49.6851
447	36.999	44.0457			44.5931		73.197			49.1924		41.0367	39.2157		49.7511	51.9481
448	48.4623	62.9139			41.2297		73.8994			48.174		45.4545	39.2157		45.3649	51.0605
449	59.6154	53.913			40.521		51.8903			41.8844		60.0775	30.9645		42.885	45.6204
450	40.2299	57.4163			55.8802		37.6876			45.738		54.3353	45.5927		61.0998	46.9909
451	46.7225	58.4677			23.5131		30.0325			47.8142		32.0718	69.7276		42.292	78.0886
452	29.6455	59.1603			22.4231		59.727			60.9981		60.0801	32.4927		26.0736	66.7408
453	53.9773	57.3913			55.8451		34.0285			45.8824		32.0262	33.9559		48.4496	40.1961
454	49.062	64.4983			41.2643		45.9966			23.8532		57.8735	42.7632		58.0756	70.3364
455	40.4858	22.6155			43.5946		52.1042			55.3936		40.4984	41.7073		49.2041	18.5759
456	42.4077	63.591					77.1841			59.0062		44.6233	42.302		47.0588	49.3218
457	20.0364	35.4079					53.4653			53.7815		53.1609	51.756		60.9756	49.6815
458	48.4928	56.4202					25.5428			20.4778		44.226	33.6715		40.856	24.602
459	42.3358	37.0542					32.5659			49.3359		45.3368	39.3258		47.0348	42.28
460	53.4699	64.8908					72.9443			42.9104		30.0546	54.0816		45.3956	43.3145
461	47.5087	53.5834					67.1982			44.7284		56.7951	51.1628		46.9565	62.0915
462	54.1872	58.9124					64.7249			51.2334		43.7294	49.9766		58.5059	40.8163
463	50.2793	56.4867					52.3385			52.4345		62.8394	58.1114		42.5963	63.6822
464	50.6849	56.6343					62.3917			60.0362		60.0559	47.2765		45.4115	51.1883
465	49.0773	50.2165					58.5856			69.8011		79.9277	51.3308		59.7015	18.1942
466	40.4858	53.9877					41.1862			59.97		41.5913	53.1915		36.2845	25.5017
467	34.3749	49.6183					38.4068			50.7919		63.8298	48.4003		45.3431	37.859
468	65.9341	70.7804					20.0861			51.9751		63.4391	35.7918		62.8689	22.0615
469	42.6829	60.7434					30.2491			18.4448		41.8182	53.8889		52.8512	44.6344
470		42.0566					42.5926			58.2192		55.5144	79.614		49.4012	56.5897
471		45.6554					68.2261			41.2297		58.1717	53.1453		62.7178	43.4193
472		52.3649					53.8922			44.4643		51.9598	42.7245		19.1205	41.953
473		56.6038					49.4037			60.0362		43.3168	38.8128		38.5965	28.2486
474		59.0406					52.6316			40.868		41.6254	78.4114		59.751	50.2092
475		57.6408					63.2982			46.6546		34.5964	59.9047		53.8519	52.0646
476		63.3663					51.676			60.3448		40.6824	53.4351		50.152	48.0414
477		45.1436					61.0998			64.3761		44.4698	55.9006		20.2532	18.4448
478		33.1034					55.2846			40.3509		32.6606	64.8995		37.9507	19.5298
479		49.3469					53.2544			50.8664		43.6321	39.4322		50.5676	47.0348
480		50.1475					32.6087			32.7273		59.4732	60.0632		45.5137	54.5809
481		54.007					49.9368			46.2914		35.503	46.8571		37.5671	61.0998
482		49.5575					18.6608			60		33.5911	37.5812		39.3574	78.5843
483		21.8579					46.6418			66.6667		50.4732	67.7966		45.319	20.6044
484		24.4821					50.6912			41.7154		38.2166	64.6617		42.8212	60.0443
485							37.4846			39.0516		37.7358	31.6265		66.6667	70.2028
486							48.0962			51.2048		61.7628	26.3158		39.2749	30.236
487							45.4885			68.4025		49.8534	56.2181		54.8272	56.7812
488							48.0392			58.5975		44.5469	43.4132		42.5354	40.308
489							42.623			47.8608		64.1026	62.9973		42.0664	43.3996
490							47.7964			43.6457		44.6735	64.5161		40.747	51.9099
491							51.3644			52.2234		52.4017	38.1425		42.8212	20.5882
492							48.0274			68.9655		41.1361	67.4603		37.1873	59.792
493							50.4032			49.543		34.7197	37.7358		40.3265	51.1364
494							47.7707			40.2802		18.797	52.091		43.8742	19.7505
495							45.7119			59.9483		49.7678	32.9513		46.2287	57.3435
496							49.4234			55.8545		34.8028	48.5196		43.8095	21.1554
497							48.9039			45.5293		44.6429	58.5645		43.3884	59.0551
498							62.6058			43.2738		62.4327	39.5634		46.9667	37.1622
499							48.3092			55.2147		59.742	43.6562		42.8189	51.6129
500							49.6575			37.1025		44.173	47.7248		39.7878	48.4773
501							19.697			38.4		50.3541	52.1327		40.0697	49.3243
502							41.2844			79.7011		35.3383	45.1664		47.5755	42.7892
503							56.7417			61.4781		41.6025	64.3341		67.3813	68.6275
504							48.4653			53.2486		42.3611	64.2202		53.3563	54.8604
505							56.0816			43.3962		60.0362	44.4811		45.858	22.3744
506							52.7086			59.5041		32.3318	35.0322		42.7481	20.073
507							52.5362			73.5759		36.5631	49.5356		18.1818	53.211
508							29.595			21.164		54.4355	60.6469		55.0172	42.1053
509							46.8165			51.2017		42.6621	46.2405		42.7099	61.5058
510							19.8413			45.1866		42.3862	48.638		41.0959	18.5029
511							50			37.3984		48.366	33.7775		40.8998	38.9105
512							49.4845			64.1447		48.9642	42.0561		32.9861	52.7536
513							49.6552			21.0697		48.105	50.7277		35.0195	65.3239
514							78.8382			51.5807		49.1958	53.9056		32.6797	57.7644
515							53.75			21.3592		63.5739	48.1586		40.7197	27.5862
516							48.9237			43.3145		35.9712	36.9935		42.0945	46.1725
517							51.5625			53.0452		60.251	42.6099		42.7083	33.0579
518							65.1769			55.2147		39.8551	36.6552		46.0022	48.8467
519							29.9065			18.9329		43.0108	65.3378		21.8228	53.4022
520							46.9925			54.409		39.0769	49.7336		42.4165	52.0446
521							36.0721			18.4515		50.8167	19.2		43.299	52.4138
522							57.1049			24.9584		51.2821	65.6371		26.5604	59.6026
523							33.328			19.6749		41.5913	48.0962		42.963	48.8048
524							53.9846			51.9444		39.2562	27.9441		42.5532	53.3088
525							25.5973			25.2874		64.0608	54.0541		19.2308	40.8163
526							43.1008			27.6817		49.5331	39.7112		34.0716	58.5907
527							30.8219			45.5696		44.9761	40.2802		36.7133	41.3408
528							60.2582			31.9839		46.9667	55.0285		25.7353	21.1039
529							76.4818			50.9946		49.4085	46.5368			49.6689
530							49.1037			27.8481		45.134	39.4009			50.6329
531							20.9924			25.9901		56.8807	21.8938			48.4305
532							42.7807			50.8982		52.0755	77.3956			47.0657
533							45.9184			22.0615		33.7268	46.8541			37.8109
534							53.8302			57.3535		57.554	44.7193			57.7367
535							36.2501			45.5617		38.765	41.0557			35.7143
536							43.2612			18.3357		42.8571	54.3767			48.5313
537							46.8227			77.3585		20.6897	48.8722			51.2821
538							42.09			25.7967		40.7801	52			18.0412
539							38.3598			46.523		51.9324	47.9339			58.156
540							54.2495			42.6829		40.9357	43.8312			47.619
541							51.7928			78.4314		47.9532	50.578			44.0775
542							47.541			33.5991		48.5044	51.5203			63.4921
543							50.2948			79.5031		18.4874	54.1612			53.8194
544							69.9541			68.9252		46.5658	61.3656			62.3053
545							55.3279			69.1145		55.5005	33.6707			22.1811
546							47.5303			21.0918		53.0421	57.6923			39.3701
547							51.7241			47.4279		63.93	43.6893			43.088
548							37.9132			43.1211		63.3914	52.2803			45.9559
549							32.8571			62.7907		45.2099	43.4057			26.8817
550							51.1571			28.1899		41.0256	46.9432			47.7454
551							49.7696			60.0751		32.3809	37.3444			19.7113
552							55.1537			46.4117		39.2157	66.1323			31.8471
553							50.26			40.5157		60.8553	68.9655			46.3306
554							47.1636			33.6134		49.3601	31.2887			22.5479
555							36.057			53.1514		49.505	41.6486			25.8065
556							64.4567			48.9888		32.2249	39.3996			35.8491
557							53.0175			52.0325		29.8686	65.7143			20.9735
558							37.1546			42.8449		52.6316	47.619			35.4391
559							61.2009			58.3402		59.3824	46.2777			64.0423
560							46.0022			51.1364		58.0913				60.3978
561							47.2727			55.7851		74.2857				50.6329
562							47.3301			45.584		58.1197				48.433
563							46.2365			21.3549		58.4795				40.4778
564							51.259			55.5058		34.8078				44.4901
565							54.4465			58.6563		66.0175				50
566							45.8716			47.0588		50.3937				24.9548
567							47.9798			24.6273		46.3243				42.3146
568							65.2778			18.2186		65.1466				54.9242
569							47.3876			42.8655		60.1202				51.3562
570							51.6252			33.6911		61.6229				53.9629
571							19.9637			22.1794		53.3333				37.9085
572							52.1542			40.6504		31.49				77.396
573							50.3049			36.8222		26.9278				25.4111
574							54.6875			55.7103		56.2852				47.7908
575							43.2432			60.0462		41.9847				60.0362
576							60.0316			49.8652		46.4585				56.4516
577							48.105			50		68.0934				43.9024
578							43.2612			62.3729		50.1463				47.619
579							50.6823			37.1094		44.4444				46.2329
580							48.174			47.0865		50.6567				60.472
581							41.2066			54.7417		55.7185				45.0751
582							24.5148			60.5834		49.5751				47.014
583							20.2456			47.8326		57.2246				53.2659
584							70.5009			63.4596		55.3846				68.4551
585							19.0074			45.8861		40.9483				25.9896
586							46.8571			46.9792		60.241				45.7399
587							68.1481			47.2674		62.1931				66.4207
588							24.5902			61.6297		61.706				41.8251
589							25.3566			25.9819		45.977				20.5224
590							52			48.1366		38.1773				35.4844
591							68.1818			46.8802		33.4988				54.558
592							33.0296			61.3333		63.4082				53.7849
593							32.2383			19.8473		44.2953				71.4286
594							48.9209			75.4352		44.0529				21.1082
595							42.0842			71.8686		48.4115				51.8102
596							48.0349			58.4089		48.0591				50.4032
597							75.3846			43.956		43.5484				44.8223
598							26.3591			53.6723		68.7161				65.7084
599							38.206			55		56.2249				51.2091
600							41.646			42.6065						48.4262
601							74.199			22.9469						45.4545
602							60.9756			31.3936						45.1128
603							54.6448			53.7459						41.6667
604							43.9122			59.8291						40.3877
605							46			49.8054						45.1781
606							43.0328			48.5934						22.3421
607										54.1998						61.3797
608										24.4969						20.7039
609										48.7805						48.6726
610										53.8922						20.7021
611										47.5709						64.1531
612										46.9867						50.2181
613										60						53.528
614										47.9846						51.4851
615										59.8086						45.8435
616										69.0449						45.4845
617										70.3934						46.7422
618										56.3549						45.5016
619										28.7081						61.1413
620										68.6131						51.4998
621										70.6806						52.2968
622										49.1228						53.3433
623										53.5714						57.6132
624										50.8475						47.2502
625										47.619						46.398
626										44.7965						42.0018
627										70.4225						49.7238
628										47.9574						42.1456
629										62.7306						55.6062
630										50.7519						44.6781
631										19.4175						39.1389
632										50.5837						31.5117
633																42.3387
634																46.8085
635																64.0496
636																20.0422
637																32.5477
638																69.4444
639																71.1563
640																47.5578
641																47.9896
642																43.9414
643																50.8021
644																46.2428
645																64.4172
646																52.5502
647																52.7183
Summary Statistics
	Wild-type	PF23/pf23-1; WDR92/wdr92	PF23/pf23-1	WDR92/wdr92	ODA1/oda1; ODA3/oda3	ODA1/oda1	ODA3/oda3	ODA5/oda5; ODA10/oda10	ODA5/oda5	ODA10/oda10	ODA6/oda6; ODA9/oda9	ODA6/oda6	ODA9/oda9	ODA4/oda4; ODA11/oda11	ODA4/oda4	ODA11/oda11
Number of values	469	484	417	408	455	445	606	428	434	632	304	599	559	404	528	647
Minimum	18.09	18.05	18.63	18.09	18.56	18.08	18.03	18.24	18.26	18.22	18.08	18.13	18.52	18.46	18.16	18.04
Maximum	78.79	79.55	79.93	79.38	79.8	79.66	79.64	77.65	79.31	79.75	73.7	79.93	79.61	76.83	79.84	78.58
Range	60.7	61.51	61.29	61.29	61.24	61.58	61.61	59.41	61.05	61.53	55.62	61.79	61.1	58.37	61.68	60.54
Mean	48.8	46.9	46.55	46.78	49.05	49.92	47.35	48.48	46.67	47.43	51.36	47.09	46.9	46.96	47.23	47.28
Std. Deviation	11.15	12.62	12.41	12.37	11.95	12.23	13.38	12.34	11.06	12.55	10.06	12.81	12.56	12.92	12.54	12.55
Std. Error of Mean	0.515	0.5737	0.6076	0.6125	0.5604	0.5796	0.5436	0.5966	0.531	0.4993	0.5772	0.5233	0.5314	0.6427	0.5456	0.4934

## Sheet: Cilia length
Table S8: Swimming velocity, beat frequency, and cilia length of Chlamydomonas single and double heterozygous diploids
Supplemental data for Fig 4C. Cilia length for each strain is measured in μm.
Summary statistics for each strain is included at the bottom.
	Wild-type	PF23/pf23-1; WDR92/wdr92	PF23/pf23-1	WDR92/wdr92	ODA1/oda1; ODA3/oda3	ODA1/oda1	ODA3/oda3	ODA5/oda5; ODA10/oda10	ODA5/oda5	ODA10/oda10	ODA6/oda6; ODA9/oda9	ODA6/oda6	ODA9/oda9	ODA4/oda4; ODA11/oda11	ODA4/oda4	ODA11/oda11
1	9.135	12.652	10.119	10.18	11.7	11	11.075	10.923	10.859	9.559	11.331	11.663	8.969	10.139	9.258	12.91
2	11.111	9.438	11.805	10.003	9.28	9.741	9.541	9.147	10.805	8.492	11.908	11.948	10.018	9.355	10.209	9.833
3	11.588	11.15	11.829	10.409	9.534	10.13	8.811	9.435	10.991	9.34	10.831	10.41	10.035	9.773	9.577	11.577
4	8.136	10.766	9.148	9.25	10.36	10.337	10.214	10.596	11.519	10.695	9.708	12.373	11.401	10.734	9.201	9.713
5	9.485	9.807	10.752	10.706	10.293	10.408	10.405	10.858	9.631	10.165	8.57	9.03	10.247	11.525	10.467	9.539
6	9.486	9.861	8.631	9.76	11.022	12.277	9.035	8.907	9.725	9.611	9.257	9.475	9.99	11.852	9.502	11.068
7	11.172	9.461	10.298	10.006	10.9	7.714	9.455	11.303	11.412	9.613	8.925	10.005	12.517	10.483	9.013	10.291
8	9.884	11.242	10.703	9.725	11.255	11.468	7.78	11.286	11.092	10.417	10.578	11.704	10.009	10.537	9.24	9.325
9	11.386	10.675	9.946	10.302	11.309	10.653	9.3	11.558	10.136	9.491	10.941	10.583	9.429	8.193	10.282	9.644
10	10.006	9.052	10.159	8.544	9.918	11.202	9.042	10.727	10.131	9.753	10.102	10.708	9.339	12.225	8.963	10.412
11	9.6	10.892	10.468	9.578	11.664	9.596	11.825	10.016	10.171	8.859	9.792	10.115	9.217	11.21	9.6	10.971
12	9.717	10.356	9.762	9.363	11.503	11.719	9.346	10.396	8.548	10.758	10.524	8.312	10.563	12.218	9.181	10.262
13	9.539	11.291	8.694	10.748	13.139	10.822	8.816	10.586	10.467	9.421	9.938	9.021	9.888	9.25	8.886	10.2
14	10.257	10.658	10.966	10.322	11.497	11.391	8.882	11.499	10.5	10.831	11.394	10.088	9.573	10.265	9.48	9.968
15	11.271	10.223	9.102	9.419	11.284	9.734	8.558	9.625	9.632	10.125	9.275	11.086	9.627	10.439	10.013	10.42
16	11.111	9.79	10.062	9.601	11.793	9.794	11.086	10.479	10.049	10.12	10.549	9.696	10.015	10.728	9.453	10.575
17	9.093	10.748	10.208	10.4	11.497	11.255	9.375	10.72	8.868	11.611	10.513	11.632	10.582	11.712	9.633	10.323
18	9.81	10.55	9.421	10.718	9.877	9.062	10.698	10.082	10.875	10.135	11.141	10.461	9.572	10.766	8.908	9.942
19	10.099	10.946	10.041	9.766	11.806	11.81	7.639	10.583	9.023	8.018	10.836	11.711	9.538	12.232	10.36	9.853
20	10.106	11.717	10.794	8.515	11.492	10.853	10.185	11.59	10.135	9.219	10.357	9.788	9.738	10.089	9.591	11.984
21	10.44	11.286	9.856	10.326	11.632	12.52	10.882	9.165	10.787	10.005	10.534	11.61	10.794	9.197	9.712	10.59
22	10.986	10.66	9.114	9.773	12.12	10.117	11.084	10.747	9.115	9.195	10.289	10.637	10.027	11.651	8.397	11.63
23	10.38	11.209	12.031	10.968	11.675	10.419	10.446	11.011	10.112	10.288	11.925	10.492	10.414	10.44	9.74	10.489
24	9.493	10.306	10.411	9.041	11.046	11.225	10.282	10.987	10.427	7.41	12.274	8.222	12.748	11.737	9.865	11.08
25	10.379	10.25	8.524	8.313	10.032	10.275	11.509	10.107	9.254	9.181	10.973	10.488	9.257	10.459	8.154	10.96
26	10.912	11.885	10.055	9.042	10.821	8.162	9.708	9.803	10.734	9.758	10.608	11.125	10.367	10.954	9.386	10.777
27	9.805	10.115	9.74	8.638	12.022	8.861	11.059	10.912	9.897	9.071	10.004	9.824	10.536	9.797	9.327	10.441
28	9.857	9.998	9.928	9.675	10.833	10.951	9.828	11.556	9.976	10.096	10.599	9.963	10.186	9.785	9.351	10.258
29	11.018	11.022	10.219	10.053	10.492	11.356	8.849	10.524	9.063	11.089	9.908	8.178	9.164	11.948	9.725	9.353
30	9.344	9.669	9.506	9.025	11.329	9.938	10.639	9.578	10.749	9.046	10.757	10.793	9.83	11.71	9.826	10.555
31	8.73	9.221	10.623	10.733	10.786	11.273	10.242	9.808	10.788	8.071	9.332	8.563	10.237	10.423	8.462	9.464
32	9.279	11.158	10.491	10.472	11.501	11.728	9.214	12.009	11.085	9.91	9.599	9.59	10.238	10.482	8.711	10.182
33	10.585	10.714	9.461	9.844	11.845	9.274	10.712	12.267	10.596	9.902	10.395	11.072	10.755	11.882	9.078	9.385
34	9.962	10.392	9.494	11.591	10.861	9.947	10.526	12.447	10.938	10.006	11.024	11.348	10.912	11.628	9.451	10.722
35	10.718	10.926	9.53	8.545	10.357	10.492	10.35	10.441	9.002	10.657	10.222	10.467	9.636	11.72	8.957	10.775
36	10.67	9.863	8.459	9.542	10.465	11.72	9.512	10.693	9.852	10.421	10.251	10.965	10.858	11.023	9.08	10.323
37	10.022	8.951	9.813	10.872	9.876	9.918	9.633	10.969	10.17	11.067	10.844	11.875	11.214	12.046	9.171	10.176
38	9.461	10.482	8.716	9.46	10.906	10.299	9.546	10.427	10.412	9.814	10.394	11.281	9.766	10.336	9.263	10.47
39	10.747	11.003	8.6	8.909	10.42	8.528	9.455	10.079	11.075	10.069	9.353	10.906	10.164	12.061	9.321	9.638
40	9.342	10.166	8.684	10.772	10.626	10.136	10.171	14.835	10.529	11.158	9.468	11.346	10.733	10.302	9.419	10.709
41	10.734	10.269	10.427	11.071	10.7	10.708	9.745	10.197	11.333	10.809	10.052	10.025	10.745	10.348	9.289	10.638
42	8.535	9.957	10.283	9.769	11.323	11.064	9.449	9.575	9.271	11.001	10.176	10.266	10.071	10.843	9.577	10.371
43	8.291	10.976	10.286	9.858	12.272	11.644	11.572	10.896	11.339	12.384	10.591	9.229	8.884	10.938	9.072	10.446
44	9.728	10.135	9.062	12.61	12.635	11.517	9.779	10.062	10.992	11.05	10.356	11.812	8.98	10.26	10.14	9.418
45	10.237	10.093	9.806	10.16	12.911	10.542	11.933	12.143	10.76	10.334	10.615	9.951	11.992	10.953	9.923	9.546
46	10.373	10.103	9.542	9.82	11.289	9.565	9.297	12.306	9.255	10.527	10.127	9.615	10.435	11.858	10	9.921
47	9.45	10.055	11.247	10.2	10.861	10.328	11.133	10.969	10.735	9.684	10.312	10.041	11.488	12.522	10.904	12.934
48	9.433	10.208	11.565	10.561	10.496	10.874	9.782	9.937	9.83	9.097	9.539	10.585	9.384	9.483	7.575	9.341
49	9.741	9.768	9.459	10.5	11.399	9.066	9.982	10.85	9.795	11.257	10.825	10.375	10.478	11.327	9.211	9.271
50	8.444	9.901	9.459	9.296	11.081	7.81	12.069	11.577	10.138	14.013	9.578	11.694	9.862	10.303	9.293	10.585
51	9.551	10.176	12.031	11.715	11.108	11.22	9.821	10.588	11.386	9.451	10.506	10.311	11.415	8.249	12.176	11.396
52	10.641	10.25	12.253	10.425	11.033	10.076	9.636	10.685	8.614	10.043	10.641	9.71	10.565	9.786	9.38	12.7
53	10.374	9.333	10.484	9.629	9.917	10.632	12.299	8.976	11.388	10.176	9.424	11.319	10.331	9.709	10.286	11.42
54	8.076	9.846	10.656	9.848	11.747	11.288	9.321	9.23	12.334	9.269	9.219	8.084	10.782	9.899	9.33	10.355
55	8.527	10.858	8.433	10.676	11.371	7.071	10.689	10.451	10.259	10.757	10.244	14.215	11.907	9.06	9.452	9.966
56	10.54	11.187	11.896	11.201	10.97	11.312	10.903	10.08	11.603	9.76	10.278	11.738	11.107	9.777	13.314	11.267
57	9.692	10.355	11.306	10.8	9.728	9.036	12.251	10.205	8.826	11.742	9.56	10.679	13.224	10.027	11.045	11.793
58	10.224	8.939	9.867	9.875	10.557	10.443	10.011	9.866	11.231	10.755	10.674	10.106	10.283	9.898	9.377	11.201
59	11.236	10.267	10.84	9.826	10.245	11.35	11.041	9.899	12.486	10.554	9.329	11.102	11.161	8.89	11.076	10.251
60	9.694	10.914	9.268	10.505	10.551	9.548	11.071	10.841	9.643	11.725	11.44	9.275	10.98	9.063	10.101	10.032
61	9.617	9.812	9.403	11.268	9.906	11.6	10.778	9.675	9.285	10.48	10.467	8.845	12.191	9.605	9.969	11.082
62	11.048	10.951	9.423	9.806	11.291	11.279	8.67	9.282	11.932	12.038	10.511	10.555	9.963	10.479	11.32	9.727
63	10.771	10.248	9.644	8.427	11.42	9.946	10.09	8.537	9.289	10.606	10.836	10.561	12.46	11.113	9.996	10.922
64	9.455	11.212	9.704	11.465	11.232	9.501	11.235	11.22	8.617	10.372	9.675	9.698	10.392	9.679	11.434	10.533
65	10.338	10.875	9.267	10.081	11.135	8.396	11.002	10.06	9.627	10.186	10.422	10.636	10.558	8.641	8.995	9.991
66	9.817	10.472	9.869	12.39	9.456	9.244	9.625	9.276	10.424	10.824	10.788	10.987	9.646	10.415	9.223	11.252
67	10.291	10.069	9.209	11.744	9.768	10.331	10.04	9.868	11.95	10.327	10.483	9.532	9.639	11.013	10.289	9.893
68	9.712	9.478	10.354	11.445	11.036	8.641	12.328	10.621	9.933	10.229	10.03	8.096	11.507	9.07	11.12	9.595
69	9.969	9.779	11.137	11.504	9.686	9.673	10.962	10.068	10.946	10.828	10.122	9.546	10.399	11.64	11.9	10.433
70	11.008	9.261	10.644	10.437	11.279	9.961	10.509	10.951	12.619	10.855	10.146	9.34	10.386	10.246	10.339	9.719
71	10.443	9.564	9.252	10.059	10.957	9.182	12.243	9.6	10.567	11.399	10.077	10.438	11.177	10.753	9.73	11.245
72	9.505	9.798	9.761	11.735	10.487	12.352	10.038	9.909	10.184	10.175	10.281	9.912	10.379	9.063	10.679	9.716
73	9.572	9.917	11.227	9.55	11.196	11.746	10.329	8.36	10.335	8.458	10.498	9.949	10.361	9.197	8.87	9.76
74	10.875	12.274	10.095	10.48	10.126	9.091	11.646	8.573	11.989	10.474	10.22	10.535	11.023	10.264	8.961	9.016
75	9.977	11.316	9.904	10.254	10.336	9.909	9.952	9.753	8.596	10.397	10.695	9.788	10.556	9.372	10.611	10.885
76	10.896	10.96	9.331	9.558	9.886	9.703	8.454	9.982	12.139	9.701	10.435	9.567	11.074	8.39	9.672	9.76
77	10.925	11.859	9.603	9.425	10.661	10.663	9.695	10.508	9.667	9.519	9.944	10.443	9.359	9.144	10.504	10.483
78	10.046	11.428	8.264	10.847	10.657	9.793	11.468	10.128	9.368	11.73	11.267	8.975	10.203	9.555	10.414	11.131
79	10.096	9.69	9.458	10.538	10.443	9.325	9.451	10.317	12.268	10.516	10.09	10.349	9.625	9.618	10.822	10.498
80	10.542	9.405	9.649	10.877	9.79	10.799	10.312	10.599	8.533	10.283	10.001	10.355	9.934	9.475	11.376	10.499
81	10.342	12.017	8.898	8.306	10.35	11.253	11.516	9.195	8.933	10.173	9.416	11.412	11.288	9.1	10.082	9.613
82	10.343	9.522	9.478	10.001	10.403	11.72	8.684	9.341	9.496	10.421	8.606	10.634	9.835	10.695	10.662	10.029
83	9.774	10.304	9.031	9.221	10.29	10.252	9.32	9.644	10.099	10.234	10.486	10.17	9.545	9.302	11.62	9.442
84	10.742	9.941	9.62	10.059	9.818	9.977	10.222	8.03	9.603	10.712	10.164	10.891	10.567	10.273	11.036	11.931
85	10.909	10.75	10.168	8.833	10.735	10.52	11.051	9.191	12.246	10.172	13.306	10.012	9.644	8.558	10.285	9.603
86	10.193	9.972	10.769	10.039	9.618	10.156	11.401	10.166	9.953	9.906	11.137	11.734	10.234	8.862	11.037	10.267
87	10.541	10.249	10.009	10.604	10.114	10.432	9.849	11.179	11.535	10.692	11.246	13.185	10.823	10.933	9.025	10.369
88	12.592	10.77	9.503	9.942	10.697	8.834	10.182	10.366	11.85	10.139	11.226	11.446	9.159	10.022	10.452	11.26
89	10.647	10.392	9.933	10.719	9.189	10.932	10.78	10.522	10.631	10.001	9.681	11.218	10.057	8.343	10.587	10.007
90	10.553	9.949	9.222	11.058	11.037	10.64	9.702	11.362	11.495	10.75	9.927	10.886	10.807	8.946	10.434	10.755
91	9.528	10.733	10.258	11.411	9.342	9.505	10.72	9.83	11.207	11.276	10.11	12.155	9.951	9.61	11.758	11.077
92	8.804	10.077	8.822	10.169	9.588	11.154	10.288	10.062	9.055	9.733	10.306	10.649	10.884	10.69	10.804	10.217
93	10.024	9.96	10.541	10.875	8.931	11.152	10.711	9.713	10.849	10.278	9.444	8.597	9.1	10.338	9.468	9.367
94	9.59	10.281	9.086	9.08	9.501	9.502	11.885	10.429	10.76	10.574	10.344	9.603	9.916	9.389	10.487	9.801
95	10.291	11.739	10.523	11.082	10.28	10.845	12.032	10.535	11.303	10.192	10.325	11.327	11.407	9.645	9.942	9.83
96	9.541	9.137	9.392	10.004	10.632	11.868	9.256	10.216	8.772	9.364	10.29	9.071	9.923	10.099	9.323	11.191
97	11.421	9.554	10.024	8.816	9.389	11.142	10.396	9.934	11.757	10.756	10.265	10.604	10.701	11.245	10.333	10.348
98	10.88	9.439	8.498	10.111	9.772	11.194	10.355	9.704	11.211	10.395	10.118	8.967	9.836	9.531	11.202	10.876
99	10.657	8.867	9.201	10.747	10.54	12.456	10.099	10.108	10.434	9.4	9.691	9.615	11.348	10.78	10.739	11.062
100	10.309	8.985	9.272	9.216	10.201	9.264	11.498	9.481	9.753	10.3	10.008	9.767	9.722	9.51	10.971	9.969
101	10.707	9.576	10.672	10.071	7.787	10.005	10.94	10.452	12.11	10.821	10.208	9.415	9.705	9.747	9.853	10.192
102	10.477	10.635	11.659	11.1	8.855	11.705	10.644	10.68	10.475	10.117	9.54	9.768	12.27	12.537	11.532	9.777
103	11.471	10.851	10.058	9.866	7.812	10.401	9.343	9.425	9.612	10.175	9.429	10.613	11.393	10.193	10.046	9.673
104	10.655	9.149	11.344	11.037	9.094	10.735	9.984	8.481	10.012	9.483	9.782	9.918	10.428	11.88	10.081	9.826
105	10.283	11.491	9.704	10.398	10.259	9.819	10.552	10.33	9.38	9.992	9.588	10.002	11.526	12.476	12.023	11.193
106	10.475	10.358	9.352	10.34	7.772	9.624	9.972	9.042	10.526	10.658	11.663	8.862	8.565	11.669	10.866	9.825
107	10.734	9.634	11.38	10.439	8.429	9.014	11.039	10.55	10.522	9.783	9.788	9.947	10.223	10.617	9.738	8.885
108	10.892	8.797	10.422	10.333	8.661	10.791	10.558	9.623	10.637	10.1	9.347	10.702	10.255	11.103	10.608	9.785
109	10.381	8.824	11.189	12.489	9.765	10.178	9.911	11.047	11.167	10.133	10.133	9.797	10.212	11.691	10.309	9.541
110	11.019	10.489	9.901	9.949	7.917	9.842	9.836	10.454	7.8	9.659	11.425	9.831	10.257	10.662	9.594	8.567
111	11.114	11.576	10.852	10.903	8.018	10.698	12.033	10.267	10.087	9.772	11.249	10.596	10.867	10.062	9.187	8.633
112	10.514	11.344	10.453	10.863	8.418	10.758	9.125	11.788	10.646	10.449	10.393	10.144	11.061	11.211	10.843	11.027
113	10.525	10.146	10.213	9.24	9.481	12.033	9.268	10.3	10.736	9.337	11.469	8.486	10.604	10.41	10.989	10.129
114	11.253	9.401	12.508	9.101	8.516	10.354	10.296	10.815	11.205	9.967	10.116	9.893	8.755	9.721	13.203	10.31
115	10.747	10.425	10.731	8.708	8.605	10.109	10.169	10.705	9.704	11.177	10.258	9.608	10.126	10.412	10.466	9.503
116	12.145	9.68	11.775	9.466	8.655	9.999	10.114	10.181	9.804	10.542	10.789	9.471	8.974	11.33	10.963	9.838
117	9.385	10.023	11.588	9.432	8.839	9.981	10.376	11.185	9.147	9.953	9.935	11.138	9.449	10.797	10.789	11.167
118	10.131	8.837	10.029	9.981	8.191	10.598	9.549	10.639	10.81	9.873	10.669	9.724	10.727	11.747	10.467	9.956
119	11.854	10.6	11.091	11.965	7.843	9.965	11.165	11.494	9.63	11.132	11.364	10.034	10.131	9.793	11.575	9.558
120	9.286	10.772	9.464	8.717	8.749	10.569	8.953	8.909	9.054	10.257	10.384	9.558	11.086	12.274	11.356	12.318
121	10.901	11.078	11.22	9.001	7.842	9.639	9.605	9.585	8.991	8.601	10.299	11.013	10.736	11.771	10.885	10.422
122	11.946	10.201	11.703	9.705	8.727	9.117	11.707	9.492	10.777	9.052	9.835	11.162	11.558	9.319	9.929	10.359
123	10.354	7.64	12.221	10.515	8.546	9.977	10.666	9.444	9.602	10.086	9.473	12.406	9.675	10.384	10.302	10.647
124	10.828	10.058	9.968	11.897	8.653	10.049	10.402	9.503	8.488	10.893	10.285	10.586	8.962	10.512	10.649	9.936
125	11.155	8.26	11.477	11.146	8.98	9.973	9.642	9.494	11.871	10.648	10.921	12.12	9.758	10.634	10.681	10.418
126	10.943	9.366	9.482	9.703	9.252	10.337	10.137	11.032	10.027	9.779	10.216	12.268	10.869	10.137	11.401	9.925
127	10.747	8.839	9.425	9.459	11.416	8.755	11.91	9.549	10.653	11.183	9.675	12.86	12.937	10.189	10.14	11.898
128	13.109	9.732	10.34	10.303	8.1	11.021	11.277	10.495	12.423	9.682	10	9.843	10.486	11.209	10.785	8.575
129	9.707	9.792	11.496	11.047	10.554	9.656	10.771	10.885	11.56	10.424	10.291	9.488	10.031	10.89	11.103	9.337
130	11.569	10.329	11.061	11.014	8.143	9.705	9.661	9.795	9.038	10.019	9.615	10.182	10.323	11.035	9.53	9.295
131	9.465	8.779	9.673	10.731	9.865	9.633	11.38	10.695	10.771	10.034	10.135	9.924	11.218	9.797	10.536	10.366
132	10.144	9.609	11.448	11.575	11.149	10.974	10.859	11.498	9.847	11.244	10.954	11.909	10.768	9.285	10.56	9.66
133	10.133	11.656	10.238	11.106	10.077	10.69	10.014	9.557	10.005	10.598	10.596	10.618	12.727	12.445	11.223	10.034
134	11.666	10.072	11.324	9.491	7.951	9.104	10.51	10.422	10.396	9.646	10.438	10.633	10.722	9.877	10.962	10.169
135	9.888	8.192	11.682	10.812	9.335	9.551	10.57	10.381	10.07	9.983	9.241	13.343	10.993	10.635	10.457	9.937
136	9.541	8.599	9.848	9.341	7.555	10.051	10.268	9.116	8.164	10.485	11.115	11.198	10.91	11.715	11.856	9.323
137	12.127	10.1	10.323	10.183	7.766	10.405	11.675	9.693	10.179	10.467	10.823	10.841	10.802	9.102	11.829	9.376
138	9.773	8.382	11.29	11.314	8.944	10.213	10.675	8.865	8.827	10.367	10.281	11.537	12.202	10.483	11.531	10.357
139	10.36	9.538	10.96	10.02	7.553	10.626	10.352	11.931	11.067	10.627	10.393	9.667	11.691	10.305	11.51	9.849
140	10.284	10.013	10.052	10.819	8.716	10.874	9.884	9.809	10.292	9.465	8.358	12.04	11.634	10.202	11.984	11.114
141	9.756	9.159	11.338	10.094	7.917	10.804	10.394	10.988	8.957	10.621	10.164	10.549	7.694	10.277	12.681	10.903
142	9.788	8.214	12.872	10.166	8.536	9.763	10.992	11.079	10.698	10.178	10.229	10.06	11.093	10.533	11.137	10.515
143	10.456	10.86	10.341	10.521	9.486	9.202	11.653	10.196	11.163	9.568	9.679	9.498	10.702	9.833	9.51	11.224
144	9.371	10.188	10.613	9.9	9.258	11.842	9.836	10.088	9.316	10.884	9.358	11.443	10.783	11.489	10.858	10.521
145	9.467	11.492	11.263	8.622	10.112	9.02	10.356	9.806	10.536	10.574	10.919	12.326	9.211	9.653	12.642	10.447
146	10.78	9.768	9.773	11.087	7.714	9.585	11.138	10.924	10.502	9.361	10.487	11.291	11.44	9.187	11.22	10.31
147	9.822	9.358	10.252	11.617	10.386	12.535	9.525	10.195	10.592	10.441	9.384	9.944	9.505	8.852	11.091	9.694
148	10.316	8.571	11.841	10.587	8.191	9.896	10.362	9.143	11.009	11.277	9.499	10.779	10.905	9.502	9.606	9.308
149	9.884	8.246	11.222	9.922	9.66	11.005	10.7	9.783	10.089	10.405	10.136	10.632	9.631	10.245	11.291	9.485
150	9.67	9.295	11.698	9.664	8.874	9.579	12.134	8.88	9.896	11.467	10.304	10.418	10.708	8.599	10.533	9.037
Summary Statistics
	Wild-type	PF23/pf23-1; WDR92/wdr92	PF23/pf23-1	WDR92/wdr92	ODA1/oda1; ODA3/oda3	ODA1/oda1	ODA3/oda3	ODA5/oda5; ODA10/oda10	ODA5/oda5	ODA10/oda10	ODA6/oda6; ODA9/oda9	ODA6/oda6	ODA9/oda9	ODA4/oda4; ODA11/oda11	ODA4/oda4	ODA11/oda11
Number of values	150	150	150	150	150	150	150	150	150	150	150	150	150	150	150	150
Minimum	8.076	7.64	8.264	8.306	7.553	7.071	7.639	8.03	7.8	7.41	8.358	8.084	7.694	8.193	7.575	8.567
Maximum	13.11	12.65	12.87	12.61	13.14	12.54	12.33	14.84	12.62	14.01	13.31	14.22	13.22	12.54	13.31	12.93
Range	5.033	5.012	4.608	4.304	5.586	5.464	4.689	6.805	4.819	6.603	4.948	6.131	5.53	4.344	5.739	4.367
Mean	10.25	10.15	10.22	10.19	10.1	10.32	10.32	10.29	10.32	10.22	10.28	10.45	10.43	10.38	10.23	10.3
Std. Deviation	0.8348	0.8992	0.9683	0.8895	1.257	0.997	0.9423	0.9217	0.9987	0.8302	0.7078	1.075	0.9203	1.021	1.004	0.8034
Std. Error of Mean	0.06816	0.07342	0.07906	0.07262	0.1026	0.0814	0.07693	0.07526	0.08155	0.06779	0.05779	0.08776	0.07514	0.08336	0.082	0.0656
