# Supplementary material for: Gene dosage of independent dynein arm motor preassembly factors influences cilia assembly in Chlamydomonas reinhardtii
Source: PLoS Genet. 2024 Mar 18;20(3):e1011038. doi: 10.1371/journal.pgen.1011038 (PMC11020789; doi:10.1371/journal.pgen.1011038)
Supplement: S9 Table — (XLSX) [file pgen.1011038.s016.xlsx]

## Sheet: +- cycloheximide averaged
Table S9: Cilia length of regenerating haploids and diploids +/- cycloheximide
Supplemental data for Fig 5 B-C. Cilia length is measured from 0-180 mins after deciliation. Units are in μm.
Each data point is the average of 50 individual cilia from 50 cells.
The graph in Fig 5 was generated by plotting the mean of all haploid or diploid values for each timepoint indicated.
Without cycloheximide
		Haploid				Diploid
Time (mins)		CC-5908	CC-5909	CC-124	CC-125	CC-124/CC-5908 #1	CC-124/CC-5908 #2	CC-125/CC-5909
PRE-deciliation		10.6926	10.5999	10.6954	9.49706	10.1874	10.0654	10.5526
0		0	0	0	0	0	0	0
20		5.70274	5.4847	5.44276	4.45146	5.33228	6.9318	5.64974
40		6.08092	6.41462	6.44698	5.41618	7.90698	8.33324	7.92664
60		8.31088	7.73962	8.01858	6.52784	8.74182	8.8752	9.54122
90		8.4607	7.78964	8.6394	7.71276	8.89474	9.73132	10.0604
120		9.1344	9.03884	9.7566	9.2387	10.0524	10.3967	10.5848
180		10.0358	9.44552	9.75824	9.92698	10.5102	10.3789	10.2534
Summary Statistics ( without cycloheximide)
	Haploid						Diploid
	Mean	SD	N				Mean	SD	N
PRE	10.3712	0.584473	4			PRE	10.2684	0.253504	3
0	0	0	4			0	0	0	3
20	5.27041	0.557737	4			20	5.97127	0.846849	3
40	6.08967	0.478514	4			40	8.05562	0.240627	3
60	7.64923	0.783132	4			60	9.05275	0.428255	3
90	8.15062	0.468004	4			90	9.56214	0.600944	3
120	9.29214	0.32022	4			120	10.3446	0.270016	3
180	9.79162	0.25744	4			180	10.3808	0.128411	3
With cycloheximide
		Haploid				Diploid
Time (mins)		CC-5908	CC-5909	CC-124	CC-125	CC-124/CC-5908 #1	CC-124/CC-5908 #2	CC-125/CC-5909
PRE-deciliation		10.374	10.6741	10.5301	10.0472	10.8938	10.2332	10.7318
0		0	0	0	0	0	0	0
20		4.88992	5.17028	4.65002	4.88654	5.95234	6.01264	6.30462
40		5.36082	6.15662	5.75626	5.34408	7.29528	7.79852	7.66914
60		5.6705	5.27674	5.5353	5.35412	7.59958	7.88116	7.49928
90		5.78184	5.69944	5.49158	5.3399	7.29156	7.91642	7.80724
120		5.48746	5.611	5.31374	5.1975	7.5543	8.20896	7.85082
180		5.81846	5.5582	5.31628	5.0208	8.2993	8.31044	8.36342
Summary Statistics ( with cycloheximide)
	Haploid						Diploid
	Mean	SD	N				Mean	SD	N
PRE	10.4063	0.268988	4			PRE	10.6196	0.344266	3
0	0	0	4			0	0	0	3
20	4.89919	0.212776	4			20	6.08987	0.18841	3
40	5.65444	0.385179	4			40	7.58765	0.26133	3
60	5.45916	0.177738	4			60	7.66001	0.197981	3
90	5.57819	0.200382	4			90	7.67174	0.33374	3
120	5.40243	0.183115	4			120	7.87136	0.327813	3
180	5.42844	0.340443	4			180	8.32439	0.0342597	3
