# Supplementary material for: Gene dosage of independent dynein arm motor preassembly factors influences cilia assembly in Chlamydomonas reinhardtii
Source: PLoS Genet. 2024 Mar 18;20(3):e1011038. doi: 10.1371/journal.pgen.1011038 (PMC11020789; doi:10.1371/journal.pgen.1011038)
Supplement: S10 Table — (XLSX) [file pgen.1011038.s017.xlsx]

## Sheet: Summary-averages
Table S10: Cilia length of regenerating single and double heterozygous diploids 40 mins post-deciliation in cycloheximide
Supplemental data for Fig 6. Each number corresponds to the ratio of cilia length of the single or double heterozygous diploid divided by the cilia length of the wild-type control in the same experiment on a scale of 0-1. Cilia length is measured in μm.
These numbers are used to generate the heat map colors shown in Fig 6. The cutoff for cilia considered significantly shorter than wild-type is 0.8. Values below this number are represented by warmer colors, while values above this number are represented by cooler colors.
Values are placed in the exact order and arrangement as Fig 6 for clarity.
		oda7	pf13	pf23	wdr92	oda8	oda1	oda3	oda14	oda6	oda9	oda12	oda4	sup-pf1	oda11	oda2	oda5	oda10	oda16	ida3	pf14	Wild-type
pf22		0.9	0.82	0.87	0.92	1.02	0.97	0.88	0.95	0.83	0.92	0.95	0.95	0.95	1.09	0.93	0.98	0.8	0.89	0.89	0.98	0.8
oda7			0.99	1.04	0.84	0.83	0.98	0.81	0.89	0.81	0.82	0.81	0.84	0.88	0.81	0.91	0.88	0.91	0.92	0.86	0.83	0.95
pf13				0.64	0.67	0.65	0.92	0.91	0.87	0.68	0.63	0.9	0.85	0.85	0.88	0.9	0.92	0.91	1.02	0.97	0.88	0.96
pf23					0.74	0.67	0.94	0.94	0.92	0.94	0.93	0.97	0.89	0.87	0.83	0.86	0.84	0.99	0.92	0.98	0.81	0.8
wdr92						0.76	0.93	0.96	0.98	0.95	0.99	0.95	0.87	0.97	0.92	0.93	0.9	0.94	0.99	0.99	0.97	0.85
oda8							1	0.97	0.92	0.97	0.98	0.98	0.8	0.99	0.99	1.01	1.06	0.87	1.02	0.96	0.99	0.85
oda1								0.95	0.97	0.93	0.87	0.92	0.98	0.89	0.93	0.93	1	0.93	0.94	0.84	1	0.96
oda3									0.93	0.92	0.96	0.82	0.92	0.95	1	0.83	0.91	0.83	0.87	0.8	0.98	0.96
oda14										0.94	0.97	1.05	0.96	0.92	0.94	0.99	0.93	0.93	1.02	1.02	0.8	1.02
oda6											0.98	1	0.87	1.01	0.97	1	0.98	0.97	0.93	1.02	0.8	0.81
oda9												0.95	0.96	0.97	0.85	0.98	0.97	0.97	0.95	0.99	0.8	0.81
oda12													1.02	0.95	1.02	1.02	1.02	0.93	0.92	1.01	0.98	1.03
oda4														0.93	0.95	0.89	0.85	0.89	1.03	0.91	0.86	0.84
sup-pf1-1															0.97	0.87	1.03	0.83	0.96	0.97	0.95	0.86
oda11																0.86	1.03	0.83	0.93	0.91	0.9	0.93
oda2																	0.8	0.95	1	1.04	1.01	0.93
oda5																		0.92	0.95	1.01	0.83	0.85
oda10																			0.96	0.95	1.05	0.82
oda16																				0.87	0.94	0.92
ida3																					0.97	0.89
pf14																						0.85
Wild-type																						1

## Sheet: Key for experiment numbers
Table S10: Cilia length of regenerating single and double heterozygous diploids 40 mins post-deciliation in cycloheximide
Supplemental data for Fig 6. Each double heterozygous diploid is assigned a number (1-211), while single heterozygous diploids are assigned letters (a-v) (identity) in the matrix for ease of following the data, since the experiments were not all done in order.
These numbers are used to label the columns in the three sheets 'Wild.types', 'single.het.dips', and 'double.het.dips'.
oda7	pf13	pf22	pf23	wdr92	oda1	oda3	oda14	oda4	sup-pf-1-1	oda11	oda2	pf14	oda5	oda8	oda10	oda16	ida3	oda6	oda9	oda12	Wild-type
	1	2	3	4	5	6	7	8	9	10	11	12	13	14	15	16	17	18	19	20	a	oda7	Dynein arm assembly factors
		21	22	23	24	25	26	27	28	29	30	31	32	33	34	35	36	37	38	39	b	pf13
			40	41	42	43	44	45	46	47	48	49	50	51	52	53	54	55	56	57	c	pf22
				58	59	60	61	62	63	64	65	66	67	68	69	70	71	72	73	74	d	pf23
					75	76	77	78	79	80	81	82	83	84	85	86	87	88	89	90	e	wdr92
						91	92	93	94	95	96	97	98	99	100	101	102	103	104	105	f	oda1	Docking complex
							106	107	108	109	110	111	112	113	114	115	116	117	118	119	g	oda3
								120	121	122	123	124	125	126	127	128	129	130	131	132	h	oda14
									133	134	135	136	137	138	139	140	141	142	143	144	i	oda4	Outer dynein arm heavy chains
										145	146	147	148	149	150	151	152	153	154	155	j	sup-pf1-1
											156	157	158	159	160	161	162	163	164	165	k	oda11
												166	167	168	169	170	171	172	173	174	l	oda2
													175	176	177	178	179	180	181	182	m	pf14	Radial spoke
														183	184	185	186	187	188	189	n	oda5	Accessory complex
															190	191	192	193	194	195	o	oda8
																196	197	198	199	200	p	oda10
																	201	202	203	204	q	oda16	ODA and IDA IFT adapters
																		205	206	207	r	ida3
																			208	209	s	oda6	ODA Intermediate Chains
																				210	t	oda9
																				211	u	oda12
																					v	Wild-type

## Sheet: Wild.types
Table S10: Cilia length of regenerating single and double heterozygous diploids 40 mins post-deciliation in cycloheximide
Supplemental data for Fig 6. Each double heterozygous diploid is assigned a number (1-211), while single heterozygous diploids are assigned letters (a-v).
Each column represents a single experiment. The values are individual cilia measurements, in μm, of a total of 100 cilia from one wild-type diploid.
The top row indicates which double (or single) heterozygous diploids were assayed in that experiment. For example, in column A, diploids with the assigned numbers 1, 2, 3, and 4 (see sheet 'key for experiment numbers for the corresponding genotype) were deciliated with one wild-type diploid and allowed to regenerate for 40 minutes.
The average of each column (indicated below) is the number used to calculate the ratio of heterozygous diploid length to wild-type diploid cilia length shown in sheet 'Summary-averages'.
	1-2-3-4	5-6-7-8	102-103-104-105	108-109-111-113	136-137-147-148	144-178-179-180	152-154-157-160	141-142-172-209	129-130-131-132	125-126-127-128	120-121-122-123	114-115-116-118	194-195-196-197	167-168-169-170	161-162-165-166	173-174-175-176	203-204-205-207	182-186-187-188	159-163-171	9-29-31-33	10-11-12-13	14-15-16-17	22-23-24-25	26-27-28-30	32-34-35-36	43-44-45-46	47-155-164-177	48-49-50-51	52-53-54-55	60-61-62-63	64-65-66-67	68-69-70-71	72-73-74-75	76-77-78-79	80-81-82-83	84-85-86-87	88-89-90-91	92-93-94-100	97-98-99-101	117-119-124-133	146-149-150-151	153-210-156-158	193-200-206-208	198-199-201-202	18-19-20-21	37-38-95-96	39-40-41-42	56-57-58-59	106-107-110-112
	6.482	7.404	5.993	7.293	6.791	5.664	6.696	6.213	6.769	5.418	5.54	5.704	6.547	5.414	6.542	6.107	5.393	6.88	5.721	7.77	4.586	7.845	6.437	9.625	8.746	7.875	4.373	4.659	7.046	6.808	6.316	6.55	6.149	5.797	5.801	7.493	6.933	6.083	5.439	5.856	7.059	7.371	6.077	6.261	7.304	7.999	8.507	5.414	8.001
	6.218	5	6.077	6	5.668	6.173	6.466	5.928	7.473	5.067	5.48	5.343	6.968	5.545	6.389	5.178	6.976	6.136	6.107	6.208	5.797	6.325	6.278	10.356	7.781	3.507	4.586	7.104	5.656	4.995	6.113	5.993	5.414	6.06	6.597	6.419	6.038	8.088	6.358	5.763	5.675	5.632	5.004	6.241	7.192	4.373	9.222	4.384	7.106
	5.812	6.053	7.838	6.249	6.972	6.526	4.331	5.893	7.307	5.005	5.359	6.191	6.053	4.917	7.83	6.316	5.649	6.535	6.211	7.443	5.589	7.883	5.004	6.062	9.243	7.621	6.477	5.181	6.904	4.55	5.995	6.022	5.595	7.038	5.328	6.46	7.821	6.885	5.048	6.411	5.786	6.416	5.256	5.228	5.629	6.944	6.491	6.584	7.993
	5.439	6.004	5.804	6.53	6.702	4.939	6.219	5.835	6.419	6.316	7.04	6.525	6.043	5.54	6.85	6.23	6.173	5.435	6.696	7.338	5.245	6.174	6.343	8.767	8.035	5.741	5.779	6.611	5.653	6.998	5.989	5.786	6.078	5.256	6.83	7.24	8.795	5.311	5.583	8.033	5.027	6.088	7.56	6.715	4.586	5.091	5.195	7.432	6.75
	5.772	7.264	6.113	6.648	5.804	5.99	4.688	5.418	6.519	6.681	6.392	5.677	6.416	7.825	4.373	5.343	6.883	6.614	6.481	7.558	6.208	10.54	6.238	5.359	6.406	9.107	5.409	5.769	7.528	6.44	6.907	6.586	6.043	6.743	6.691	6.06	5.741	6.338	3.248	5.78	7.271	5.654	6.219	5.95	6.924	5.676	4.779	5.675	6.295
	5.43	6.277	6.538	6.859	6.622	5.669	5.836	6.579	6.535	6.535	5.418	8.252	7.08	6.405	6.481	5.475	6.203	5.893	6.083	6.795	5.359	7.448	10.856	8.035	8.904	8.23	5.359	7.257	6.075	5.995	5.352	5.759	5.578	5	6.176	5.595	5.414	7.39	4.926	6.597	6.513	5.589	6.703	5.216	7.821	6.563	8.948	5.741	7.473
	6.406	8.795	6.507	5.94	6.318	6.455	6.18	6.588	6.438	5.578	6.069	5.98	6.157	7.038	5.027	6.096	6.584	5.747	5.583	7.699	6.325	6.342	7.385	4.781	7.632	5.395	4.373	5.163	6.611	6.349	8.412	6.078	5.057	7.747	6.277	6.355	6.069	5.409	6.077	7.121	7.686	6.211	6.06	5.216	10.248	6.629	8.968	6.924	8.751
	6.72	7.602	6.416	7.223	6.053	7.371	4.811	5.845	6.386	7.54	5.887	5.893	6.584	5.109	6.461	6.325	5.458	6.703	6.686	7.011	6.211	8.569	8.004	6.496	7.721	6.619	6.201	6.957	6.416	8.803	4.507	6.118	5.652	5.819	5.136	6.405	6.424	4.991	6.522	9.028	5.525	5.414	3.828	6.787	4.447	8.855	6.969	7.528	6.55
	5.495	5.873	6.542	3.507	4.238	6.102	5.99	6.848	5.435	6.868	6.298	5.583	5.387	7.311	6.442	5.439	6.788	6.208	5.575	7.459	5.845	7.293	8.154	6.261	6.61	7.627	6.535	5.502	5.863	5.535	6.666	5.356	6.244	6.704	5.005	5.856	7.259	7.808	4.991	6.609	4.906	5.328	6.043	5.804	6.667	5.163	5.797	6.651	7.082
	6.308	6.554	6.337	5.94	6.848	7.006	7.171	6.188	6.249	6.859	6.208	6.651	5.629	5.836	6.672	4.939	5.449	6.483	7.073	7.152	6.107	9.525	7.952	6.694	7.592	5.453	4.939	4.779	7.147	5.578	6.281	6.362	6.424	5.981	6.184	6.623	5.76	6.338	6.249	7.155	6.201	5.439	5.343	5.525	7.949	7.888	7.757	6.605	6.835
	4.973	5.453	7.286	4.888	7.008	6.899	6.053	5.759	6.561	7.128	7.168	7.3	7.273	6.077	6.854	5.359	8.646	6.505	6.819	7.308	6.44	9.28	8.174	6.06	5.545	6.18	5.887	4.045	7.208	8.306	7.662	5.501	5.322	6.99	5.747	5.541	4.464	5.2	5.181	6.004	7.963	4.712	6.588	6.481	9.983	7.101	7.584	5.669	5.838
	6.488	7.28	5.901	5.389	6.022	6.496	6.395	6.149	5.923	6.338	6.201	6.077	5.896	5.887	6.077	5.632	6.712	6.808	7.074	6.77	6.717	5.475	6.852	9.011	6.382	6.524	6.893	5.966	6.663	5.864	5.893	6.149	7.368	7.299	5.726	6.371	7.584	7.751	6.704	9.122	6.202	6.53	6.157	7.365	7.388	7.704	9.188	6.43	7.147
	6.549	6.237	7.568	5.896	4.911	5.583	7.088	6.696	6.55	5.862	5.633	6.107	5.683	5.714	6.043	6.355	6.563	5.414	5.845	5.943	6.806	7.54	9.71	7.179	6.891	8.077	4.842	6.136	4.998	7.784	7.741	5.515	5.216	6.088	6.377	6.822	6.713	5.155	5.955	6.085	6.477	8.133	6.171	4.529	9.327	7.179	8.16	7.469	6.563
	6.376	5.612	7.183	6.694	5.439	6.563	6.945	7.816	5.269	5.633	7.219	6.702	6.283	7.12	6.043	4.842	6.854	7.076	6.912	7.277	6.584	6.078	4.045	8.985	6.538	7.363	6.889	5.616	7.549	6.022	6.233	6.537	6.277	5.887	6.83	6.283	6.416	6.337	6.496	6.584	5.669	5.439	4.249	4.939	6.371	5.698	8.296	6.979	7.063
	5.929	5.424	5.616	5.136	5.439	5.54	5.714	6.022	6.759	6.19	6.328	5.475	6.337	6.423	6.755	5.997	5.656	5.332	6.736	6.187	6.369	8.346	8.285	7.074	4.718	9.542	5.656	5.528	7.608	6.658	5.708	6.584	6.249	5.583	4.549	6.563	4.677	6.215	4.867	7.755	7.338	5.677	6.605	6.001	8.839	6.955	3.971	5.449	7.433
	5.112	6.558	6.291	6.392	5.823	7.541	6.188	5.708	4.367	7.074	7.074	6.118	6.526	6.208	6.75	6	5.862	6.328	6.554	6.822	8.634	7.619	6.077	9.362	7.46	6.109	8.045	6.237	6.686	5.616	7.301	5.864	4.917	6.507	6.457	5.414	10.427	5.675	5.845	7.698	7.527	5.92	5.096	5.75	8.416	5.081	4.447	6.153	8.91
	6.042	6.542	6.365	5.322	6.053	5.387	8.029	6.797	5.333	7.46	6.819	7.066	7.169	6.496	6.889	6.392	6.203	5.736	6.077	6.688	6.416	6.424	4.939	5.896	7.071	5.128	6.216	7.961	5.256	6.349	8.247	6.713	5.696	6.371	5.676	6.403	2.915	6.623	6.594	5.178	6.614	5.343	5.435	5.376	7.88	7.185	7.169	6.843	7.481
	6.179	6.88	5.708	4.539	6.857	6.077	6.957	5.633	5.091	6.371	6.99	6.328	5.989	6.885	6.202	5.114	5.147	5.4	4.133	6.281	7.752	6.338	5.109	7.395	3.6	6.244	8.656	6.455	6.078	6.866	6.496	6.316	5.109	7.074	5.897	5.991	7.106	6.819	6.493	6.316	6.667	6.373	6.505	6.249	6.955	6.316	7.797	6.96	7.387
	6.72	7.105	6.615	5.483	5.835	5.414	7.3	6.822	9.211	7.135	6.599	5.48	5.521	6.563	5.359	6.241	6.448	5.616	6.448	7.856	6.66	7.581	6.158	7.732	8.142	7.835	5.212	5.723	6.211	6.491	4.273	6.536	5.565	7.995	6.086	6.173	7.274	5.923	5.94	6.535	6.18	5.629	6.174	5.528	7.971	7.362	7.287	6.486	5.107
	6.041	5.035	5.629	7.788	4.869	6.883	7.884	5.452	7.541	7.497	6.683	5.136	6.599	5.797	5.629	6.349	6.47	5.633	6.563	6.714	6.694	5.633	4.869	8.016	6.237	5.856	4.992	6.405	6.885	6.389	6.547	5.951	6.628	6.215	6.912	5.435	5.955	5.823	6.614	5.887	6.498	5.333	5.452	5.512	5.48	6.667	7.078	5.951	7.334
	6.068	6.08	6.819	4.824	6.074	6.365	6.721	6.069	5.757	6.96	7.862	7.041	6.588	6.202	6.802	5.629	5.418	5.654	5.2	6.5	7.367	6.533	7.816	8.643	5.869	4.117	5.575	6.545	6.455	6.377	7.425	7.16	6.088	5.755	7.765	7.685	6.615	5.77	5.94	6.661	6.588	7.3	5.78	4.917	6.118	7.509	6.83	7.645	7.165
	6.472	4.238	6.666	6.172	6.55	5.955	6.563	6.174	6.981	5.389	5.005	5.528	6.731	6.594	6.218	5.698	6.171	4.539	6.18	7.109	7.184	8.297	5.845	6.538	3.376	4.712	5.575	4.331	6.249	6.466	5.845	7.139	6.06	6.907	6.328	6.837	7.655	6.339	5.928	6.733	7.369	5.676	5.414	5.48	10.301	5.316	7.76	7.755	7.598
	6.005	5.838	7.074	6.563	7.602	5.376	4.902	7.579	5.501	5.048	5.439	6.346	6.712	6.373	5.414	6.579	5.136	6.173	6.604	6.635	7.426	8.678	6.926	6.545	7.259	5.336	5.467	5.673	6.411	6.638	4.96	7.883	5.808	6.554	6.176	5.228	6.053	7.063	6.57	5.578	5.856	5.54	5.757	6.523	8.574	5.48	7.942	7.106	7.821
	5.272	6.403	5.528	6.077	7.041	8.976	6.075	5.393	6.113	7.071	6.926	6.577	6.334	6.53	6.944	6.349	6.46	5.439	7.048	6.761	6.864	6.755	7.328	7.56	8.443	4.872	6.298	7.158	5.993	5.443	7.765	5.359	7.765	6.842	7.157	5.316	6.176	5.322	5.955	6.077	6.952	6.358	6.95	5.195	7.669	6.215	6.779	5.359	8.559
	6.435	4.555	5.863	6.18	5.039	5.769	6.358	6.84	7.347	6.869	6.423	5.005	5.759	5.359	6.535	6.077	6.752	7.293	5.114	7.73	7.071	8.398	6.866	5.853	5.717	4.331	6.244	5.219	7.695	7.684	8.592	6.457	6.496	5.576	5.779	6.369	6.76	6.806	6.125	4.627	5.336	7.995	6.721	6.311	6.086	7.453	5.501	6.664	6.414
	7.302	6.666	6.843	7.438	6.316	5.993	7.273	6.609	5.294	6.373	4.939	5.669	6.563	6.519	4.874	5.763	6.617	6.203	5.896	6.957	6.721	6.535	6.555	8.581	6.769	5.759	5.48	4.419	7.535	6.616	6.371	6.496	5.2	5.328	5.547	5.698	5.2	5.955	6.081	6.63	8.097	5.829	7.469	5.109	5.005	5.657	7.384	7.098	6.486
	5.344	4.867	6.931	6.491	6.288	6.118	5.409	7.693	6.53	7.733	5.857	6.599	5.955	5.541	5.955	5.995	4.657	5.675	5.997	7.734	6.782	7.46	7.557	7.806	6.624	6.554	5.835	6.757	6	6.615	6.083	6.802	6.926	6.072	6.731	5.322	5.864	6.244	7.628	8.049	5.653	6.547	6.496	6.288	5.769	7.28	6.077	5.216	7.99
	6.449	5	5.414	6.072	6.702	4.814	7.157	6.18	6.077	5.147	7.953	6.89	8.126	5.414	4.899	6.057	6.389	5.893	6.298	6.871	7.848	5.698	7.176	7.888	7.219	6.072	3.971	5.343	6.328	7.341	7.409	5.936	6.316	7.006	6.651	7.048	6.609	6.208	6.075	8.115	5.005	6.524	5.856	7.883	6.605	5.181	8.318	5.769	6.197
	6.665	5.71	6.342	5.925	7.058	6.131	4.657	6.268	5.178	6.201	4.998	6.483	6.535	6.935	5.797	6.866	7.015	5.458	6.597	6.721	6.622	7.526	7.08	5.797	6.558	6.219	5.501	5.328	5.867	7.171	6.208	6.848	6.249	6.283	6.769	6.171	5.2	5.294	4.939	6.369	6.083	6.197	5.856	5.896	5.835	6.536	5.467	5.575	8.624
	6.164	5.696	4.917	6.18	5.014	5.109	6.983	5.955	5.359	6.848	6.577	7.843	7.253	6.188	7.264	6.419	6.498	6.288	5.288	6.725	7.044	6.107	5.804	5.629	7.133	6.826	5.94	5.836	5.414	6.321	5.653	7.21	4.781	5.48	5.863	5.997	6.946	7.008	6.202	7.008	6.84	6.077	6.889	6.96	6.859	7.374	7.101	5.669	7.165
	7.198	5.328	7.365	4.464	5.955	6.638	4.232	6.848	4.712	7.133	6.53	6.651	7.36	5.654	6.737	5.715	5.004	5.721	6.843	7.003	7.169	6.819	4.117	4.688	6.373	5.48	4.917	4.045	5.443	8.16	7.982	6.707	8.117	6.311	5.75	5.387	7.152	7.232	4.232	7.064	7.164	5.893	5.763	7.568	6.946	7.104	6.079	7.421	6.763
	6.405	7.576	6.781	6.053	6.077	5.955	4.867	6.16	6.611	6.157	4.939	6.346	5.467	7.171	5.917	6.943	5.256	4.503	6.069	6.996	8.334	5.583	6.541	9.598	6.588	5.71	6.077	5.48	6.67	6.704	6.221	4.883	7.339	6.696	6.925	6.721	5.389	9.072	4.872	5.714	5.54	4.874	5.896	6.704	8.695	6.316	7.233	7.424	6.131
	7.57	5.78	6.215	6.283	5.452	7.199	6.291	6.426	5.541	6.043	6.176	6.188	6.663	6.241	5.409	6.211	5.114	5.48	6.798	6.659	6.244	5.418	5.343	5.288	7.549	5.864	4.917	6.293	7.011	5.256	4.974	5.92	6.788	6.53	6.535	6.524	7.974	8.035	6.541	6.743	7.522	3.952	7.47	6.077	7.537	6.06	6.355	6.498	7.929
	6.68	5.595	7.136	5.629	7.364	5.856	6.658	5.901	7.395	6.077	6.522	6.109	4.867	6.217	5.856	5.583	4.447	6.184	6.491	6.38	6.085	7.076	7.393	6.95	6.612	7.381	5.147	5.418	6.896	6.283	5.94	6.776	5.005	6.214	7.044	6.605	5.439	5.575	6.173	5.288	6.215	5.769	6.215	6.42	6.584	5.715	4.872	6.009	6.219
	5.727	5.961	5.995	5.653	5.024	5.483	5.747	7.339	5.896	5.435	4.447	5.633	6.313	6.715	6.382	5.439	5.414	6.291	5.997	5.952	6.342	6.311	6.597	6.079	7.071	7.818	5.873	6.264	6.802	8.096	5.256	7.848	5.989	5.441	5.534	5.575	5.653	5.181	5.656	8.135	6.078	6.218	5.867	7.619	6.441	6.922	7.942	5.359	6
	6.048	6.053	5.081	6.202	5.311	5.698	5.178	4.869	6.437	5.256	6.743	5.925	6.925	6	6.426	6.611	4.238	5.576	5.393	7.54	7.558	4.366	7.074	6.848	7.907	6.411	6.403	4.891	6.659	6.833	5.321	5.993	6.184	6.533	4.917	5.769	7.263	7.043	5.856	6.325	6.84	5.763	6.738	6.628	6.392	6.188	6.629	6.95	7.749
	6.001	8.587	6.715	5.181	5.74	5.917	7.009	5.435	7.891	7.048	6.411	5.759	6.149	5.333	5.004	5.763	5.649	4.472	6.824	7.685	6.349	7.223	5.995	6.8	6.848	5.832	5.359	6.022	5.048	7.48	6.362	6.614	6.983	5.576	5.435	5.863	8.221	5.387	5.525	6.392	6.403	6.545	5.114	6.547	6.403	5.925	6.004	5.993	8.242
	6.571	6.779	6.424	6.545	5.893	5.181	6.946	6.471	6.705	5.98	7.46	6.649	4.454	6.19	5.414	6.069	5.978	6.06	6.203	6.849	8.279	6.441	6.628	9.729	5.715	5.091	4.189	7	5.829	6.522	6.455	7.568	5.638	5.717	5.852	5.676	4.419	5.629	4.939	7.256	7.835	6.398	7.3	5.343	7.87	6.563	6.291	4.714	7.614
	6.889	6.325	6.614	5.616	5.759	6.113	5.081	4.365	6.496	6.398	6.173	6.362	6.171	5.333	5.005	6.336	6.382	5.629	6.586	6.709	7.019	6.824	7.405	8.57	8.369	6.277	4.331	6.579	6.053	6.464	5.862	7.363	5.991	5.622	6.624	5.981	6.629	5.583	5.336	5.458	4.586	5.721	5.256	7.702	6.06	5.267	5.757	5.993	6.083
	6.542	4.005	7.873	5.178	5.985	6.392	4.365	5.039	6.215	7.068	6.19	5.586	7.332	7.091	4.888	5.801	5.829	5.864	5.525	6.784	6.06	5.923	6.536	8.088	7.765	6.581	5.525	4.867	7.252	6.338	7.659	5.114	5.76	6.268	6.536	6.968	6.346	7.08	6.18	5.2	6.083	6.414	6.704	6.373	7.602	7.021	7.091	6.184	7.757
	5.907	5.675	7.698	6.787	3.941	5.966	4.998	5.575	5.163	7.874	6.63	5.676	6.184	5.896	6.072	6.157	6.584	6.752	5.654	7.433	5.759	6.906	8.569	8.549	5.993	6.581	3.79	4.846	6.306	6.662	6.599	6.338	5.896	6.491	6.635	6.157	8.443	7.273	5.343	5.414	5.414	8.167	7.112	5.717	6.771	5.565	8.054	5.576	7.517
	6.772	5.195	7.777	6.538	5.845	6.083	7.288	5.387	5.664	6.563	7.92	6.18	6.743	6.649	5.456	6.597	7.633	6.721	5.256	6.176	6.945	7.354	5.862	7.36	7.744	6.597	5.147	5.993	5.653	6.141	5.698	6.009	6.824	5.583	5.698	5.616	6.081	6.173	5.528	6.857	6.848	5.656	3.877	5.418	6.97	6.755	7.765	6.779	7.391
	6.97	4.269	6.853	5.78	6.249	6.624	5.698	7.453	5.343	6.806	3.952	5.612	7.384	7.134	6.075	4.786	5.896	6.897	6.43	7.234	5.359	4.398	7.772	6.698	7.667	6.638	4.659	5.714	6.577	6.759	5.634	5.664	6.455	5.955	5.147	6.875	6.939	5.769	6.738	6.913	4.991	6.188	5.004	6.18	7.022	8.424	8.388	5.114	9.303
	6.514	7.257	6.522	6.336	6.338	5.575	4.926	6.388	5.757	6.283	6.433	6.172	6.365	6.035	5.391	5.376	5.829	4.205	6.522	6.149	5.741	6.173	7.387	8.182	7.71	6.786	6.053	5	5.163	7.502	7.171	6.154	6.691	7.71	6.298	6.496	5.212	6.258	5.896	8.208	6.535	6.19	4.872	6.664	6.907	4.96	6.19	6.338	6.01
	6.333	6.043	7.004	6.586	6.173	5.78	5.698	6.787	6.149	7.486	6.563	6.757	7.843	6.069	5.181	6.726	5.947	5.74	6.651	6.656	7.362	7.376	6.405	6.113	7.339	7.179	5.435	5.797	7.078	7.096	6.071	5.94	7.246	5.698	5.714	6.102	5.389	5.94	6.597	6.703	6.928	6.76	6.416	7.252	7.528	6.339	5.435	6.423	5.747
	7.171	6.406	6.394	4.994	6.53	5.804	5.555	5.109	6.731	5.982	4.627	7.237	4.373	5.94	6.153	5.2	7	6.859	5.71	6.01	6.863	7.219	7.074	6.078	5.616	5.212	4.955	6.125	5.376	5.109	5.885	7.41	6.283	7.293	5.546	5.944	7.568	7.044	4.634	7.065	5.845	4.814	6.316	6.703	8.57	6.496	8.424	4.869	5.852
	6.003	8.498	5.452	6.956	8.152	5.109	4.998	5.54	4.842	6.211	6.659	5.856	7.198	6.251	6.615	5.136	5.856	4.447	5.091	6.3	4.586	5.653	4.867	6.863	6.053	5.447	5.974	6.211	5.453	5.414	6.291	6.163	4.622	5.528	4.688	5.78	5.993	7.368	6.053	6.731	7.549	6	6.233	6.083	6.238	4.419	7.3	6.136	6.281
	5.719	5.896	8.094	7.93	5.867	4.939	6.776	5.683	6.022	5.78	5.629	6.362	6.131	5.288	7.517	6.466	6.069	6.667	6.405	6.941	4.987	9.84	6.866	7.055	6.822	7.734	6.392	6.017	5.136	6.523	5.383	7.259	5.669	6.776	5.245	6.802	5.714	6.088	4.998	7.427	6.074	6.14	6.074	5.829	8.252	6.581	9.095	7.581	6.957
	6.185	5.656	6.053	6.311	6.597	6.316	6.581	6.23	5.94	7.597	6.53	6.202	6.403	5.359	6.085	6.466	7.387	6.365	5.747	5.67	6.651	6.096	7.837	6.611	4.292	7.339	6.496	6.346	6.584	5.92	6.57	5.414	6.179	6.083	4.71	7.286	6.698	6.588	6.952	6.857	7.008	5.389	5.94	6.418	8.309	5.989	6.085	6.131	6.316
	6.102	6.533	6.715	5.294	5.528	5.039	7.104	5.823	5.691	6.004	7.071	6.141	5.656	7.364	6.531	4.625	6.455	5.845	7.214	6.543	6.624	7.189	6.672	5.664	5.739	6.44	5.194	5.739	7.293	5.328	6.291	4.998	6.215	6.651	6.215	5.836	6.787	6.16	6.316	6.136	6.06	4.872	5.521	6.464	7.302	8.039	8.035	5.925	7.252
	6.98	6.624	6.053	4.653	6.053	5.333	6.624	6.694	6.535	6.365	5.004	6.761	6.173	6.615	6.19	5.565	5.528	5.238	4.926	6.766	5.78	5.414	5.714	7.549	6.281	7.28	6.316	5.184	6.919	6.859	6.819	5.955	6.371	6.605	6.717	5.829	7.765	5.014	6.136	7.143	5.78	6.249	6.793	6.18	8.12	5.311	7.438	7.328	6.507
	6.338	5.797	6.077	6.184	6.136	5.376	5.94	6.118	6.584	4.464	5.997	5.989	7.011	5.435	5.114	6.716	5.387	5.163	5.359	6.566	4.911	7.942	5.741	8.599	6.535	5.414	6.946	6.848	4.586	6.794	6.611	6.121	6.966	7.954	5.654	5.99	8.317	6.679	6.053	4.464	5.575	5.845	7.365	5.359	6.672	6.102	6.584	6.588	6.924
	7.169	5.717	6.395	5.835	4.869	5.929	6.214	6.597	6.542	7.153	6.88	7.164	7.153	6.157	5.529	5.797	5.887	6.234	7.233	7.283	6.918	5.453	9.16	7.195	6.47	5.989	5.583	5.343	5.181	6.842	5.039	5.435	8.12	5.757	4.96	5.212	6.227	5.453	5.109	7.633	6.628	4.634	6.584	4.376	7.788	6.883	5.808	5.929	7.995
	5.721	6.349	7.12	5.583	5.656	4.955	6.859	4.811	6.022	6.96	5.541	6.261	6.283	6.06	5.578	6.53	5.178	5.925	5.039	7.144	6.535	5.622	5.328	6.069	5.081	6.611	5.545	6.338	6.597	5.929	4.539	4.659	5.616	5.541	6.336	5.176	5.676	6.619	8.072	5.09	7.008	5.343	6.678	5.698	7.223	5.923	7.504	5.993	7.662
	6.404	6.747	8.695	6.125	6.313	5.896	6.078	6.621	5.823	6.518	5.736	6.395	6.824	6.943	7.015	5.163	6.298	5.683	6.149	6.509	6.316	6.615	7.179	4.974	5.322	7.621	5.835	5.4	6.184	7.669	5.741	5.669	5.376	6.824	4.995	6.624	4.507	5.925	5.418	6.176	5.245	6.202	6.906	5.176	8.238	7.572	7.366	5.901	7.745
	6.003	7.499	6.584	6.184	5.955	6.678	7.055	5.09	5.389	6.131	8.338	5.128	6.338	6.42	7.381	5.245	5.128	5.228	6.096	6.782	5.993	6.584	6.752	7.527	4.718	10.189	5.453	6.875	6.397	6.261	7.821	6.176	6.325	5.376	6.659	6.563	6.316	7.104	5.71	6.021	6.355	6.069	5.863	6.406	6.802	5.664	9.156	5.435	6.89
	7.069	5.657	8.028	6.077	5.475	6.001	5.863	7.055	6.325	7.579	5.989	5.797	6.538	6.731	4.714	5.525	6.022	6.211	5.896	6.647	7.354	6.581	6.416	7.821	5.633	5.59	6.125	6.004	5.449	6.919	7	5.698	6.392	5.458	6.886	5.955	5.836	6.471	4.96	7.364	5.957	5.656	5.374	6.215	8.987	4.133	5.589	6.88	6.648
	5.784	6.945	7.033	5.163	6.759	7.525	7.646	6.053	5.94	5.057	5.741	6.542	6.579	6.131	5.565	5.856	4.998	5.845	5.869	5.953	5.708	7.382	6.705	6.441	6.696	7.502	5.419	5.704	6.635	6.824	5.653	5.58	6.077	6.638	5.311	5.622	6.791	6.342	6.136	7.045	5.328	5.654	6.542	5.54	10.008	7.199	6.919	6.786	8.429
	5.248	5.904	6.136	6.306	6.648	5.654	6.23	5.155	7.223	6.84	7.213	6.325	3.157	5.955	6.107	5.755	5.95	5.928	6.835	6.688	6.886	7.709	6.868	7.795	7.885	6.277	6.19	6.181	5.322	6.125	5.039	5.472	6.355	5.78	5.48	5.333	6.822	7.395	6.681	5.704	6.57	5.389	4.907	5.583	6.18	5.54	7.892	7.257	7.098
	5.796	6.491	6.577	5.575	6.107	6.907	6.107	6.171	5.256	7.831	6.736	5.698	6.18	7.402	7.233	5.904	5.589	5.771	5.528	6.855	6.852	6.381	7.376	6.611	5.389	6.885	5.458	6.077	5.54	7.734	5.359	6.249	6.57	6.181	7.033	5.669	6.188	5.502	6.979	6.613	6.896	5.845	6.283	5.376	4.939	6.609	7.052	4.869	6.42
	5.829	5.664	5.831	4.331	7.332	5.856	5.376	5.955	6.277	5.677	6.298	7.068	6.696	5.414	5.528	6.219	6.597	5.835	4.365	6.233	6.083	6.053	5.54	7.262	7.288	7.71	4.653	5.109	6.208	5.77	5.763	5.383	5.54	6.943	5.521	4.872	6.382	5.547	6.077	7.13	7.549	6.171	6.651	5.483	5.715	6.731	6.743	6.64	7.36
	7.025	6.171	6.945	5.874	7.233	6.298	7.764	6.316	6.403	4.512	6.779	5.039	7.246	5.589	6.686	7.764	6.077	5.971	5.929	7.213	5.74	6.716	5.328	5.769	6.819	7.171	6.053	5.864	7.444	5.449	5.439	6.663	6.371	5	5.389	5.322	6.043	5.925	6.19	6.288	7.071	7.579	6.752	6.651	7.414	6.021	6.755	5.769	7.707
	6.597	6.083	5.178	5.835	5.893	7.645	6.661	5.2	5.414	5.439	5.181	6.696	6.184	6.107	5.857	6.761	6.336	5.332	6.173	6.416	5.343	6.705	7.289	8.23	7.213	6.966	6.669	5.863	4.627	6.268	7.531	6.096	7.695	5.521	5.152	5.178	5.081	6.694	4.184	7.667	4.634	6.381	5.835	6.131	6.614	7.213	6.403	6.392	6.053
	6.679	7.328	7.41	5.835	6.021	6.648	5.88	5.525	5.869	4.96	5.869	6.989	5.656	6.18	6.561	5.483	4.842	7.169	6.083	6.461	6.208	5.792	5.383	6.44	6.46	6.022	6.06	6.638	6.588	7.518	6.878	6.298	7.171	7.702	5.766	5.675	7.386	6.89	6.416	6.355	6.389	4.867	7.104	5.814	6.584	7.885	7.816	6.109	7.686
	6.476	4.133	6.794	4.911	5.163	5.955	7.395	5.856	5.771	6.438	5.128	5.714	5.575	6.414	6.455	5.054	5.128	4.683	6.538	7.406	5.109	7.302	5.528	7.332	6.584	5.128	5.163	5.929	5.414	4.653	6.824	7.147	6.369	4.625	6.426	5.653	5.896	7.214	5.893	5.128	6.337	5.576	6.957	6.776	9.366	4.867	7.147	5.923	7.488
	6.228	6.416	6.533	6.496	6.614	6.597	6.249	5.081	5.163	6.069	6.635	6.663	5.014	5.944	5.864	5.109	7.065	4.926	6.349	6.556	5.216	5.528	7.171	6.141	5.453	5.147	5.586	5.766	5.747	6.176	6.128	4.917	5.896	6.715	5.955	7.171	6.075	6.466	5.547	6.822	6.173	5.629	6.597	5.675	6.806	5.575	6.338	6.491	6.854
	6.374	5.568	7.052	5.322	5.698	5.449	6.202	7.041	5.673	6.651	5.576	7.08	7.412	6.738	5.634	6.584	5.114	6.907	5.887	6.702	5.683	6.586	5.714	5.424	6.698	9.195	5.096	6.802	5.896	6.669	4.992	6.624	5.595	5.896	6.312	5.669	5.09	7.699	5.343	8.268	4.525	6.667	5.359	5.657	6.646	7.527	8.325	5.92	6.938
	6.69	6.283	6.06	6.184	5.447	5.067	5.752	5.835	6.609	6.755	6.866	7.408	5.759	6.053	7.101	6.806	6.096	6.859	6.586	6.609	7.637	6.535	6.863	6.365	5.048	6.8	4.464	5.475	6.349	6.579	4.376	5.771	7.621	5.091	5.955	7.091	5.54	7.798	5.178	6.8	6.316	4.992	4.365	4.974	6.98	6.088	7.003	5.957	7.055
	6.552	6.538	6.8	6.277	6.586	7.888	7.455	5.328	7.038	4.464	5.808	5.757	5.59	4.634	7.134	5.853	6.201	7.115	7.798	7.154	6.211	6.157	6.325	4.846	7.3	8.17	5.856	4.688	7.705	6.004	7.648	5.683	7.088	7.878	5.575	6.493	5.989	6.859	6.944	7.112	4.779	6.53	7.076	6.173	7.757	6.355	8.339	5.014	6.946
	6.574	5.54	6.819	5.78	6.01	6.06	7.191	6.909	3.681	6.471	7.907	6.669	5.389	6.069	6.06	6.233	4.998	6.403	6.131	6.462	5.459	5.741	6.288	7.943	6.679	7.646	6.043	7.227	5.887	5.75	4.77	6.116	6.669	5.478	6.083	6.563	5.54	6.535	5.862	5.439	7.384	5.856	6.131	5.294	9.193	6.614	8.047	6.866	5.472
	5.942	5.608	5.359	6.704	4.126	6.681	7.579	5.178	6.283	5.356	6.131	5.114	6.663	7.531	6.365	5.321	6.362	7.501	6.466	6.01	5.502	4.292	6.389	7.492	4.627	4.955	4.539	6.477	6.438	6.737	5.418	6.191	6.496	6.258	6.215	6.619	6.84	5.864	5.458	7.338	4.627	5.863	6.14	4.867	5.717	4.974	9.459	5.176	7.979
	6.048	6.043	6.89	7.204	5.13	5.575	5.322	6.694	6.584	5.78	6.078	5.184	7.126	7.257	6.395	6.736	6.53	6.053	6.298	6.119	6.219	7.799	6.726	7.264	7.284	7.155	5.521	5.552	6.251	6.009	6.053	5.395	7.153	7.371	5.741	4.634	6.053	6.191	4.842	6.581	5.322	7.126	5.583	5.797	7.999	6.624	5.414	6.538	7.666
	6.273	5.887	6.703	5.039	5.245	5.675	5.763	5.723	6.705	7.364	6.598	7.46	5.656	5.862	7.329	5.343	4.774	6.241	6.096	6.778	5.852	6.868	6.448	9.488	5.759	4.373	4.249	6.043	7.022	5.389	6.502	5.414	8.273	6.244	6.032	6.021	7.071	6.102	7.223	6.824	5.664	6.806	5.808	5.913	7.288	6.496	6.893	4.955	5.989
	5.799	5.418	6.696	5.714	4.586	6.316	6.538	6.416	6.736	5.048	4.867	6.249	5.835	7.395	5.622	5.741	5.152	6.131	6.281	6.82	6.358	8.715	5.418	6.563	5.838	6.76	4.659	7.886	6.424	6.214	5.136	6.919	6.686	4.869	5.867	5.698	4.398	6.53	5.985	6.886	3.944	7.165	5.359	6.53	7.46	5.993	6.859	6.249	8.005
	5.964	5.359	5.869	6.524	6.615	5.475	5.99	5.09	6.149	4.494	6.411	3.828	6.053	5.989	6.343	5.501	4.939	4.902	5.64	6.944	5.336	5.917	6.554	6.291	5.583	6.339	5.181	5.901	6.681	6.638	5.864	5.575	5.957	7.328	5.676	4.627	4.677	6.346	5.676	4.653	5.435	6.544	5.654	6.179	6.82	6.541	7.301	5.589	7.083
	7.138	5.128	6.8	6.554	6.219	5.78	6.406	6.48	5.198	5.653	6.355	6.783	7.29	5.893	6.618	6.794	6.043	5.985	4.955	6.882	7.08	5.808	6.63	7.08	7.002	5.483	4.747	5.194	5.656	5.439	5.683	5.717	5.376	5.583	5.141	5.452	7.078	6.496	4.627	5.608	5.923	4.669	5.917	5.2	8.534	6.306	9.252	6.118	8.395
	5.355	6.542	7.106	5.107	6.545	4.911	7.795	7.048	5.717	6.131	5.395	6.022	5.256	7.64	7.378	6.403	6.342	5.896	7.112	6.978	5.449	6.624	5.896	5.395	5.993	6.371	5.923	4.974	7.36	5.545	8.285	5.288	6.554	5.525	4.376	6.355	3.904	6.075	5.54	7.339	6.586	4.994	5.673	6.603	9.72	6.852	4.712	6.712	7.164
	6.559	7.074	5.622	6.077	5.178	6.928	4.365	6.074	6.599	6.615	6.99	7.006	7.473	6.535	5.328	6.053	6.06	6.63	6.907	6.346	6.763	6.06	8.198	6.481	6.4	9.286	5.928	4.627	8.01	4.683	6.211	6.574	7.712	5.869	6.035	5	4.594	8.802	6.043	5.057	7.052	5.521	6.498	6.349	5.676	7.658	6.457	5.757	8.887
	6.314	5.717	6.172	6.599	5.955	6.414	6.525	4.867	6.75	6.184	5.387	6.365	6.053	5.616	7.088	5.321	5.467	6.651	5.136	6.575	6.184	5.664	6.83	7.06	6.761	6.325	4.872	5.985	5.452	5.004	5.333	6.291	6.743	5.529	5.359	5.907	4.991	5.136	7.528	7.147	6.251	4.872	6.679	6.338	7.253	7.549	7.624	6.06	6.563
	6.815	6.176	7.379	6.614	5.547	5.74	5.23	6.172	4.991	6.426	6.419	8.071	6.116	6.624	4.939	5.512	6.18	4.239	4.994	6.716	6.57	6.426	6	8.115	5.525	8.254	5.832	5.147	5.741	5.696	6.945	6.203	5.955	5.808	7.669	6.635	5.95	8.52	5.014	5.333	4.926	6.535	5.472	5.721	7.432	7.925	6.712	5.256	8.331
	5.977	5.669	7.088	6.371	6.372	6.522	7.467	6.077	5.039	4.872	5.206	5.653	6.088	6.609	6.614	6.077	4.238	5.925	6.945	6.899	7.522	6.283	7.059	5.829	6.083	5.475	5.439	7.232	5.928	5.453	5.797	5.41	5.925	5.525	5.741	5.575	5.435	5.583	6.752	6.535	7.918	6.053	4.367	5.128	7.818	7.765	7.28	6.704	7.528
	6.745	8.296	6.574	7.038	5.95	6.513	6.694	5.288	5.804	5.039	6.318	6.957	6.078	6.01	5.913	5.989	6.621	6.614	6.566	6.59	5.546	6.386	6.848	6.078	5.808	7.757	4.539	5.467	6.889	6.976	5.218	5.418	5.414	6.278	5.439	4.249	7.543	6.541	5.656	5.676	6.547	6.113	6.694	6.365	7.999	6.373	8.011	7.379	8.465
	7.341	5.004	7.045	5.152	6.088	6.663	6.75	6.419	5.759	5.472	4.991	7.486	5.955	6.605	6.398	5.633	6.208	5.452	5.256	6.365	5.109	7.334	8.062	6.63	7.36	7.568	6	5.387	6.717	5.54	5.374	6.078	6.47	5.545	5.669	4.634	5.418	7.511	4.718	4.917	5.769	5.449	6.202	6.738	7.354	6.373	7.245	6.149	6.802
	7.092	5.864	7.046	5.928	7.286	6.554	6.338	6.258	6.371	6.866	6.211	6.893	5.332	6.538	5.163	4.228	5.152	6.153	5.616	6.749	7.008	4.998	7.038	5.632	6.053	5.048	5.629	5.09	6.077	6.121	6.083	6.318	4.659	6.088	6.096	5.852	6.703	6.172	5.864	5.769	5.48	5.654	6.577	5.683	5.863	6.18	7.419	6.545	7.684
	5.727	5.555	6.786	5.887	4.653	6.088	5.005	4.992	5.502	5.98	6.486	5.256	6.053	6.866	5.736	4.331	6.346	5.653	5.552	6.781	4.659	5.78	6.496	6.991	7.006	5.995	5.458	5.128	5.929	6.554	6.852	5.752	7.509	6.053	7.152	6.131	5.896	6.435	6.18	6.824	6.125	6.863	5.267	6.035	7.716	6.664	7.214	6.76	6.077
	6.457	5.917	5.483	6.184	5.435	5.424	5.336	5.452	7.074	5.852	6.584	4.331	7.633	6.157	5.638	5.44	4.96	6.883	5.456	6.426	6.496	5.534	7.412	8.471	6.53	7.509	5.054	5.128	6.84	5.163	6.083	4.718	5.541	5.869	7.185	6.069	6.609	6.338	3.664	7.814	5.925	3.664	5.864	6.672	6.736	7.046	7.698	5.376	7.044
	5.938	6.533	8.569	6.541	5.414	6.83	6.819	5.77	6.89	5.654	4.781	7.477	5.863	6.486	6.371	6.611	5.757	6.174	4.292	5.819	6.085	6.669	4.869	6.979	6.721	7.068	5.757	5.955	5.808	5.452	6.955	4.867	8.321	6.712	6.716	5.669	6.173	7.552	4.117	5.583	5.715	3.526	6	6.365	7.699	7.704	8.357	5.496	8.398
	6.259	6.787	6.703	6.334	5.835	4.677	6.077	6.611	6.088	6.752	5.583	6.998	6.149	6.854	6.088	6.009	5.048	6.188	3.904	7.389	7.939	4.774	8.32	6.979	7.478	5.95	4.464	5.869	5.163	7.313	7.21	6.483	6.389	4.419	7.521	5.925	6.544	7.473	5.004	9.221	6.328	4.634	6.312	7.346	8.49	6.925	7.045	7.044	7.952
	6.613	7.904	6.544	5.656	5.004	5.389	4.869	5.005	6.983	7.765	5.864	5.829	6.496	6.288	4.653	4.714	6.318	5.721	5.343	6.764	8.569	5.769	4.779	5.195	7.646	5.845	3.681	7.093	6.389	6.526	7.121	5.653	7.368	6.683	5.356	5.629	5.333	6.283	5.867	6.857	7.106	5.181	5.907	4.714	6.481	7.323	8.229	7.366	5.136
	6.714	6.547	6.857	7.624	5.333	5.836	5.039	6.077	6.358	6.071	4.594	6.535	5.418	6.651	6.131	4.842	5.343	5.178	6.435	6.472	9.253	7.16	5.923	7.197	8.266	6.694	3.998	6.371	5.383	6.457	7.074	6.283	7.199	6.325	6.163	5.502	8.232	6.211	5.447	6.768	7.797	6.06	6.819	6.211	5.78	6.496	8.174	4.627	9.888
	6.143	6.848	5.616	5.447	7.169	5.294	6.392	5.359	6.614	5.838	6.759	6.889	6.088	6.203	6.009	6.669	5.78	5.676	6.448	6.282	5.741	5.741	5.99	5.955	5.528	6.022	4.126	4.529	5.741	7.041	6.403	6.696	7.365	4.955	6.819	5.424	6.611	6.563	7.263	6.336	6.822	4.653	6.313	5.256	5.669	7.765	7.989	6.43	5.698
	6.33	6.283	7.106	6.369	6.281	5.989	5.955	4.659	5.328	7.614	6.612	6.328	6.227	6.759	5.71	5.452	6.392	5.981	5.622	7.026	5.629	5.989	6.67	8.942	6.702	7.344	5.583	4.667	7.36	5.985	7.99	5.256	7.527	5.845	7.165	6.362	7.28	6.325	5.467	6.658	5.916	5.904	4.126	5.336	6.638	7.32	7.65	6.288	5.005
	6.508	6.906	6.227	5.245	6.336	6.47	6.703	5.71	4.462	3.828	7.04	5.653	5.359	8.715	6.505	5.856	4.625	7.168	5.997	7.429	6.717	5.336	5.622	8.205	6.535	7.579	5.955	5.136	6.507	6.298	5.856	6.043	6.819	5.005	6.125	5.178	6.306	7.225	6.424	6.337	6.088	5.178	8.229	4.326	10.188	6.053	6.501	5.923	8.435
	5.923	6.85	5.814	8.42	6.584	6.84	5.272	5.136	5.856	5.714	6.787	5.669	5.917	5.991	6.842	4.472	5.114	6.19	4.846	6.284	6.237	6.369	8.783	7.46	6.663	6.667	4.992	6.448	7.478	6.217	6.942	4.883	6.615	5.501	6.554	6.163	6.043	6.826	5.583	8.711	8.443	5.575	7.808	5.578	9.279	7.332	5.475	6.398	7.55
	6.193	5.54	6.211	6.703	5.333	5.333	6.597	7.223	5.757	6.371	6.319	8.328	6.118	7.006	5.896	5.957	5.439	6.819	5.845	6.844	4.529	5.178	6.339	6.131	6.338	7.104	4.718	5.359	6.268	6.624	6.731	5.869	6.802	7.859	6.249	5.389	5.741	5.152	5.928	6.009	4.926	6.776	5.536	5.4	6.47	7.046	6.481	8.243	8.205
	5.514	6.544	5.501	5.741	5.228	4.917	4.998	5.676	5.387	6.731	6.131	6.865	6.651	6.18	6.371	6.118	6.128	5.589	6.455	6.384	6.072	6.316	5.928	6.283	7.3	7.285	5.039	5.669	6.06	6.194	6.771	5.575	6.355	5.985	5.71	5.07	7.469	5.94	5.893	7.065	5.419	7.19	6.053	5.776	8.157	5.991	6.149	7.04	5.836
	6.024	5.376	6.18	4.503	6.043	4.992	7.078	5.333	7.87	6.614	6.371	6.547	5.759	6.077	5.114	5.4	6.651	5.804	5.456	5.984	8.011	5.583	4.869	9.369	6.403	6.365	5.54	6.078	5.578	5.449	5.181	4.994	7.008	4.992	5.947	5.424	5.418	6.06	6.043	6.346	6.166	5.993	5.336	5.845	4.991	5.845	6.704	5.857	7.033
	6.154	5.669	6.032	6.109	5.622	5.54	6.925	4.657	5	6.536	4.594	6.136	5.439	5.575	6.053	7.451	5.575	5.541	6.258	6.799	7.387	6.184	5.039	6.516	7.605	7.32	4.331	6.298	4.872	5.2	6.424	4.867	6.053	5.501	6.278	6.429	6.277	6.338	6.251	4.842	5.928	6.406	8.3	6.14	6.678	6.06	7.54	5.359	4.365
	5.626	6.667	6.885	5.59	6.06	4.688	5.896	5.893	5.633	5.608	4.594	6.18	4.228	5.452	6.06	4.96	5.414	6.021	5.857	5.714	6.824	7.404	5.294	8.926	6.448	4.926	4.529	4.992	5.715	5.589	5.961	5.769	7.388	5.374	6.079	4.888	7.437	6.075	4.669	6.202	6.211	5.747	6.316	6.096	7.366	6.659	5.374	5.387	6.496
	6.245	6.998	7.246	5.797	5.024	4.653	7.448	4.419	6.131	6.096	6.99	6.678	6.325	6.18	5.741	4.842	4.659	6.096	6.819	7.12	6.53	6.043	6.651	7.28	5.893	6.18	4.781	6.153	6.648	6.171	4.906	6.218	6.077	6.277	6.086	5.336	4.594	7.492	5.035	6.864	4.292	6.306	7.376	4.397	8.165	6.624	8.859	5.452	6.63
Average	6.2724	6.17585	6.55714	6.01259	5.979	6.00975	6.20747	5.98944	6.10628	6.24033	6.16657	6.28885	6.24131	6.2823	6.10201	5.84865	5.89233	5.96856	6.0463	6.76384	6.42707	6.64234	6.6051	7.10407	6.62683	6.55544	5.45615	5.8146	6.2733	6.34127	6.26907	6.0613	6.34036	6.14771	6.04422	5.96642	6.28257	6.44937	5.79587	6.57612	6.23231	5.90151	6.09708	5.96385	7.28065	6.51352	7.12094	6.2288	7.14397
[truncated: 10 more columns]

## Sheet: single.het.dips
Table S10: Cilia length of regenerating single and double heterozygous diploids 40 mins post-deciliation in cycloheximide
Supplemental data for Fig 6. Each double heterozygous diploid is assigned a number (1-211), while single heterozygous diploids are assigned letters (a-v).
This sheet contains cilia length measurements for single heterozygous diploids. Each column is a single biological replicate. Each genotype has 3 biological replicates. E.g. columns B, C, and D correspond to the single heterozygous diploid assigned the letter 'A' and has the genotype oda7/ODA7. The first letter of the strain is the genotype code (see sheet 'key for experiment numbers), while the …
For each heteterozygous diploid, the average of the 3 biological replicates is calculated in the 3rd column for that strain. The adjacent column contains the wild-type control data for the strains in that experiment (see sheet 'Wild.types').
The average of the heteterozygous diploid divided by the average of the wild-type diploid gives the cilia regeneration ratio (row 113 'Ratio').
The standard deviation of the wild-type diploid is calculated. If the value of the heterozygous diploid cilia is >2 standard deviations below the wild-type value, then this is considered as significantly different, indicated by 'TRUE'.
	A-A5	A-B4	A-C2	Wild-type	B-A2	B-B6	B-C1	Wild-type	C-1	C-2	C-3	Wild-type	D-A2	D-B3	D-C4	Wild-type	E1-1	E-2	E-3	Wild-type	F-2	F-3	F-4	Wild-type	G-5	G-6	G-7	Wild-type	H-1	H-2	H-3	Wild-type	I-1	I-3	I-4	Wild-type	J-A3	J-B1	J-C6	Wild-type	K-1	K-2	K-3	Wild-type	L-1	L-2	L-3	Wild-type	M-1
# 1	6.562	6.15	6.268	5.552	5.762	6.763	7.456	5.552	5.575	5.389	4.659	5.552	7.922	5.336	4.494	5.552	4.238	5.698	5.147	6.577	6.195	5.104	6.064	6.577	5.679	5.091	5.883	6.577	7.46	6.659	7.101	6.577	4.459	4.643	6.339	4.718	4.045	5.521	4.398	4.718	5.136	4.917	6	4.718	5.823	4.117	4.472	4.718	4.771
# 2	5.995	5.783	5.983	7.074	6.323	5.322	6.803	7.074	4.688	3.904	5.224	7.074	6.662	6.944	4.249	7.074	3.828	5.343	5.414	8.317	6.088	5.944	6.337	8.317	6.752	5.963	5.798	8.317	7.695	6.694	6.869	8.317	4.872	5.004	6.785	6.47	5.163	4.238	4.869	6.47	5.212	4.653	5.376	6.47	6.955	4.659	5.343	6.47	4.694
# 3	4.882	6.223	6.264	5.216	6.767	6.451	6.506	5.216	5.595	4.459	5.328	5.216	6.458	5.993	2.998	5.216	5.575	6.166	7.068	5.864	7.262	5.705	5.033	5.864	6.272	5.893	6.208	5.864	6.957	7.387	4.133	5.864	5.757	4.133	5.288	5.887	5.757	4.249	6.389	5.887	4.464	6.19	5.664	5.887	5.475	6.188	5.343	5.887	3.79
# 4	5.863	5.848	5.365	8.05	6.885	6.188	5.811	8.05	5.951	6.009	5.88	8.05	4.373	7.208	4.683	8.05	4.232	4.419	5.114	5.004	6.633	6.869	5.51	5.004	5.921	6.488	6.78	5.004	5.863	3.971	5.928	5.004	4.547	4.208	7.064	6.136	4.366	4.774	4.384	6.136	4.133	6.227	4.594	6.136	5.391	5.414	4.872	6.136	3.38
# 5	5.82	5.419	5.781	4.939	7.051	6.988	6.573	4.939	5.216	4.688	4.454	4.939	4.049	4.867	3.904	4.939	6.752	4.939	5.155	5.896	6.27	6.06	5.609	5.896	5.641	5.603	5.383	5.896	7.707	7.527	7.182	5.896	4.454	6	4.366	6.338	4.126	4.659	5.039	6.338	5.128	5.005	4.714	6.338	5.155	4.842	4.867	6.338	4.398
# 6	5.937	5.864	5.929	9.243	5.755	5.881	6.319	9.243	4.926	4.779	4.397	9.243	6.698	7.892	4.189	9.243	4.586	6.079	5.452	5.736	6.003	5.941	6.635	5.736	6.776	6.158	5.737	5.736	5.456	3.941	7.808	5.736	4.939	3.828	4.688	4.869	4.447	4.686	5.675	4.869	4.189	5.128	5.067	4.869	7.128	5.194	4.123	4.869	4.659
# 7	6.667	6.716	6.271	5.578	6.159	6.015	6.648	5.578	5.836	4.96	5.59	5.578	4.205	6.53	4.659	5.578	5.991	4.126	3.952	4.998	5.653	5.488	6.594	4.998	6.031	6.233	6.233	4.998	5.838	7.553	7.76	4.998	5.088	5.622	4.659	5.09	4.917	5.2	5.629	5.09	5.867	5.453	5.376	5.09	7.701	5.78	6.131	5.09	4.102
# 8	5.746	6.797	5.913	5.536	7.043	5.733	6.559	5.536	4.872	4.133	5.769	5.536	4.397	4.998	4.714	5.536	4.725	5.004	6.736	6.826	5.225	6.622	7.298	6.826	6.35	5.177	6.487	6.826	7.135	5.583	5.622	6.826	4.373	4.419	4.914	5.136	3.664	5.219	4.939	5.136	5.114	6.648	4.867	5.136	6.069	5.656	5.715	5.136	2.76
# 9	6.298	5.524	5.651	7.055	7.118	5.056	5.11	7.055	5.676	4.529	3.79	7.055	4.133	6.158	5.862	7.055	4.96	5.757	5.181	8.269	6.748	5.529	6.498	8.269	5.82	6.287	5.927	8.269	4.899	7.78	5.795	8.269	6.283	2.835	5.107	7.469	4.269	5.107	6.053	7.469	5.95	6.382	4.503	7.469	4.045	4.867	5.081	7.469	4.249
# 10	6.336	6.641	5.936	6.498	6.358	5.288	6.152	6.498	5.528	5.359	4.331	6.498	4.867	4.718	5.251	6.498	4.239	6.211	4.634	6.077	6.061	7.2	6.221	6.077	6.227	6.54	6.268	6.077	8.493	6.362	5.76	6.077	5.869	5.376	5.155	6.311	4.009	3.763	4.992	6.311	5.114	6.416	5.54	6.311	5.131	4.995	6.077	6.311	5.393
# 11	6.398	6.77	5.929	6.053	7.112	6.477	6.206	6.053	4.009	4.547	4.117	6.053	5.48	5.675	3.784	6.053	5.677	4.771	6.077	5.178	6.094	6.175	6.465	5.178	5.84	5.612	6.015	5.178	6.211	8.992	6.338	5.178	5.288	5.343	4.667	5.608	3.856	5.107	5.829	5.608	6.48	5.856	4.926	5.608	4.774	4.643	6.346	5.608	4.045
# 12	6.928	6.511	6.945	7.438	6.296	6.326	5.44	7.438	4.238	5.545	6.466	7.438	5.321	4.712	5.835	7.438	5.336	6.025	3.443	6.822	5.881	6.642	5.175	6.822	5.378	5.702	5.384	6.822	5.238	5.418	6.438	6.822	4.907	4.126	4.779	6.261	4.245	4.718	4.869	6.261	6.609	5.656	5.039	6.261	5.583	6.158	3.944	6.261	5.829
# 13	6.378	7.104	5.642	6.747	6.779	6.318	6.331	6.747	6.077	4.549	4.872	6.747	4.926	3.824	4.643	6.747	5.005	6.184	5.147	6.131	5.806	6.109	6.237	6.131	6.398	6.241	6.919	6.131	7.164	7.293	5.424	6.131	4.373	4.842	6.021	6.214	5.48	5.545	6.316	6.214	5.004	6.107	5.359	6.214	5.414	5.95	7.86	6.214	6.078
# 14	5.98	6.384	7.115	5.669	7.215	6.506	5.698	5.669	3.843	3.917	4.747	5.669	4.245	4.992	5.163	5.669	6.066	6.584	4.398	7.798	6.504	5.453	6.175	7.798	5.842	5.832	5.332	7.798	6.924	6.698	5.109	7.798	5.656	5.136	6.635	7.646	3.664	4.974	5.424	7.646	6.141	5.449	6.211	7.646	5.452	4.995	6.072	7.646	3.944
# 15	5.935	6.881	6.983	6.053	7.128	6.253	5.639	6.053	5.555	4.712	5.272	6.053	5.048	4.384	5.039	6.053	4.872	6.406	4.939	4.867	6.578	6.589	5.111	4.867	6.187	6.675	5.071	4.867	7.395	6.251	7.28	4.867	3.922	5.195	3.952	5.676	5.656	4.173	4.872	5.676	5.95	5.835	5.669	5.676	5.343	5.147	4.781	5.676	4.249
# 16	5.949	6.326	7.101	8.626	6.031	6.34	5.168	8.626	4.117	4.249	5.951	8.626	4.525	4.634	6.163	8.626	5.272	5.048	4.238	8.467	4.957	6.345	6.688	8.467	6.033	5.949	5.56	8.467	7.273	6.267	3.828	8.467	4.529	4.59	5.936	6.203	3.944	5.99	5.081	6.203	5.343	5.147	5.435	6.203	7.074	5.419	4.419	6.203	3.632
# 17	6.916	6.044	5.736	5.75	6.743	7.616	6.958	5.75	6.316	6.218	4.939	5.75	5.114	4.594	3.162	5.75	5.387	6.069	4.472	6.338	6.718	6.118	6.072	6.338	6.091	4.973	6.097	6.338	6.763	6.883	6.136	6.338	5.633	4.747	5.395	4.659	4.373	5.414	4.55	4.659	4.419	4.926	6.338	4.659	5.653	6.224	6.75	4.659	4.249
# 18	5.694	6.342	6.859	5.838	6.72	6.92	6.754	5.838	6.496	3.917	4.586	5.838	5.459	5.288	4.683	5.838	5.721	5.198	5.178	4.133	5.65	6.012	7.13	4.133	6.829	5.638	5.945	4.133	6.8	5.856	7.395	4.133	3.243	5.181	5.343	5.336	4.429	5.54	5.2	5.336	4.659	5.528	5.336	5.336	5.991	4.872	6.109	5.336	3.664
# 19	5.405	6.563	5.753	6.806	7.156	5.525	5.208	6.806	5.887	5.114	4.464	6.806	5.555	5.005	3.944	6.806	6.107	5.005	5.993	5.78	6.212	6.01	6.625	5.78	6.441	5.286	6.024	5.78	7.133	7.154	4.677	5.78	3.293	4.133	6.424	7.185	4.939	5.096	5.212	7.185	5.467	5.483	5.128	7.185	5.449	5.853	5.376	7.185	4.373
# 20	5.918	6.912	6.378	5.608	5.347	5.929	6.16	5.608	4.659	4.419	5.501	5.608	4.133	5.447	2.922	5.608	5.435	4.367	5.389	7.038	6.002	5.982	5.206	7.038	6.16	6.373	5.488	7.038	6.371	8.868	7.721	7.038	3.632	4.397	4.907	7.106	5.629	4.459	5.862	7.106	7.557	5.004	5.887	7.106	6.362	5.864	5.739	7.106	5.328
# 21	5.612	5.393	6.217	7.171	6.159	6.667	6.116	7.171	5.267	4.842	8.037	7.171	5.99	5.128	3.922	7.171	5.039	4.384	3.243	6.053	6.162	4.983	4.726	6.053	5.598	4.991	5.739	6.053	6.945	8.309	7.602	6.053	5.376	4.688	6.125	5.928	3.8	3.904	4.899	5.928	4.659	4.842	4.998	5.928	6.163	6.403	5.467	5.928	4.998
# 22	5.579	5.953	5.507	6.661	6.486	7.02	6.39	6.661	6.083	5.418	4.917	6.661	4.846	4.331	4.781	6.661	5.887	7.21	6.545	6.325	6.217	5.885	6.759	6.325	7.087	5.608	6.147	6.325	6.935	4.683	6.053	6.325	4.472	5.206	5.449	7.12	4.747	9.402	4.686	7.12	5.359	4.464	5.128	7.12	5.78	5.589	6.107	7.12	4.846
# 23	6.434	5.892	6.485	7.093	6.968	5.638	4.923	7.093	5.048	4.872	5.48	7.093	6.224	3.944	3.507	7.093	4.249	3.944	4.917	7.24	6.068	6.407	6.429	7.24	6.553	6.364	6.224	7.24	5.589	5.131	6.038	7.24	5.88	3.664	4.688	6.629	4.366	5.801	6.424	6.629	5.483	7.553	5.467	6.629	7.104	5.475	6.107	6.629	3.856
# 24	6.462	6.619	5.676	6.619	6.524	6.23	4.697	6.619	4.398	6.283	4.747	6.619	5.067	5.48	4.586	6.619	5.418	4.955	5.608	4.987	5.21	7.067	6.238	4.987	5.824	5.212	5.349	4.987	5	4.373	5.006	4.987	4.867	4.634	4.269	5.343	5.893	4.373	6.55	5.343	5.107	5.845	4.653	5.343	4.331	6.078	5.48	5.343	4.464
# 25	6.819	5.782	5.67	5.898	5.364	6.764	6.357	5.898	3.576	3.483	5.096	5.898	5.219	4.419	5.838	5.898	4.712	5.109	5.136	7.951	6.167	5.27	6.064	7.951	6.236	6.54	6.332	7.951	6.201	6.944	4.249	7.951	5.78	5.219	3.632	5.541	5.633	4.245	4.653	5.541	6.209	5.181	5.4	5.541	5.343	5.155	5.128	5.541	4.398
# 26	5.571	5.272	6.975	7.164	6.746	6.161	5.462	7.164	5.039	5.622	5.723	7.164	5.583	5.155	4.872	7.164	5.829	4.627	5.178	7.947	5.628	6.407	7.016	7.947	6.263	5.74	5.51	7.947	5.632	5.109	9.287	7.947	3.243	3.632	4.939	4.419	5.838	5.414	4.555	4.419	3.248	5.928	6.429	4.419	4.688	6.153	5.453	4.419	8.3
# 27	6.444	5.893	6.41	5.893	6.872	5.493	6.01	5.893	4.718	6.083	4.634	5.893	3.483	6.615	5.48	5.893	4.586	4.998	4.659	9.954	5.905	5.867	5.599	9.954	6.252	5.46	6.103	9.954	6.184	6.083	7.585	9.954	3.79	4.609	3.921	6.325	2.76	5.896	5.219	6.325	4.842	6	5.467	6.325	5.169	3.79	4.992	6.325	7.865
# 28	5.206	6.261	6.024	6.298	5.493	6.331	5.579	6.298	4.373	4.145	2.742	6.298	5.757	5.136	4.659	6.298	3.576	6.364	5.757	5.376	5.255	5.832	6.708	5.376	5.5	6.138	5.579	5.376	7.224	6.306	6.043	5.376	5.352	3.162	4.883	6.227	3.336	4.249	5.128	6.227	6.46	5.656	4.419	6.227	5.929	5.578	4.586	6.227	4.586
# 29	5.212	6.191	6.737	5.048	6.795	6.295	6.943	5.048	4.659	4.462	5.336	5.048	6.852	5.955	4.842	5.048	6.184	4.659	5.483	5.769	6.466	6.297	5.647	5.769	6.188	6.212	5.775	5.769	4.398	6.781	5.376	5.769	2.232	5.147	4.939	5.467	4.907	5.005	4.643	5.467	4.939	5.418	5.216	5.467	4.331	5.808	6.093	5.467	5.155
# 30	4.687	6.017	7.096	8.244	6.643	8.619	6.529	8.244	5.997	3.944	4.454	8.244	7.395	7.068	4.939	8.244	5.845	5.808	5.54	4.955	6.121	6.142	5.505	4.955	5.732	6.055	5.472	4.955	4.429	7.795	6.458	4.955	4.08	3.944	4.117	6.053	4.045	6.176	4.373	6.053	4.992	4.725	5.622	6.053	4.939	5.955	4.659	6.053	4.373
# 31	6.543	6.72	5.951	4.634	5.742	6.21	4.788	4.634	4.232	4.627	4.273	4.634	6.043	4.609	5.698	4.634	7.038	5.717	5.389	5.435	5.018	5.021	6.871	5.435	5.96	6.514	5.925	5.435	5.212	6.541	6.125	5.435	5.256	5.333	5.356	4.634	4.712	3.828	4.939	4.634	5.005	5.759	7.579	4.634	8.028	4.872	7.13	4.634	3.843
# 32	6.622	5.673	6.381	5.088	7.077	6.419	5.959	5.088	5.763	4.872	4.447	5.088	6.563	3.38	4.96	5.088	4.238	4.464	4.586	6.672	6.404	6.562	6.357	6.672	6.283	5.8	6.096	6.672	5.997	7.099	4.872	6.672	5.845	4.781	5.228	6.496	4.926	4.419	6.096	6.496	5.589	5.989	6.338	6.496	6.466	5.575	6.371	6.496	5.616
# 33	6.618	6.444	6.571	8.526	5.61	7.379	7.12	8.526	5.761	3.965	3.664	8.526	3.483	5.638	4.774	8.526	7.157	4.126	6.496	6.819	5.32	6.384	6.141	6.819	6.028	6.866	6.758	6.819	6.638	8.545	6.605	6.819	2.76	4.547	4.669	7.179	5.726	6.077	5.589	7.179	5.54	4.659	4.539	7.179	5.109	5.128	6.218	7.179	4.398
# 34	6.135	6.314	5.62	7.984	5.979	6.566	6.601	7.984	4.718	5.128	5.184	7.984	3.856	6.82	4.462	7.984	5.78	4.419	7.271	5.181	5.821	6.131	5.857	5.181	6.129	6.316	6.319	5.181	6.078	4.507	8.926	5.181	8.094	6.619	3.917	5.957	6.424	7.393	4.133	5.957	5.48	4.842	4.625	5.957	4.842	6.069	4.419	5.957	5.096
# 35	6.009	5.614	5.395	5.887	6.374	6.733	5.62	5.887	6.211	4.464	6.171	5.887	3.79	5.864	4.59	5.887	6.079	8.18	4.939	7.06	7.373	5.481	5.929	7.06	6.101	5.853	5.784	7.06	6.624	8.416	6.713	7.06	4.529	6.149	4.419	4.992	4.653	3.904	4.269	4.992	3.828	5.797	3.828	4.992	5.528	3.763	6.752	4.992	5.547
# 36	5.932	5.786	6.969	5.181	6.523	6.033	7.089	5.181	5.985	7.073	5.917	5.181	5.845	6.009	4.686	5.181	4.464	6.173	5.343	7.677	5.702	6.271	6.364	7.677	6.364	5.995	6.439	7.677	7.366	7.033	5.829	7.677	4.96	5.757	4.653	5.163	3.293	4.245	4.205	5.163	5.616	4.653	4.992	5.163	5.081	4.126	5.76	5.163	6.819
# 37	6.009	7.387	6.42	6.769	6.699	5.661	6.501	6.769	2.922	5.109	5.343	6.769	4.987	4.824	5.184	6.769	7.862	5.229	3.162	7.579	6.561	6.653	6.663	7.579	5.564	6.462	6.489	7.579	7.301	9.091	6.338	7.579	4.683	4.373	4.874	4.891	3.443	4.494	3.632	4.891	7.189	3.248	4.747	4.891	4.547	4.842	5.376	4.891	7.082
# 38	6.709	5.747	5.893	5.155	7.378	6.348	5.244	5.155	3.632	4.872	4.781	5.155	4.419	5.458	6.891	5.155	5.005	4.634	7.171	5.128	6.418	6.315	6.647	5.128	6.258	6.873	5.355	5.128	6.442	5.088	4.872	5.128	4.445	3.952	5.819	4.712	3.824	6.078	6.392	4.712	3.336	5.096	4.634	4.712	6.318	5.48	5.808	4.712	5.414
# 39	5.959	6.618	6.132	7.581	7.882	6.968	5.534	7.581	4.867	6.691	5.128	7.581	8.01	5.656	5.328	7.581	4.872	4.872	5.091	6.614	5.925	6.147	5.979	6.614	6.536	5.814	6.282	6.614	6.395	6.698	6.422	6.614	5	3.763	3.507	5.048	4.238	3.944	3.944	5.048	5.997	6.173	4.009	5.048	5.004	4.874	3.424	5.048	3.79
# 40	5.574	6.113	7.7	8.427	6.903	6.822	6.182	8.427	6.109	4.842	4.779	8.427	5.904	4.659	5.71	8.427	5.898	5.797	4.842	6.338	5.579	6.335	6.235	6.338	6.24	5.921	5.621	6.338	5.928	6.203	6.704	6.338	3.904	5.245	4.249	6.268	3.824	5.757	5.212	6.268	4.872	3.466	5.901	6.268	4.988	5.54	5.267	6.268	6.053
# 41	6.322	6.543	5.932	7.681	5.637	6.118	6.957	7.681	5.114	5.312	4.331	7.681	5.907	4.634	4.659	7.681	7.013	4.292	4.842	5.864	6.123	5.835	6.335	5.864	6.007	5.597	5.492	5.864	6.395	5.288	5.664	5.864	3.248	5.54	5.352	5.961	5.343	5.321	7.071	5.961	4.874	5.54	6.043	5.961	4.869	5.414	5.583	5.961	5.128
# 42	6.338	6.451	6.041	6.386	6.691	6.612	6.831	6.386	5.656	4.71	5.985	6.386	5.184	5.387	4.659	6.386	6.338	6.214	6.149	5.528	6.298	5.838	5.618	5.528	5.677	6.32	5.974	5.528	3.664	7.006	6.325	5.528	3.904	6.184	4.366	5.435	4.249	4.547	4.459	5.435	4.718	6.077	8.301	5.435	5.887	4.419	4.998	5.435	5.547
# 43	5.814	6.556	5.832	6.83	5.396	6.429	5.53	6.83	5.981	3.984	6.201	6.83	4.674	5.887	4.373	6.83	6.579	5.005	5.128	5.453	6.29	6.81	5.175	5.453	6.497	4.925	5.493	5.453	6.957	6.638	3.162	5.453	5.595	5.039	3.56	6.541	3.483	5.467	5	6.541	7.008	6.819	4.867	6.541	4.245	4.331	5.869	6.541	4.867
# 44	5.83	5.858	6.36	7.365	6.822	6.031	5.616	7.365	4.974	4.694	6.628	7.365	5.163	4.842	5.088	7.365	5.896	5.683	5.864	5.128	6.003	5.888	5.845	5.128	5.249	5.967	6.136	5.128	8.03	7.213	5.467	5.128	4.586	5.985	4.586	4.373	4.398	4.462	7.392	4.373	4.326	6.211	5.741	4.373	5.178	4.464	6.184	4.373	5.917
# 45	5.821	7.066	6.117	7.997	5.847	6.569	6.584	7.997	5.195	5.147	6.338	7.997	4.872	4.718	4.447	7.997	7.666	3.576	5.212	8.622	5.638	5.639	6.017	8.622	6.013	6.057	6.218	8.622	5.675	8.147	7.307	8.622	4.133	2.998	5.885	7.36	3.79	3.921	6.355	7.36	5.181	6.547	6.237	7.36	5.616	4.955	5.864	7.36	3.917
# 46	6.533	7.104	5.873	5.887	6.61	5.263	5.281	5.887	4.539	4.686	5.005	5.887	4.683	5.343	4.009	5.887	5.989	4.653	6.423	8.895	5.664	6.378	6.335	8.895	5.743	5.91	6.348	8.895	4.627	6.283	7.334	8.895	5.414	3.443	4.525	6.203	6.097	5.629	5.589	6.203	6.208	3.632	6.153	6.203	6.918	4.686	6.149	6.203	2.922
# 47	6.507	6.428	6.052	6.136	7.406	6.117	5.583	6.136	6.298	6.705	7.078	6.136	5.583	3.632	5.048	6.136	5.014	3.664	3.483	6.496	5.344	5.231	6.549	6.496	5.888	5.896	6.536	6.496	4.992	6.554	6.365	6.496	6.496	4.872	3.632	6.89	4.987	5.838	4.842	6.89	5.845	6.149	4.373	6.89	5.321	5.612	5.128	6.89	5.359
# 48	6.211	6.852	6.258	6.288	6.154	5.999	5.952	6.288	7.204	3.443	5.449	6.288	4.926	5.331	3.424	6.288	5.77	5.256	5.128	7.165	6.679	6.783	5.077	7.165	5.433	6.406	6.068	7.165	4.842	6.885	7.892	7.165	7.701	5.789	4.786	5.414	4.419	5.616	4.842	5.414	5.901	5.575	4.688	5.414	4.653	4.659	4.659	5.414	3.472
# 49	6.592	6.204	5.395	6.4	5.895	6.225	5.817	6.4	4.627	4.869	4.512	6.4	5.757	6	3.984	6.4	3.243	4.781	4.869	6	5.621	5.35	7.223	6	5.973	6.033	6.16	6	8.362	7.421	4.891	6	4.464	4.939	5.312	5.873	5.589	4.659	5.771	5.873	4.869	4.566	4.419	5.873	5.294	4.464	4.643	5.873	4.459
# 50	6.483	6.458	6.27	6.244	5.03	6.517	6.637	6.244	5.576	4.712	4.384	6.244	5.459	5.829	5.2	6.244	6.075	5.269	6.022	8.124	7.231	5.842	5.98	8.124	5.122	6.11	6.817	8.124	5.376	7.467	5.989	8.124	4.384	5.216	6.501	5.763	3.79	4.992	5.004	5.763	4.867	5.759	3.944	5.763	5.653	6.246	5.955	5.763	3.828
# 51	6.172	6.327	6.832	6.878	5.434	7.417	6.064	6.878	4.184	5	3.998	6.878	7.233	3.336	4.384	6.878	5.95	4.874	5.091	6.609	6.286	5.58	7.516	6.609	6.092	5.766	4.601	6.609	5.875	4.634	5.131	6.609	4.238	7.638	5.048	5.633	3.336	4.926	5.54	5.633	4.939	4.659	5.978	5.633	5.2	5.741	5.452	5.633	5.452
# 52	5.563	6.1	5.44	6.149	6.868	5.543	6.458	6.149	4.867	5.54	5.541	6.149	5.039	4.525	5.757	6.149	3.472	6.824	5.797	5.845	5.648	5.431	4.902	5.845	6.658	6.199	5.551	5.845	6.55	6.42	6.79	5.845	6.355	5.424	3.828	6.411	6.325	5.136	5.622	6.411	5.435	4.133	5.54	6.411	6.043	6.651	4.874	6.411	4.939
# 53	5.039	6.886	5.912	5.449	7.541	5.659	6.081	5.449	5.475	3.877	5.376	5.449	4.653	5.4	4.622	5.449	6.505	5	6.611	5.971	6.269	6.38	6.292	5.971	6.409	5.779	6.129	5.971	6.176	5.184	6.891	5.971	5.114	6.244	4.842	5.483	4.249	6.109	4.659	5.483	4.55	6.619	6.072	5.483	6.01	5.835	5.78	5.483	3.944
# 54	6.823	6.649	6.208	5.653	5.768	6.561	5.499	5.653	5.216	5.862	5.989	5.653	5.336	4.71	7.145	5.653	4.184	4.045	5.135	7.08	6.005	6.655	6.332	7.08	5.601	5.649	5.926	7.08	5.458	6.411	4.998	7.08	5.414	5.336	5.321	6.611	5.048	4.96	4.373	6.611	5.622	5.005	4.824	6.611	4.683	5.887	6.743	6.611	3.904
# 55	5.389	6.986	6.47	6.163	6.634	6.38	6.723	6.163	5.622	6.174	5.483	6.163	6.277	4.184	5.294	6.163	5.004	8.376	5.114	7.276	6.525	6.231	6.277	7.276	5.649	6.194	6.355	7.276	5.59	5.94	5.721	7.276	6.125	5.004	5.616	5.259	4.045	4.464	3.664	5.259	5.184	5.114	6.249	5.259	6	4.867	6.599	5.259	4.659
# 56	6.506	5.62	6.614	7.293	7.836	5.639	5.684	7.293	5.014	4.786	6.808	7.293	3.917	5.483	5.893	7.293	7.473	4.145	3.952	4.926	6.533	6.21	5.755	4.926	5.305	6.199	5.35	4.926	7.673	6.752	7.126	4.926	5.128	3.843	3.472	6.702	4.939	4.824	3.843	6.702	5.081	5.109	5.014	6.702	4.249	4.669	3.944	6.702	4.133
# 57	5.616	5.92	5.677	5.501	6.434	5.491	6.496	5.501	6.203	5.797	4.872	5.501	6.651	5.797	5.757	5.501	6.918	5.845	5.616	6.84	4.73	5.405	5.282	6.84	5.964	6.529	6.073	6.84	8.037	8.305	5.835	6.84	5.653	4.659	5.846	5.376	4.659	6.493	4.529	5.376	5.321	4.586	7.627	5.376	4.249	5.747	5.458	5.376	5.027
# 58	6.043	6.411	7.12	5.869	6.495	6.011	5.902	5.869	4.634	5.638	4.939	5.869	3.843	7.256	5.312	5.869	6.594	4.939	5.147	5.664	5.131	5.301	6.23	5.664	6.209	6.67	6.088	5.664	5.845	7.063	6.55	5.664	4.384	4.238	5.616	5.622	4.634	4.117	5.467	5.622	4.454	4.955	5.616	5.622	4.939	5.54	5.458	5.622	4.045
# 59	5.375	6.71	6.097	5.864	6.667	5.114	6.837	5.864	5.147	4.96	5.395	5.864	5.238	4.718	6.496	5.864	6.694	5.212	4.653	4.529	6.701	6.21	6.473	4.529	5.344	6.091	6.366	4.529	4.464	8.775	8.066	4.529	3.828	4.955	5.529	5.893	4.842	4.653	4.891	5.893	4.594	7.256	7.038	5.893	4.718	5.45	6.06	5.893	4.867
# 60	5.646	5.462	6.412	7.224	5.244	6.249	5.462	7.224	4.867	4.459	6.371	7.224	5.331	5.741	4.774	7.224	6.392	4.503	7.565	5.683	7.205	6.444	6.476	5.683	6.066	6.001	5.653	5.683	7.412	4.117	7.884	5.683	5.856	4.419	4.503	6.23	6.283	5.155	5.359	6.23	5.048	5.578	5.048	6.23	7.165	5.669	5.864	6.23	5.925
# 61	5.805	6.004	6.073	5.449	6.271	6.377	6.937	5.449	5.769	5.128	5.067	5.449	6.579	5	4.992	5.449	5.48	5.656	3.464	5.656	6.254	5.869	6.665	5.656	6.803	6.125	6.572	5.656	7.106	5.832	5.343	5.656	5.714	4.494	3.681	4.627	5.312	4.373	3.424	4.627	4.398	6.173	5.004	4.627	4.926	4.718	6.072	4.627	5.178
# 62	6.193	5.632	6.735	7.32	6.922	6.35	6.215	7.32	4.594	5.683	4.842	7.32	4.398	5.589	5.395	7.32	5.133	5.715	4.454	7.36	5.574	5.77	6.657	7.36	6.041	6.862	6.139	7.36	5.435	7.747	4.872	7.36	4.249	5.088	4.009	6.319	4.688	4.674	5.845	6.319	4.995	5.59	5.907	6.319	5.091	4.992	5.978	6.319	5.546
# 63	6.43	6.638	6.347	6.325	6.25	5.884	6.76	6.325	5.94	5.529	6.166	6.325	5.776	5.955	4.269	6.325	4.464	3.921	4.992	7.098	5.999	6.138	6.1	7.098	5.999	5.662	5.612	7.098	7.858	7.588	5.333	7.098	3.664	5.312	4.627	5.845	5.856	4.867	4.987	5.845	5.414	5.823	6.411	5.845	6.184	4.939	6.053	5.845	5.343
# 64	6.89	6.21	6.223	6.686	8.472	5.454	5.359	6.686	4.891	5.449	4.659	6.686	4.774	3.664	4.718	6.686	3.576	6.424	4.718	4.779	5.924	6.663	6.227	4.779	6.38	6.145	6.72	4.779	5.525	7.369	5.797	4.779	4.992	4.926	4.96	6.623	6.525	4.917	5.414	6.623	4.659	5.528	5.683	6.623	4.373	5.483	4.926	6.623	5.336
# 65	5.994	6.974	6.089	5.256	6.95	5.687	5.07	5.256	5	5.675	6.18	5.256	5.629	5.896	3.904	5.256	5.887	5.136	6.547	6.712	5.92	5.81	6.231	6.712	5.023	6.246	5.538	6.712	6.085	4.842	6.703	6.712	3.922	4.659	4.867	7.656	4.117	4.867	4.634	7.656	5.677	4.939	5.383	7.656	5.453	5.887	4.926	7.656	6.131
# 66	6.321	6.568	5.28	6.004	5.78	5.267	5.973	6.004	4.059	5.629	5.766	6.004	5.035	4.939	5.251	6.004	4.867	4.238	5.683	6.131	6.08	5.671	5.644	6.131	6.829	6.008	6.105	6.131	6.862	6.541	6.61	6.131	4.126	5.48	2.795	6.84	5.167	5.896	4.872	6.84	5.414	6.069	5.622	6.84	4.342	5.568	5.414	6.84	6.06
# 67	6.386	6.523	6.064	5.698	6.535	6.292	5.665	5.698	4.872	5.091	5.014	5.698	6.715	5.501	5.993	5.698	4.833	4.005	5.776	8.453	6.261	6.057	4.931	8.453	5.935	6.135	7.087	8.453	6.736	6.94	6.197	8.453	4.872	5.608	3.424	5.294	3.632	4.911	5.114	5.294	4.238	4.398	5.578	5.294	4.869	5.836	5.552	5.294	5.418
# 68	6.571	6.493	6.048	7.208	5.979	6.792	5.999	7.208	5.128	5.004	6.373	7.208	4.594	5.525	5.366	7.208	5.23	5.721	4.718	6.369	5.968	6.329	5.991	6.369	5.157	5.43	6.105	6.369	5.555	4.872	5.54	6.369	5.228	3.248	5.376	7.134	4.184	4.367	4.872	7.134	5.414	4.123	6.311	7.134	5.039	4.429	5.48	7.134	5.195
# 69	6.597	6.268	6.593	7.469	6.658	7.098	6.116	7.469	5.245	5.741	5.771	7.469	5.109	6.483	4.653	7.469	7.875	5.219	5.352	5.48	5.639	5.095	6.288	5.48	5.521	6.287	6.453	5.48	4.238	3.424	7.39	5.48	4.867	5.294	5.114	7.098	4.292	5.896	4.842	7.098	5.458	5.181	6.466	7.098	5.228	5.48	5.704	7.098	4.586
# 70	6.345	6.449	6.286	6.149	5.67	6.147	6.296	6.149	5.632	5.328	4.869	6.149	5.656	4.867	5.633	6.149	3.472	6.629	3.998	5.616	5.709	6.256	4.737	5.616	5.804	5.868	5.993	5.616	6.293	4.464	6.238	5.616	5.181	4.71	3.971	6.136	3.904	5	6.249	6.136	5.991	3.828	6.824	6.136	6.053	4.369	5.014	6.136	5.483
# 71	6.556	5.68	5.918	6.99	6.253	6.733	6.386	6.99	5.845	4.462	6.261	6.99	6.683	4.712	4.747	6.99	5.502	4.987	4.419	6.848	6.347	6.089	5.593	6.848	5.925	6.631	5.861	6.848	7.195	8.4	5.836	6.848	4.133	3.917	3.944	5.657	4.184	4.634	4.59	5.657	5.128	5.993	5.721	5.657	4.367	5.622	4.653	5.657	4.419
# 72	5.418	6.753	6.299	7.208	5.995	5.203	4.699	7.208	4.992	3.632	6.755	7.208	4.373	3.828	4.305	7.208	5.622	5.541	4.712	5.676	5.351	6.146	6.002	5.676	6.053	6.032	6.199	5.676	5.525	5.874	6.184	5.676	4.669	5.091	4.419	5.387	3.824	4.142	4.677	5.387	5.629	4.659	6.072	5.387	5.109	6.077	5.181	5.387	4.939
# 73	5.194	5.719	6.733	5.128	6.621	5.466	5.826	5.128	6.173	5.869	6.166	5.128	4.133	4.939	5.294	5.128	4.445	4.891	4.126	4.634	5.966	5.937	6.387	4.634	6.411	5.58	5.773	4.634	5.741	8.037	7.821	4.634	4.786	6.043	5.4	5.139	5.128	4.659	4.292	5.139	6.535	6.227	6.069	5.139	4.373	4.869	5.771	5.139	4.653
# 74	6.302	5.669	6.524	5.683	6.92	5.297	6.537	5.683	6.237	5.067	5.608	5.683	6.053	5.458	4.133	5.683	5.845	6.833	5.873	5.545	5.99	5.43	5.355	5.545	5.913	5.283	5.331	5.545	6.677	6.201	7.526	5.545	4.045	5.343	4.811	5.845	4.273	5.622	4.872	5.845	6.074	5.439	4.694	5.845	5.109	7.223	5.014	5.845	4.331
# 75	5.923	6.182	6.061	7.814	6.015	5.883	6.208	7.814	5.267	5.128	5.418	7.814	6.043	5.163	5.321	7.814	4.627	6.079	4.494	4.714	6.721	6.091	6.645	4.714	5.261	5.56	6.355	4.714	8.662	6.713	6.251	4.714	4.55	7.168	5.294	6.389	5.478	4.987	4.714	6.389	5.418	3.877	6.97	6.389	5.896	5.256	6.957	6.389	4.117
# 76	6.232	6.116	6.234	6.928	5.955	5.798	6.517	6.928	5.128	5.589	4.459	6.928	3.877	3.424	5.78	6.928	4.133	4.677	4.869	5.343	6.95	5.735	6.277	5.343	5.848	5.959	6.554	5.343	7.466	6.623	7.509	5.343	4.747	6.498	3.632	6.078	3.944	6.355	6.321	6.078	5.128	4.992	6.424	6.078	4.627	4.926	5.555	6.078	5.321
# 77	6.593	6.178	6.256	4.842	6.491	6.164	6.895	4.842	4.464	3.664	5.41	4.842	6.739	4.659	5.414	4.842	6.219	4.872	5.528	6.215	5.875	6.5	6.722	6.215	6.307	6.579	5.665	6.215	5.501	6.863	6.672	6.215	6.715	5.096	4.653	5.014	4.59	6.238	5.024	5.014	5.583	4.867	6.19	5.014	6	5.475	4.184	5.014	3.917
# 78	5.78	5.86	6.361	7.362	6.227	5.261	6.134	7.362	4.955	5.139	6.55	7.362	4.142	5.288	5.555	7.362	4.459	6.638	4.872	8.471	6.358	4.947	5.15	8.471	5.223	6.403	4.697	8.471	6.306	6.785	6.06	8.471	6.214	2.742	3.507	5.395	5.669	5.114	4.659	5.395	5.864	6.109	4.926	5.395	4.867	4.718	5.039	5.395	4.472
# 79	6.201	5.67	6.082	6.875	5.507	6.467	5.67	6.875	4.96	4.419	5.389	6.875	7.043	5.376	4.653	6.875	3.155	5.565	5.216	5.004	6.655	5.864	5.25	5.004	5.458	5.911	5.369	5.004	8.621	5.057	5.831	5.004	5.195	4.331	4.926	5.005	5.048	6.379	5.005	5.005	4.842	6.605	6.493	5.005	6.215	5.418	4.998	5.005	5.181
# 80	6.803	5.765	6.76	6.891	5.54	6.403	5.458	6.891	5.654	4.429	4.737	6.891	6.245	4.659	7.055	6.891	3.632	4.594	7.868	6.833	5.38	6.678	5.957	6.833	6.74	6.63	6.066	6.833	7.015	6.118	8.235	6.833	5.656	3.944	4.77	5.389	5.267	5.741	4.688	5.389	6.281	6.06	4.249	5.389	5.483	5.568	5.414	5.389	3.062
# 81	6.449	7.448	5.575	4.867	6.461	6.538	5.689	4.867	4.872	5.128	5.955	4.867	5.864	4.373	4.867	4.867	7.387	5.128	5.256	4.549	6.908	6.302	5.736	4.549	5.382	6.268	4.704	4.549	5.005	7.379	6.76	4.549	5.928	3.507	3.504	6.957	4.674	4.133	5.336	6.957	7.604	3.917	5.128	6.957	4.872	5.435	4.594	6.957	3.856
# 82	5.507	6.64	6.827	6.437	6.896	5.963	7.009	6.437	5.4	6.078	4.874	6.437	2.915	4.872	4.249	6.437	4.987	5.163	5.343	6.954	5.923	6.071	6.096	6.954	6.387	6.076	7.104	6.954	5.128	8.25	6.18	6.954	5.669	6.44	3.483	5.528	4.184	5.414	5.622	5.528	4.992	6.258	5.312	5.528	5.589	6.605	5.583	5.528	4.627
# 83	6.048	7.23	5.205	6.535	5.84	5.632	6.082	6.535	3.843	6.021	5.155	6.535	5.343	5.128	5.715	6.535	5.95	3.843	4.867	6.841	5.196	4.737	6.239	6.841	6.136	6.718	5.82	6.841	4.117	7.115	6.547	6.841	3.79	5.014	4.326	5.54	3.917	5.081	6.524	5.54	5.128	5.993	6.184	5.54	4.842	5.057	6.079	5.54	4.653
# 84	5.539	4.365	6.215	6.79	6.177	5.399	6.116	6.79	6.362	4.992	8.36	6.79	4.747	5.736	4.867	6.79	3.79	4.009	4.133	5.804	6.414	6.031	5.532	5.804	6.222	5.599	5.876	5.804	6.458	5.758	7.033	5.804	4.133	4.009	4.586	6.316	4.126	5.014	3.917	6.316	4.926	5.067	5.336	6.316	5.832	5.039	5.359	6.316	4.659
# 85	6.543	5.644	7.041	6.373	6.183	5.727	6.323	6.373	5.136	5.583	5.067	6.373	5.649	3.856	4.133	6.373	6.201	4.419	5.545	6.739	5.432	4.902	5.423	6.739	6.139	6.541	6.013	6.739	7.78	5.147	7.469	6.739	2.795	5.456	4.842	5.418	4.891	5.039	5.359	5.418	6.053	4.688	5.528	5.418	6.118	5.294	5.904	5.418	4.594
# 86	6.035	5.909	6.681	5.452	5.943	5.511	5.656	5.452	5.521	5.907	4.779	5.452	3.828	5.633	5.256	5.452	5.857	4.419	4.594	6.603	6.157	6.767	6.369	6.603	6.523	5.66	6.661	6.603	5.449	5.717	5.578	6.603	4.688	5.343	5.435	4.659	4.292	6.131	4.955	4.659	5.147	5.467	5.336	4.659	6.522	6.249	6.604	4.659	5.109
# 87	6.538	6.165	5.067	5.629	6.522	5.538	6.461	5.629	5.978	5.128	5.195	5.629	4.774	5.525	4.842	5.629	6.611	4.869	5.715	5.616	6.388	6.392	5.629	5.616	5.634	5.923	7.113	5.616	7.52	6.619	4.445	5.616	4.485	6.464	3.917	6.219	3.998	4.634	4.939	6.219	4.914	5.698	5.622	6.219	6.06	5.128	6.131	6.219	5.923
# 88	5.818	6.467	6.723	6.856	7.445	6.444	6.652	6.856	6.038	7.241	5.76	6.856	6.173	5.035	5.128	6.856	4.771	3.155	5.107	6.601	5.769	6.836	6.369	6.601	6.229	5.354	5.707	6.601	7.091	5.414	6.759	6.601	4.714	4.674	4.454	6.227	3.944	6.365	5.656	6.227	5.256	5.163	5.163	6.227	5.763	5.741	6.125	6.227	5.483
# 89	5.236	6.174	6.169	6.343	5.503	5.879	5.437	6.343	5.94	3.904	5.896	6.343	5.622	4.867	6.496	6.343	6.258	4.269	4.688	6.215	6.232	5.295	6.015	6.215	5.76	6.43	6.702	6.215	6.088	6.342	5.48	6.215	4.939	5.014	3.928	6	5.194	4.59	5.147	6	4.867	4.842	4.867	6	5.741	5.212	6.611	6	5.178
# 90	5.451	7.088	5.414	7.425	6.391	5.857	6.585	7.425	5.178	3.504	4.464	7.425	5.389	4.974	4.926	7.425	7.347	4.459	6.298	4.594	5.968	5.389	6.801	4.594	5.429	6.057	5.817	4.594	5.955	6.84	5.09	4.594	4.459	4.907	4.238	5.863	4.009	4.995	4.917	5.863	4.659	5.467	6.219	5.863	5.343	5.525	5.005	5.863	4.464
# 91	5.975	6.512	6.56	6.933	6.981	7.257	5.538	6.933	4.366	4.998	5.414	6.933	5.616	4.586	5.893	6.933	6.136	5.128	4.786	4.494	5.453	6.125	5.504	4.494	6.286	5.999	6.313	4.494	5.664	3.904	4.659	4.494	7.108	5.139	3.922	5.845	5.414	5.622	5.393	5.845	5.929	5.578	5.71	5.845	4.842	5.75	5.109	5.845	6.717
# 92	6.199	6.765	5.574	6.043	6.476	5.794	6.771	6.043	4.398	3.664	5.589	6.043	4.398	4.547	4.173	6.043	6.92	6.584	5.294	6.4	6.095	6.357	5.642	6.4	6.201	6.304	7.188	6.4	6.395	8.081	8.713	6.4	5.546	4.659	5.107	4.249	4.939	6.078	5.088	4.249	5.54	5.155	6.531	4.249	4.472	5.395	6	4.249	4.331
# 93	6.748	5.919	6.683	5.95	7.018	6.028	5.124	5.95	5.629	5.657	6.907	5.95	6.211	6.371	3.576	5.95	3.664	5.128	4.459	5.797	5.624	5.649	6.342	5.797	5.458	6.952	5.879	5.797	5.757	5.638	6.069	5.797	5.128	6.651	5.155	5.178	4.454	5.356	4.96	5.178	5.955	5.45	6.307	5.178	3.763	4.998	6.291	5.178	6.18
# 94	6.192	6.108	6.552	7.033	6.761	5.875	6.179	7.033	4.659	4.939	5.985	7.033	4.674	4.366	4.373	7.033	4.184	5.424	4.429	5.829	5.793	6.119	5.722	5.829	5.962	5.462	5.744	5.829	4.939	6.009	5.985	5.829	3.877	4.653	2.707	6.664	5.656	5.181	5.48	6.664	5.267	5.147	4.869	6.664	5.955	3.843	5.004	6.664	4.373
# 95	5.602	6.062	6.918	7.139	6.916	5.203	5.573	7.139	4.712	6.55	5.184	7.139	4.774	5.797	4.366	7.139	4.126	4.939	6.615	6.763	5.601	5.709	5.589	6.763	5.246	6.142	5.43	6.763	6.84	8.776	7.374	6.763	4.659	5.741	4.397	5.336	4.373	4.869	5.336	5.336	6.355	6.651	5.525	5.336	5.669	5.128	5.951	5.336	4.586
# 96	5.834	6.18	6.767	5.869	5.906	7.322	5.464	5.869	4.718	3.062	4.627	5.869	6.538	4.891	6.093	5.869	7.942	5.245	4.659	4.529	5.186	5.118	5.864	4.529	5.212	5.17	6.261	4.529	8.618	4.653	5.759	4.529	5.525	5.556	5.804	5.447	4.249	4.459	6.691	5.447	7.395	4.694	4.926	5.447	4.331	5.483	5.195	5.447	5.917
# 97	6.211	6.261	5.776	6.483	5.849	6.358	5.61	6.483	5.081	5.452	5.928	6.483	5.288	5.224	6.043	6.483	6.035	5.014	6.18	3.917	5.965	6.362	5.56	3.917	6.944	6.396	6.829	3.917	8.902	6.535	5.467	3.917	4.653	4.173	3.632	4.872	5.024	4.238	6.925	4.872	5.114	5.004	5.206	4.872	5.501	6.535	5.328	4.872	5.057
# 98	5.385	5.925	6.599	6.241	5.193	5.795	5.446	6.241	5.54	4.462	5.067	6.241	5.027	5.107	4.547	6.241	5.829	5.219	6.545	6.202	6.149	5.275	5.83	6.202	5.641	5.46	5.172	6.202	5.916	5.259	7.705	6.202	3.443	7.073	4.586	5.893	4.939	3.904	4.009	5.893	4.774	5.035	6.46	5.893	4.238	5.521	5.541	5.893	5.114
# 99	5.707	5.955	5.109	7.36	5.458	6.335	5.66	7.36	4.992	5.797	6.424	7.36	7.225	5.64	4.594	7.36	4.55	4.677	5.78	6.369	5.308	4.155	5.729	6.369	4.475	5.559	5.805	6.369	5.418	6.325	6.493	6.369	5.107	4.872	3.944	5.2	3.507	4.555	4.384	5.2	7.262	5.676	5.955	5.2	4.331	7.126	4.373	5.2	4.992
# 100	6.147	6.282	5.237	6.609	6.586	5.622	4.601	6.609	6.346	6.077	4.731	6.609	5.739	6.079	4.683	6.609	6.786	5.414	5.529	6.085	6.696	5.975	5.669	6.085	5.53	5.442	6.564	6.085	5.245	6.458	5.027	6.085	4.869	3.664	6.06	4.872	5		5.629	4.872	5.92	6.086	5.708	4.872	7.901	5.864	6.125	4.872	5.014
Strain Avg.			6.17266	6.47559			6.20673	6.47559			5.19122	6.47559			5.15753	6.47559			5.30711	6.24712			6.01658	6.24712			5.99117	6.24712			6.374	6.24712			4.84361	5.84896			4.95022	5.84896			5.43766	5.84896			5.4403	5.84896
Ratio				0.953219				0.958481				0.80166				0.796458				0.849529				0.963096				0.959029				1.02031				0.828115				0.846342				0.92968				0.930131
WT S.D.				0.932405				0.932405				0.932405				0.932405				1.1537				1.1537				1.1537				1.1537				0.780547				0.780547				0.780547				0.780547
WT S.D. *2				1.86481				1.86481				1.86481				1.86481				2.3074				2.3074				2.3074				2.3074				1.56109				1.56109				1.56109				1.56109
> 2 S.D below WT				FALSE				FALSE				FALSE				FALSE				FALSE				FALSE				FALSE				FALSE				FALSE				FALSE				FALSE				FALSE
[truncated: 39 more columns]

## Sheet: double.het.dips
Table S10: Cilia length of regenerating single and double heterozygous diploids 40 mins post-deciliation in cycloheximide
Supplemental data for Fig 6. Each double heterozygous diploid is assigned a number (1-211), while single heterozygous diploids are assigned letters (a-v).
This sheet contains cilia length measurements for DOUBLE heterozygous diploids. Each column is a single biological replicate. Each genotype has 3 biological replicates. E.g. columns B, C, and D correspond to the double heterozygous diploid assigned the number '1' and has the genotype oda7/ODA7; pf13/PF13. 's' = strain. The first number of the strain is the genotype code (see sheet 'key for experi…
For each heteterozygous diploid, the average of the 3 biological replicates is calculated in the 3rd column for that strain. The adjacent column contains the wild-type control data for the strains in that experiment (see sheet 'Wild.types').
The average of the heteterozygous diploid divided by the average of the wild-type diploid gives the cilia regeneration ratio (row 113 'Ratio').
The standard deviation of the wild-type diploid is calculated. If the value of the heterozygous diploid cilia is >2 standard deviations below the wild-type value, then this is considered as significantly different, indicated by 'TRUE'.
	s1-1	s1-2	s1-4	Wild-type	s2-1	s2-2	s2-3	Wild-type	s3-1	s3-2	s3-3	Wild-type	s4-1	s4-2	s4-3	Wild-type	s5-1	s5-2	s5-3	Wild-type	s6-1	s6-4	s6-8	Wild-type	s7-1	s7-2	s7-3	Wild-type	s8-1	s8-2	s8-3	Wild-type	s9-1-2	s9-2	s9-3	Wild-type	s10-1	s10-2	s10-3	Wild-type	s11-1	s11-2	s11-3	Wild-type	s12-1	s12-2	s12-3	Wild-type	s13-1
# 1	6.201	6.058	6.066	6.482	6.278	6.876	6.901	6.482	7.112	6.344	7.039	6.482	6.712	8.704	6.086	6.482	6.137	6.185	6.974	7.404	5.829	4.184	4.718	7.404	5.414	5.458	5.005	7.404	5.181	4.529	5.184	7.404	6.038	6.45	6.192	7.77	7.08	5.887	5.675	4.586	4.653	6.42	7.772	4.586	5.852	5.475	4.659	4.586	6.053
# 2	5.624	6.118	7.186	6.218	7.276	6.932	7.037	6.218	7.471	7.087	5.442	6.218	7.297	8.179	5.632	6.218	7.047	6.797	4.972	5	6.203	4.184	5.578	5	4.005	6.579	4.659	5	4.824	4.683	5.78	5	5.132	5.657	5.761	6.208	4.398	3.187	4.634	5.797	5.525	6.848	5.995	5.797	6.085	5.128	5.414	5.797	7.08
# 3	6.511	6.106	7.729	5.812	6.584	7.645	5.712	5.812	8.437	6.351	7.024	5.812	7.139	7.854	7.547	5.812	5.827	4.706	5.972	6.053	6.053	5.387	4.249	6.053	5.955	5.163	5.389	6.053	5.714	3.504	5.054	6.053	6.054	6.133	5.966	7.443	4.774	5.294	4.659	5.589	6.214	7.011	6.577	5.589	6.022	5.343	4.917	5.589	7.749
# 4	5.283	6.514	6.316	5.439	6.454	7.457	7.16	5.439	6.785	6.47	6.4	5.439	6.325	5.414	7.432	5.439	6.257	6.316	5.492	6.004	5.901	5.245	3.828	6.004	6.184	4.992	6.125	6.004	5.23	6.043	5.673	6.004	6.355	6.319	5.902	7.338	7.704	4.373	7.469	5.245	5.583	6.371	6.131	5.245	8.033	6.043	5.389	5.245	5.683
# 5	6.12	6.038	6.224	5.772	6.587	6.155	6.479	5.772	7.512	5.978	5.895	5.772	6.739	6.651	7.808	5.772	6.45	6.004	6.794	7.264	4.454	6.612	3.457	7.264	5.741	5.656	5.136	7.264	5.014	6.885	6.491	7.264	5.365	5.136	5.871	7.558	4.872	4.594	6.083	6.208	5.216	6.547	7.477	6.208	5.181	5.409	4.917	6.208	7.284
# 6	6.186	5.465	6.73	5.43	7.135	5.517	7.214	5.43	6.66	6.891	5.845	5.43	6.89	6.365	5.955	5.43	5.334	7.746	5.068	6.277	4.373	5.163	4.998	6.277	3.243	5.916	5.59	6.277	5.163	5.09	6.588	6.277	5.819	5.906	5.974	6.795	5.676	6.16	6.06	5.359	5.78	6.883	6.365	5.359	5.78	4.238	4.718	5.359	6.579
# 7	6.354	6.299	5.82	6.406	7.117	7.062	6.311	6.406	7.052	7.489	6.08	6.406	6.078	6.547	8.266	6.406	5.061	6.364	6.035	8.795	4.238	3.8	3.632	8.795	6.395	5.864	5.955	8.795	5.336	5.328	4.974	8.795	6.14	6.515	5.821	7.699	5.698	6.107	6.666	6.325	6.88	5.114	5.4	6.325	4.926	4.96	4.867	6.325	6.371
# 8	5.962	5.767	6.878	6.72	6.878	6.376	6.103	6.72	7.212	5.999	5.193	6.72	6.612	8.539	5.376	6.72	6.416	7.256	6.585	7.602	5.267	4.737	4.59	7.602	3.944	4.842	5.136	7.602	6.069	4.659	7.633	7.602	5.167	5.08	6.36	7.011	5.136	6.109	6.8	6.211	6.852	5.862	6.501	6.211	6.726	5.449	4.712	6.211	5.181
# 9	5.961	6.679	6.666	5.495	6.27	7.365	6.473	5.495	6.14	6.897	6.388	5.495	7.584	7.585	4.373	5.495	6.503	7.106	5.157	5.873	5.449	5.067	5.714	5.873	6.99	5.336	4.992	5.873	5.256	5.088	6.392	5.873	6.176	6.032	5.038	7.459	6.136	7.584	5.997	5.845	6.004	5.589	6.4	5.845	6.581	5.669	5.472	5.845	5.147
# 10	6.271	5.803	6.43	6.308	6.453	7.289	7.141	6.308	7.132	5.989	5.759	6.308	6.779	6.659	7.36	6.308	5.941	6.015	5.963	6.554	5.664	3.424	5.525	6.554	4.373	5.656	5.163	6.554	4.273	6.704	3.162	6.554	5.43	5.842	6.287	7.152	4.96	4.867	4.594	6.107	5.957	8.496	4.292	6.107	6.072	4.373	5.294	6.107	4.117
# 11	5.697	6.978	5.779	4.973	6.775	7.088	5.974	4.973	6.261	5.47	6.826	4.973	7.038	8.639	7.171	4.973	6.733	5.271	5.984	5.453	5.414	3.162	4.464	5.453	5.583	5.608	5.359	5.453	6.893	4.811	4.373	5.453	6.159	6.17	5.161	7.308	7.686	5.673	5.435	6.44	6.648	6.843	7.896	6.44	7.568	4.627	6.043	6.44	5.947
# 12	6.096	6.003	6.486	6.488	8.096	7.445	7.087	6.488	6.868	6.278	6.574	6.488	3.971	7.528	6.022	6.488	6.147	5.597	4.596	7.28	6.173	3.904	4.846	7.28	6.824	4.529	5.869	7.28	4.133	6.038	6.362	7.28	6.405	5.825	5.936	6.77	4.184	5.409	6.077	6.717	6.493	6.083	4.659	6.717	5.376	5.322	5.005	6.717	4.909
# 13	7	6.315	6.309	6.549	6.561	6.897	6.511	6.549	7.046	6.077	6.116	6.549	7.426	9.485	7.798	6.549	5.608	5.578	5.245	6.237	5.181	6.131	4.184	6.237	4.133	5.322	5.622	6.237	4.974	4.373	5.525	6.237	4.343	6.334	5.51	5.943	5.845	3.336	5.541	6.806	6.667	6.924	5.622	6.806	3.507	5.586	5.575	6.806	6.608
# 14	6.939	6.659	6.432	6.376	6.723	6.068	6.224	6.376	8.237	6.141	6.657	6.376	5.387	5.721	6.406	6.376	5.911	6.147	6.208	5.612	5.09	4.273	6.55	5.612	5.622	4.712	7.009	5.612	7.073	5.128	5.989	5.612	6.408	5.847	5.878	7.277	5.961	5.629	3.904	6.584	5.698	5.414	6.786	6.584	5.897	5.78	5.228	6.584	7.252
# 15	5.932	5.749	5.606	5.929	6.871	7.644	6.545	5.929	6.822	6.223	7.304	5.929	5.039	8.082	7.568	5.929	7.18	5.317	6.015	5.424	6.717	5.48	4.367	5.424	6.149	5.704	3.944	5.424	4.677	4.683	5.131	5.424	5.261	5.416	6.233	6.187	5.525	4.677	4.867	6.369	5.763	6.173	5.838	6.369	5.109	5.128	4.238	6.369	6.125
# 16	6.248	6.002	6.248	5.112	6.966	7.483	6.461	5.112	6.772	7.582	5.58	5.112	5.874	6.06	7.702	5.112	5.87	6.535	6.579	6.558	5.109	4.955	5.216	6.558	6.577	4.659	6.149	6.558	7.907	6.84	4.872	6.558	6.357	6.382	7.81	6.822	4.331	4.238	3.917	8.634	5.395	6.08	6.136	8.634	6.109	5.128	7.055	8.634	5.545
# 17	6.278	6.34	6.084	6.042	7.163	7.016	6.648	6.042	6.359	5.594	6.23	6.042	5.374	7.152	6.529	6.042	6.911	7.061	5.882	6.542	4.939	4.653	3.483	6.542	5.78	6.053	4.811	6.542	4.331	6.716	6.075	6.542	5.307	6.502	5.329	6.688	5.081	4.366	5.869	6.416	5.256	7.419	5.414	6.416	5.128	6.219	4.992	6.416	5.904
# 18	6.575	7.245	5.52	6.179	5.925	7.043	6.544	6.179	7.626	5.452	6.631	6.179	6.477	5.873	7.091	6.179	6.01	7.028	6.183	6.88	5.005	6.171	5.78	6.88	4.659	5.676	5.838	6.88	7.171	4.874	5.576	6.88	6.522	5.733	5.712	6.281	5.091	7.225	5.541	7.752	6.251	6.118	7.06	7.752	5.418	6.022	5.54	7.752	6.336
# 19	5.414	6.509	5.857	6.72	8.455	6.789	6.99	6.72	7.416	7.198	5.838	6.72	5.864	8.066	9.86	6.72	6.157	4.983	5.957	7.105	5.536	3.763	3.922	7.105	4.594	6.08	4.955	7.105	4.238	5.067	5.991	7.105	6.007	5.161	5.688	7.856	5.419	5.797	5.985	6.66	5.638	6.702	6.079	6.66	5.54	4.774	6.808	6.66	6.712
# 20	6.421	6.527	5.923	6.041	6.969	6.139	6.716	6.041	5.689	6.417	7.014	6.041	6.936	6.424	6.338	6.041	7.33	5.359	5.642	5.035	5.845	6.638	4.586	5.035	6.63	6.077	5.771	5.035	4.373	4.974	6.083	5.035	6.556	5.959	7.095	6.714	4.842	5.698	5.216	6.694	5.929	7.248	5.288	6.694	6.891	5.414	5.632	6.694	7.013
# 21	5.63	6.667	6.132	6.068	7.548	6.651	7.278	6.068	7.29	6.206	5.613	6.068	5.896	6.925	5.393	6.068	6.511	6.424	6.252	6.08	6.078	4.245	3.944	6.08	5.583	5.622	5.721	6.08	4.867	6.611	5.343	6.08	6.502	5.283	6.588	6.5	5.467	3.243	6.47	7.367	7.267	6.06	4.917	7.367	7.219	5.418	5.453	7.367	5.048
# 22	6.606	6.907	6.344	6.472	7.308	6.361	5.56	6.472	6.743	6.602	5.268	6.472	8.443	7.088	5.294	6.472	6.992	6.909	6.366	4.238	4.133	4.472	3.443	4.238	6.358	6.131	6.283	4.238	6.598	4.659	5.552	4.238	4.346	5.57	5.525	7.109	4.712	4.539	5.747	7.184	4.96	7.109	4.625	7.184	4.384	5.54	5.343	7.184	4.96
# 23	5.858	6.386	5.532	6.005	6.617	6.999	6.319	6.005	7.093	6.963	6.127	6.005	5.163	6.538	6.237	6.005	6.066	6.1	5.416	5.838	3.576	4.238	3.944	5.838	5.088	6.149	4.872	5.838	5.99	4.869	4.781	5.838	5.205	5.379	7.296	6.635	4.239	6.392	4.939	7.426	6.667	7.525	6.316	7.426	5.475	5.769	6.227	7.426	5.721
# 24	6.157	5.796	6.439	5.272	6.813	7.038	7.588	5.272	6.703	5.216	6.013	5.272	7.293	7.257	7.592	5.272	5.989	6.205	5.854	6.403	5.128	4.419	4.643	6.403	6.588	8.69	6.125	6.403	5.814	1.531	4.384	6.403	6.707	6.272	5.496	6.761	4.779	5.669	4.397	6.864	5.863	6.184	6.022	6.864	6.579	5.75	4.867	6.864	6.794
# 25	6.698	5.532	6.141	6.435	8.29	6.922	6.134	6.435	6.709	5.984	7.078	6.435	5.328	6.471	7.253	6.435	5.54	5.212	5.51	4.555	5.957	5.128	4.292	4.555	7.618	5.501	5.147	4.555	6.328	4.384	4.653	4.555	6.319	5.466	5.307	7.73	7.806	6.249	4.373	7.071	5.769	5.376	5.917	7.071	6.852	3.664	7.388	7.071	5.475
# 26	5.759	6.587	5.446	7.302	8.599	7.011	7.697	7.302	6.277	6.165	6.719	7.302	5.804	6.338	6.057	7.302	6.981	6.481	5.447	6.666	4.96	4.926	4.245	6.666	5.395	6.414	5.014	6.666	5.336	5.155	5.829	6.666	5.892	6.27	6.012	6.957	6.498	6.405	5.656	6.721	5.449	4.926	6.149	6.721	5	4.273	4.384	6.721	6.55
# 27	6.767	6.43	6.45	5.344	8.009	6.472	6.416	5.344	7.385	6.236	6.629	5.344	5.391	7.937	6.53	5.344	7.044	5.514	5.876	4.867	6.075	3.917	4.398	4.867	5.107	5.288	6.107	4.867	3.917	3.944	4.96	4.867	5.369	4.91	5.903	7.734	4.045	4.238	5.181	6.782	5.664	5.467	4.594	6.782	4.774	6.16	5.359	6.782	5.449
# 28	7.069	5.696	7.235	6.449	6.696	6.98	7.069	6.449	7.482	6.417	6.899	6.449	6.663	7.225	5.801	6.449	6.161	5.457	5.608	5	3.504	4.184	3.828	5	4.998	5.057	4.955	5	5.616	5.048	3.904	5	5.451	5.03	6.347	6.871	5.343	5.893	6.819	7.848	4.939	5.109	7.071	7.848	5.568	4.867	4.939	7.848	5.683
# 29	6.761	6.069	6.884	6.665	6.019	6.521	6.899	6.665	6.941	7.088	6.371	6.665	5.23	6.218	4.419	6.665	6.505	6.406	5.853	5.71	5.294	3.697	5.578	5.71	5.673	4.373	4.867	5.71	4.842	5.128	5.376	5.71	5.246	5.873	6.673	6.721	4.331	4.907	4.811	6.622	4.712	5.739	4.653	6.622	4.917	4.926	4.009	6.622	3.443
# 30	6.7	6.33	7.229	6.164	6.303	8.014	6.919	6.164	7.36	5.395	6.779	6.164	7.293	5.863	6.55	6.164	6.535	6.657	5.048	5.696	5.136	4.133	5.545	5.696	6.022	5.081	6.316	5.696	5.536	5.565	4.781	5.696	6.476	5.603	6.85	6.725	4.238	5.797	4.998	7.044	6.078	5.64	5.322	7.044	5.096	5.414	5.014	7.044	4.472
# 31	5.714	5.975	6.292	7.198	7.546	7.25	6.092	7.198	6.571	6.751	6.521	7.198	5.395	8.483	7.065	7.198	5.562	6.002	5.205	5.328	3.917	4.955	4.133	5.328	4.014	5.414	4.331	5.328	6.173	5.59	5.139	5.328	5.509	6.234	6.205	7.003	5.331	6.57	4.939	7.169	5.048	6.614	5.804	7.169	4.126	5.714	4.503	7.169	6.053
# 32	6.236	5.833	5.538	6.405	6.766	7.014	6.693	6.405	7.572	6.426	6.941	6.405	6.803	6.173	4.872	6.405	6.056	5.182	5.837	7.576	5.321	5.343	3.952	7.576	4.781	5.741	4.472	7.576	6.043	4.659	6.009	7.576	5.112	5.786	4.753	6.996	4.045	5.184	4.273	8.334	6.738	7.16	6.405	8.334	4.133	6.022	4.869	8.334	4.429
# 33	5.742	6.21	6.783	7.57	6.32	7.675	6.448	7.57	7.138	6.328	7.285	7.57	7.112	4.888	6.455	7.57	6.298	6.092	6.643	5.78	5.343	4.419	5.633	5.78	4.659	4.974	5.521	5.78	5.896	4.998	6.078	5.78	6.017	5.191	5.329	6.659	4.045	5.747	4.331	6.244	4.447	4.992	5.916	6.244	5.48	5.128	4.926	6.244	3.79
# 34	6.267	6.89	6.146	6.68	6.293	7.053	6.677	6.68	6.656	6.111	5.409	6.68	7.071	5.458	6.077	6.68	6.793	6.91	6.401	5.595	4.659	5.128	5.622	5.595	4.867	5.856	5.048	5.595	7.104	5.245	5.391	5.595	5.033	5.014	5.875	6.38	4.367	3.917	3.971	6.085	4.718	6.096	5.424	6.085	4.634	4.208	5.801	6.085	7.225
# 35	6.635	6.281	6.807	5.727	8.127	5.647	6.812	5.727	6.453	6.15	5.402	5.727	6.491	6.125	4.373	5.727	6.622	5.814	6.167	5.961	3.79	6.535	4.718	5.961	3.843	5.178	4.677	5.961	3.688	5.525	6.47	5.961	4.954	5.183	6.34	5.952	7.737	4.686	5.131	6.342	5.443	5.669	4.653	6.342	8.43	4.331	4.872	6.342	5.414
# 36	6.573	5.746	6.321	6.048	6.279	7.306	6.685	6.048	7.239	6.242	6.539	6.048	5.632	5.483	5.71	6.048	5.715	6.376	5.394	6.053	4.824	5.521	4.992	6.053	5.961	5.629	5.525	6.053	5.409	5.575	5.823	6.053	5.717	6.188	5.332	7.54	6.316	5.622	5.797	7.558	6.043	5.75	6.786	7.558	5.004	4.547	5.435	7.558	5.359
# 37	6.765	6.01	6.958	6.001	6.997	6.217	7.068	6.001	8.287	6.896	6.532	6.001	7.36	6.53	8.837	6.001	5.568	5.542	5.702	8.587	5.452	5.836	6.109	8.587	6.398	5.2	6.545	8.587	4.373	6.535	5.212	8.587	6.064	5.137	5.501	7.685	6.491	5.622	5.629	6.349	6.109	6.184	6.14	6.349	5.014	5.322	5.322	6.349	5.545
# 38	6.181	5.415	6.382	6.571	6.968	6.594	6.946	6.571	6.657	6.796	6.409	6.571	5.178	6.19	6.624	6.571	5.25	5.758	5.231	6.779	5.857	5.545	4.992	6.779	4.683	4.326	4.867	6.779	5.467	5.328	4.367	6.779	6.898	5.264	5.923	6.849	6.416	5.004	5.039	8.279	7.135	5.336	5.501	8.279	5.555	4.659	6.624	8.279	6.083
# 39	6.528	5.681	6.15	6.889	6.988	7.05	7.812	6.889	7.48	6.968	6.478	6.889	7.902	4.653	5.458	6.889	5.246	6.48	6.239	6.325	5.155	7.557	3.952	6.325	6.672	5.256	5.997	6.325	5.578	4.472	3.466	6.325	6.269	5.598	5.971	6.709	5.389	4.009	4.712	7.019	7.365	4.594	5.846	7.019	4.397	5.128	4.869	7.019	4.586
# 40	7.104	6.27	6.007	6.542	7.604	6.429	6.383	6.542	6.336	6.471	6.613	6.542	5.955	6.886	4.712	6.542	6.23	5.56	5.732	4.005	5.836	5.389	4.747	4.005	4.208	4.659	4.586	4.005	4.653	4.987	5.547	4.005	6.146	5.754	5.995	6.784	5.786	7.157	4.512	6.06	6.496	5.608	5.328	6.06	5.845	5.395	4.331	6.06	3.681
# 41	6.279	6.745	6.436	5.907	7.544	6.252	6.005	5.907	6.586	7.091	6.149	5.907	6.945	5.458	5.245	5.907	6.136	5.8	4.447	5.675	4.238	7.263	6.496	5.675	5.467	5.862	5.797	5.675	4.373	4.634	5.336	5.675	5.878	5.869	5.653	7.433	5.216	5.039	5.014	5.759	5.616	6.88	6.63	5.759	4.367	4.867	5.178	5.759	5.128
# 42	7.611	6.382	5.67	6.772	6.822	6.817	7.264	6.772	6.362	7.172	6.901	6.772	5.691	5.565	6.392	6.772	7.46	6.223	5.728	5.195	6.113	5.808	4.245	5.195	6.411	4.907	5.797	5.195	3.681	5.376	4.842	5.195	6.249	6.141	6.699	6.176	5.54	5.176	4.367	6.945	5.216	3.763	5.439	6.945	5.376	5.091	5.081	6.945	7.011
# 43	7.599	6.432	6.72	6.97	7.61	8.658	7.481	6.97	6.988	7.697	5.67	6.97	6.338	7.288	8.505	6.97	5.383	5.783	5.807	4.269	5.332	5.178	4.009	4.269	5	5.917	4.653	4.269	4.842	5.336	5.336	4.269	6.02	6.231	6.32	7.234	5.862	5.395	6.174	5.359	6.184	6.153	5.167	5.359	4.737	4.419	5.088	5.359	6.398
# 44	6.718	6.193	6.557	6.514	7.483	7.361	7.52	6.514	6.898	5.978	6.441	6.514	5.856	6.211	5.995	6.514	5.609	5.436	5.825	7.257	3.917	4.939	4.305	7.257	4.771	5.067	5.622	7.257	5.321	5.957	6.141	7.257	6.549	5.665	5.417	6.149	5.896	7.915	4.824	5.741	5.067	6.518	4.331	5.741	4.049	4.373	5.568	5.741	5.181
# 45	6.029	6.346	6.757	6.333	6.18	6.979	7.005	6.333	6.585	5.486	7.352	6.333	6.316	7.705	9.363	6.333	7.314	6.437	5.992	6.043	5.578	6.623	3.336	6.043	6.907	5	5.502	6.043	4.009	4.594	5.873	6.043	5.379	5.819	5.44	6.656	6.563	4.846	4.774	7.362	4.659	6.157	6.211	7.362	6.414	5.109	4.907	7.362	6.088
# 46	7.103	6.337	5.729	7.171	8.153	7.288	7.038	7.171	6.881	6.056	6.074	7.171	4.184	7.013	10.386	7.171	5.675	6.056	6.912	6.406	5.676	5.59	5.109	6.406	4.939	5.2	6.06	6.406	4.634	6.346	6.717	6.406	6.112	6.101	6.286	6.01	6.696	4.045	6.371	6.863	7.878	4.238	7.602	6.863	4.653	5.322	5.452	6.863	5.128
# 47	6.457	6.217	6.666	6.003	7.697	7.332	6.389	6.003	6.991	5.839	6.332	6.003	5.458	5.78	7.873	6.003	6.274	5.932	4.711	8.498	6.18	5.683	4.627	8.498	6.107	5.829	6.651	8.498	4.677	4.594	5.256	8.498	6.701	6.069	6.579	6.3	5.913	4.419	4.045	4.586	4.939	5.081	5.583	4.586	4.594	4.712	4.398	4.586	5.653
# 48	5.486	6.173	6.593	5.719	6.976	6.767	6.584	5.719	7.236	6.381	5.681	5.719	4.911	5.726	6.381	5.719	4.78	5.87	5.949	5.896	5.993	5.128	5.014	5.896	7.293	5.955	5.923	5.896	5.088	4.718	7.133	5.896	6.922	5.66	5.524	6.941	6.989	4.774	5.452	4.987	4.238	6.173	5.649	4.987	4.96	4.634	5.565	4.987	4.472
# 49	6.199	6.52	6.027	6.185	6.964	7.434	6.741	6.185	7.261	6.706	6.352	6.185	5.409	4.367	7.621	6.185	5.295	5.369	5.784	5.656	4.586	6.136	5.181	5.656	5.928	4.245	6.885	5.656	5.664	4.869	5.014	5.656	6.364	5.49	6.159	5.67	5.54	5.004	3.664	6.651	5.501	4.659	4.974	6.651	5.683	4.367	5.081	6.651	6.188
# 50	6.484	5.912	5.737	6.102	6.802	7.072	5.771	6.102	7.102	6.341	7.298	6.102	6.346	7.914	5.955	6.102	6.064	6.88	6.459	6.533	5.212	5.59	5.459	6.533	6.174	4.373	4.714	6.533	6.214	5.039	5.155	6.533	6.024	6.006	5.777	6.543	5.414	4.398	5.027	6.624	5.955	5.458	5.714	6.624	5.039	5.336	5.321	6.624	6.394
# 51	6.13	6.068	6.053	6.98	6.858	7.081	6.309	6.98	7.464	6.818	6.008	6.98	4.659	6.852	6.533	6.98	6.271	6.248	5.801	6.624	6.985	5.212	4.907	6.624	4.365	5.343	4.939	6.624	4.472	4.653	4.992	6.624	5.972	6.132	6.165	6.766	4.712	5.288	5.957	5.78	4.688	5.862	7.041	5.78	5.343	3.998	4.688	5.78	7.581
# 52	6.128	6.161	6.187	6.338	6.332	6.326	6.447	6.338	6.878	6.278	6.264	6.338	7.219	5.771	5.109	6.338	6.342	5.86	6.1	5.797	4.869	5.835	4.659	5.797	5.502	4.992	5.181	5.797	4.867	6.752	6.009	5.797	6.337	6.143	6.153	6.566	4.96	5.829	5.4	4.911	5.472	4.939	7.009	4.911	5.152	6.392	5.653	4.911	5
# 53	6.71	5.866	6.545	7.169	8.09	7.385	7.656	7.169	7.393	5.64	6.521	7.169	7.187	7.059	5.147	7.169	4.214	6.113	6.693	5.717	5.245	6.394	2.707	5.717	5	5.586	4.586	5.717	3.917	6.267	5.71	5.717	5.639	6.142	6.835	7.283	6.043	7.158	4.419	6.918	5.245	4.974	5.541	6.918	5.376	3.928	6.848	6.918	5.328
# 54	6.994	5.713	6.66	5.721	6.709	5.89	6.602	5.721	8.016	6.32	6.696	5.721	4.669	4.939	5.088	5.721	5.778	6.217	5.777	6.349	5.864	5.632	4.653	6.349	5.467	6.06	4.373	6.349	5.147	3.952	4.525	6.349	6.122	5.725	6.317	7.144	5.683	4.373	4.683	6.535	4.525	6.563	5.808	6.535	6.077	5.389	5.178	6.535	4.939
# 55	6.035	5.014	6.481	6.404	6.522	6.918	5.46	6.404	7.039	5.198	6.855	6.404	6.096	7.638	5.352	6.404	6.689	6.937	5.247	6.747	5.586	6.339	6.053	6.747	4.331	4.464	3.507	6.747	5.608	5.195	4.398	6.747	5.825	6.607	6.02	6.509	4.594	6.125	4.331	6.316	5.583	5.741	5.75	6.316	5.801	5.669	5.114	6.316	6.75
# 56	6.256	6.656	6.369	6.003	8.098	6.807	7.013	6.003	7.474	5.357	6.23	6.003	3.904	6.109	6.075	6.003	5.832	5.686	6.068	7.499	4.653	5.955	4.454	7.499	3.483	4.669	4.771	7.499	5.583	5.359	5.452	7.499	6.114	5.914	5.8	6.782	5.467	4.955	5.629	5.993	6.184	6.338	6.298	5.993	5.414	6.176	4.998	5.993	5.74
# 57	5.971	5.666	7.224	7.069	7.909	6.159	7.137	7.069	5.893	5.439	5.885	7.069	6.078	5.565	8.19	7.069	6.219	5.488	5.57	5.657	4.998	7.301	3.922	5.657	4.867	6.338	6.85	5.657	4.659	5.195	6.43	5.657	5.471	6.489	6.213	6.647	4.659	6.316	4.786	7.354	5.589	5.829	5.07	7.354	5.521	5.256	5.178	7.354	6.382
# 58	4.923	5.543	6.286	5.784	6.761	6.216	4.946	5.784	7.953	5.749	6.834	5.784	4.737	6.651	7.074	5.784	6.162	6.31	5.472	6.945	5.845	4.842	3.155	6.945	5.163	6.624	5.181	6.945	5.23	4.454	6.078	6.945	7.205	6.197	5.872	5.953	5	6.612	4.987	5.708	4.939	6.757	4.59	5.708	5.128	4.232	4.712	5.708	4.659
# 59	5.538	6.826	7.153	5.248	7.331	5.926	6.706	5.248	6.48	5.685	6.351	5.248	6.84	7.199	5.128	5.248	6.626	5.684	6.238	5.904	6.486	6.405	3.843	5.904	5.088	5.458	7.101	5.904	4.594	4.045	5	5.904	6.295	5.326	5.628	6.688	4.045	5.632	6.371	6.886	4.373	6.171	5.502	6.886	5.014	4.998	4.331	6.886	5.971
# 60	6.43	5.876	6.424	5.796	6.723	6.9	6.048	5.796	7.382	6.308	6.799	5.796	6.203	5.656	8.384	5.796	5.832	5.618	6.629	6.491	4.447	5.869	3.917	6.491	6.848	4.992	5.453	6.491	5.014	5.2	6.078	6.491	5.206	6.11	6.281	6.855	5.288	5.715	5.416	6.852	3.952	6.819	6.153	6.852	5.741	5.336	4.867	6.852	6.75
# 61	5.414	6.652	5.824	5.829	7.12	7.028	5.776	5.829	6.798	6.829	6.132	5.829	5.995	6.131	6.819	5.829	5.63	6.262	5.999	5.664	5.896	4.529	5.004	5.664	4.594	5.467	5.081	5.664	6.761	5.721	3.472	5.664	5.13	6.077	5.661	6.233	4.712	7.905	5.245	6.083	5.95	5.389	5.521	6.083	5.653	5.501	5.704	6.083	7.488
# 62	5.995	5.432	6.669	7.025	6.218	6.261	6.914	7.025	6.992	6.268	6.492	7.025	6.922	6.078	5.449	7.025	5.529	7.661	4.144	6.171	4.872	5.629	5.414	6.171	6.944	3.952	6.392	6.171	5.391	4.059	5.654	6.171	6.189	5.66	5.048	7.213	4.419	4.686	5.583	5.74	6.47	6.579	5.057	5.74	4.872	5.081	4.872	5.74	4.842
# 63	6.085	6.089	6.013	6.597	6.608	7.041	6.893	6.597	5.999	6.231	6.183	6.597	6.53	7.509	5.757	6.597	6.252	5.419	6.248	6.083	7.564	5.568	4.373	6.083	4.594	9.008	5.633	6.083	4.009	5.456	3.828	6.083	5.708	6.412	5.748	6.416	5.228	3.843	4.659	5.343	4.397	4.869	5.541	5.343	5.004	5.852	5.458	5.343	4.842
# 64	5.999	5.388	6.515	6.679	7.326	6.923	6.431	6.679	8.01	6.478	5.82	6.679	6.466	6.89	6.502	6.679	6.002	5.82	6.022	7.328	4.774	6.538	4.659	7.328	6.075	5.501	4.472	7.328	4.939	3.79	4.627	7.328	5.639	5.502	5.701	6.461	5.676	5.72	3.917	6.208	4.939	6.118	5.024	6.208	4.238	4.907	5.633	6.208	5.333
# 65	5.581	4.559	5.825	6.476	6.622	5.784	7.475	6.476	7.056	6.313	7.789	6.476	6.339	6.131	5.419	6.476	6.382	5.621	5.8	4.133	7.294	4.874	4.96	4.133	5.545	5.414	5.256	4.133	4.464	4.718	6.738	4.133	6.526	6.559	5.466	7.406	5.005	4.045	5.916	5.109	6.584	4.245	5.989	5.109	4.96	6.486	4.712	5.109	3.664
# 66	6.638	5.489	5.332	6.228	7.276	6.782	6.412	6.228	6.412	5.513	5.859	6.228	7.046	5.216	6.054	6.228	5.515	6.282	6.767	6.416	5.75	5.896	4.373	6.416	6.481	4.249	4.917	6.416	6.395	4.472	5.155	6.416	6.127	5.811	6.879	6.556	4.872	5.638	4.373	5.216	5.545	6.321	5.675	5.216	5.59	4.992	3.763	5.216	5.181
# 67	5.889	6.435	6.35	6.374	7.031	6.534	7.347	6.374	5.751	5.52	5.965	6.374	8.205	6.943	9.515	6.374	5.971	6.514	5.43	5.568	6.173	5.467	3.443	5.568	6.184	5.333	5.359	5.568	5.176	5.845	5.107	5.568	5.641	6.32	6.196	6.702	5.769	4.939	5.224	5.683	5.48	3.944	5.845	5.683	4.292	4.634	5.78	5.683	5.245
# 68	6.008	5.998	5.506	6.69	6.483	7.446	7.275	6.69	6.315	7.35	6.42	6.69	5.757	6.979	7.63	6.69	6.303	6.871	5.039	6.283	5.864	5.48	4.503	6.283	6.053	6.438	5.238	6.283	5.541	2.76	5.525	6.283	6.173	6.411	5.666	6.609	7.996	5.459	4.59	7.637	3.483	6.885	6.752	7.637	5.59	5.887	4.712	7.637	6.563
# 69	6.151	5.952	6.852	6.552	7.658	6.25	6.779	6.552	6.04	6.476	5.819	6.552	4.774	6.946	5.896	6.552	5.868	5.97	6.569	6.538	2.707	6.628	3.424	6.538	3.424	5.004	5.757	6.538	5.128	4.907	3.828	6.538	5.943	5.823	5.498	7.154	5.178	4.811	4.586	6.211	5.147	5.997	4.869	6.211	5.862	5.72	5.896	6.211	4.238
# 70	6.063	6.603	7.474	6.574	8.144	6.519	5.992	6.574	6.009	5.662	5.393	6.574	5.595	7.295	5.54	6.574	6.252	5.195	5.308	5.54	4.238	7.192	5.181	5.54	6.339	4.779	3.483	5.54	4.238	5.831	6.313	5.54	6.294	5.587	5.971	6.462	6.477	6.035	5.616	5.459	5.088	5.741	4.045	5.459	5.424	4.842	6.184	5.459	4.373
# 71	5.652	5.397	5.248	5.942	6.917	6.885	6.25	5.942	6.581	5.847	6.833	5.942	5.147	4.586	5.857	5.942	5.835	5.698	5.52	5.608	5.376	5.578	5.195	5.608	6.171	5.409	6.382	5.608	6.338	6.291	4.869	5.608	6.182	6.432	6.127	6.01	5.664	4.627	5.869	5.502	7.056	5.48	3.917	5.502	3.507	4.373	5.955	5.502	5.669
# 72	7.213	6.306	6.5	6.048	5.814	5.671	6.858	6.048	6.525	6.818	6.016	6.048	4.939	7.673	7.87	6.048	6.65	6.029	6.593	6.043	5.004	6.659	4.939	6.043	4.249	5.54	4.373	6.043	3.877	4.926	4.867	6.043	5.085	5.446	6.188	6.119	6.176	5.676	3.944	6.219	5.955	6.128	6.054	6.219	6.173	4.974	5.521	6.219	7.091
# 73	7.576	6.862	6.862	6.273	6.895	7.13	7.33	6.273	7.18	6.341	6.156	6.273	5.916	4.712	6.686	6.273	5.55	5.566	6.4	5.887	4.472	4.373	4.419	5.887	4.992	4.142	6.579	5.887	4.373	4.883	5.864	5.887	6.159	6.178	5.337	6.778	5.836	6.458	4.245	5.852	6.249	4.507	5.669	5.852	4.653	5.336	4.992	5.852	7.818
# 74	6.11	5.959	6.205	5.799	6.368	6.29	6.46	5.799	6.855	5.497	6.368	5.799	5.669	5.128	7.115	5.799	6.799	5.924	5.359	5.418	5.048	5.736	4.373	5.418	4.245	4.874	5.181	5.418	6.249	3.155	4.384	5.418	5.498	5.786	5.362	6.82	6.077	5.589	4.899	6.358	5.294	5.163	6.306	6.358	5.633	5.54	5.228	6.358	6.249
# 75	5.848	6.053	5.365	5.964	6.027	6.113	6.618	5.964	7.312	6.981	6.179	5.964	6.077	6	5.2	5.964	7.207	6.317	4.992	5.359	6.624	4.586	4.939	5.359	7.473	6.496	5.608	5.359	5.039	4.102	4.653	5.359	6.209	5.967	6.302	6.944	4.842	7.581	5.359	5.336	6.188	5.857	4.707	5.336	4.249	5.862	5.147	5.336	5.091
# 76	6.967	5.737	5.342	7.138	6.648	6.343	7.713	7.138	7.051	6.697	6.633	7.138	7.853	5.757	5.336	7.138	6.339	5.864	5.265	5.128	4.869	4.939	4.184	5.128	7.288	8.557	3.424	5.128	4.867	5.184	5.328	5.128	5.783	5.657	5.801	6.882	5.608	5.675	4.208	7.08	5.114	6.392	5.547	7.08	6.079	5.136	5.845	7.08	5.656
# 77	6.768	5.807	6.66	5.355	7.901	7.196	6.507	5.355	7.286	6.579	5.956	5.355	7.557	6.173	6.227	5.355	5.399	5.801	4.483	6.542	5.414	3.944	3.162	6.542	5.195	6.131	5.453	6.542	4.955	4.133	5.409	6.542	6.357	5.814	5.911	6.978	5.081	4.384	4.833	5.449	6.197	4.677	5.23	5.449	5.109	4.842	6.032	5.449	6.672
# 78	7.099	5.201	5.957	6.559	6.209	5.899	5.909	6.559	6.797	5.842	5.802	6.559	6.712	5.039	7.37	6.559	6.861	6.888	6.16	7.074	6.925	5.178	4.653	7.074	8.496	5.147	8.062	7.074	6.713	4.184	6.053	7.074	5.898	6.001	5.772	6.346	7.071	3.763	4.419	6.763	5.088	5.133	4.718	6.763	5.004	5.741	5.64	6.763	6.398
# 79	6.347	5.76	6.268	6.314	6.544	5.006	6.597	6.314	6.888	5.315	6.092	6.314	6.131	4.454	7.962	6.314	5.175	6.153	6.609	5.717	6.83	4.737	4.992	5.717	4.914	6.316	5.211	5.717	5.439	5.128	5.128	5.717	6.067	6.565	5.707	6.575	4.653	4.653	5.541	6.184	4.653	4.779	5.458	6.184	4.71	5.669	4.774	6.184	5.449
# 80	5.892	5.943	5.286	6.815	6.106	5.76	5.817	6.815	7.476	6.462	6.294	6.815	6.45	6.077	6.077	6.815	5.424	5.454	5.603	6.176	4.842	4.373	3.944	6.176	4.398	4.373	6.848	6.176	5.418	4.867	4.974	6.176	6.144	5.784	6.153	6.716	4.846	4.781	5.991	6.57	4.747	6.197	7.241	6.57	4.419	4.846	4.507	6.57	5.896
# 81	6.096	5.526	5.851	5.977	7.1	6.524	6.506	5.977	7.575	6.352	6.291	5.977	7.295	6.95	6.99	5.977	6.798	5.703	6.206	5.669	4.867	6.946	5.418	5.669	4.867	6.437	5.389	5.669	5.376	5.128	3.824	5.669	6.063	6.131	5.87	6.899	5.418	4.96	4.907	7.522	3.904	5.616	6.889	7.522	6.215	5.081	5.2	7.522	4.781
# 82	5.543	5.156	5.352	6.745	6.083	6.519	7.071	6.745	7.386	5.734	6.764	6.745	5.583	4.653	5.649	6.745	6.5	6.175	6.765	8.296	5.288	5.024	3.424	8.296	6.529	6.078	6.666	8.296	5.336	5.004	4.911	8.296	6.038	6.163	6.233	6.59	5.294	6.109	4.367	5.546	5.395	5.776	5.376	5.546	5.039	5.835	5.312	5.546	5.955
# 83	6.552	6.215	5.87	7.341	6.946	6.469	5.785	7.341	6.145	6.738	5.05	7.341	4.872	4.869	7.3	7.341	4.929	5.836	4.937	5.004	4.712	4.373	3.443	5.004	5.483	5.896	5.414	5.004	5.005	4.464	5.414	5.004	5.246	5.888	6.017	6.365	6.277	5.356	4.998	5.109	4.472	7.745	5.039	5.109	5.321	4.398	6.819	5.109	4.688
# 84	6.189	6.656	6.675	7.092	6.076	6.132	7.172	7.092	7.809	5.822	6.241	7.092	4.133	6.083	6.915	7.092	5.878	5.906	5.203	5.864	4.872	5.683	3.424	5.864	5.414	5.546	5.181	5.864	4.774	4.718	4.547	5.864	6.212	6.55	6.18	6.749	4.867	5.897	7.341	7.008	5.005	6.731	5.376	7.008	5.005	5.873	5.136	7.008	5.925
# 85	6.831	5.555	5.959	5.727	6.289	6.273	6.665	5.727	6.605	6.253	6.361	5.727	4.462	6.171	8.077	5.727	7.075	6.523	5.842	5.555	4.472	4.014	4.472	5.555	4.712	5.715	5.267	5.555	3.315	5.336	6.311	5.555	6.166	5.977	5.999	6.781	4.238	6.246	5.054	4.659	5.997	7.091	6.398	4.659	4.917	4.872	4.939	4.659	5.147
# 86	7.216	6.555	5.945	6.457	6.522	6.438	7.335	6.457	6.666	5.45	5.924	6.457	4.842	5.669	6.069	6.457	6.531	6.469	6.476	5.917	5.005	5.088	4.249	5.917	4.529	4.869	6.267	5.917	5.267	4.367	4.917	5.917	6.786	6.4	5.525	6.426	5.418	4.184	5.654	6.496	5.669	5.459	6.535	6.496	4.653	5.955	5.856	6.496	6.362
# 87	6.587	6.29	6.038	5.938	6.521	5.677	6.903	5.938	7.937	5.442	6.812	5.938	6.365	7.257	6.06	5.938	5.44	6.658	5.772	6.533	5.896	4.869	4.811	6.533	5.416	5.947	7.259	6.533	5.387	3.904	5.95	6.533	6.372	5.611	6.01	5.819	6.346	5.147	5.529	6.085	5.387	5.288	5.418	6.085	5.288	5.589	4.373	6.085	5.856
# 88	6.529	5.864	6.382	6.259	5.978	5.939	6.322	6.259	6.67	5.963	6.731	6.259	7.045	5.181	5.088	6.259	6.421	6.27	5.955	6.787	5.873	4.714	3.952	6.787	5.525	6.109	5.923	6.787	4.718	5.656	6.338	6.787	5.842	5.773	6.437	7.389	5.458	5.2	5.267	7.939	5.873	4.688	6.211	7.939	5.267	4.539	4.009	7.939	5.739
# 89	6.052	5.781	6.138	6.613	5.9	6.168	6.787	6.613	6.441	7.221	4.359	6.613	6.942	5.629	6.244	6.613	5.905	5.949	6.38	7.904	5.343	5.864	4.373	7.904	5.389	6.878	5.656	7.904	5.95	6.878	4.653	7.904	7.019	5.635	6.564	6.764	4.998	5.181	3.917	8.569	5.501	4.472	4.869	8.569	5.657	4.373	4.373	8.569	6.398
# 90	6.115	6.147	6.407	6.714	6.612	5.96	6.823	6.714	7.38	5.964	6.525	6.714	4.718	6.096	5.961	6.714	6.111	5.868	5.796	6.547	4.419	6.06	3.443	6.547	5.741	6.017	5.955	6.547	5.897	5.439	5.081	6.547	5.91	5.337	5.053	6.472	4.872	6.277	4.939	9.253	4.998	6.017	4.659	9.253	3.79	5.267	5.528	9.253	5.757
# 91	6.385	5.249	6.558	6.143	6.422	6.872	6.596	6.143	7.471	6.063	5.424	6.143	5.014	5.656	6.752	6.143	6.064	5.268	6.08	6.848	4.659	5.139	4.419	6.848	7.541	4.126	5.209	6.848	4.653	4.419	5.864	6.848	5.233	6.575	5.861	6.282	5.374	4.594	4.367	5.741	5.456	5.838	6.163	5.741	5.723	5.081	6.82	5.741	5.904
# 92	7.11	5.755	6.72	6.33	5.714	7.326	7.152	6.33	6.47	5.916	6.412	6.33	6.06	4.674	6.426	6.33	5.347	4.622	7.056	6.283	5.814	4.459	3.162	6.283	5.95	5.2	6.078	6.283	5.004	6.418	5.99	6.283	5.261	6.853	5.726	7.026	6.664	5.656	5.568	5.629	6.525	6.131	6	5.629	4.992	4.653	5.458	5.629	6.635
# 93	6.225	6.341	6.731	6.508	5.664	5.884	6.178	6.508	6.275	5.776	5.824	6.508	4.674	5.698	6.298	6.508	6.57	6.123	6.554	6.906	5.343	6.55	3.952	6.906	3.944	5.376	5.683	6.906	6.053	5.216	5.925	6.906	5.933	6.597	6.027	7.429	4.764	4.867	4.373	6.717	6.915	4.398	5.747	6.717	4.683	5.452	5.467	6.717	4.627
# 94	5.879	6.621	5.703	5.923	5.921	7.143	6.313	5.923	6.384	6.299	4.896	5.923	5.649	6.053	5.176	5.923	7.013	7.523	5.584	6.85	4.779	4.718	5.864	6.85	5.048	3.904	4.398	6.85	4.917	4.373	4.419	6.85	6.084	6.501	5.401	6.284	6.648	5.107	4.869	6.237	6.06	4.342	5.845	6.237	4.926	5.039	5.128	6.237	4.867
# 95	6.517	4.864	6.036	6.193	7.487	6.157	7.122	6.193	6.961	6.173	6.724	6.193	9.145	8.109	6.022	6.193	6.996	5.671	5.56	5.54	5.568	5.955	5.328	5.54	5.128	4.872	5.629	5.54	5.714	3.904	6.759	5.54	4.538	6.552	5.841	6.844	5.294	5.322	4.133	4.529	6.373	5.163	5.838	4.529	4.634	6.075	6.389	4.529	4.998
# 96	5.864	5.085	6.253	5.514	7.94	6.211	6.545	5.514	6.699	6.398	6.622	5.514	3.79	5.139	5.586	5.514	6.738	6.861	5.763	6.544	4.998	6.912	4.384	6.544	5.869	7.341	5.595	6.544	4.842	4.133	5.867	6.544	5.417	6.726	6.402	6.384	4.503	5.676	4.939	6.072	5.288	4.974	7.765	6.072	6.337	5.359	4.627	6.072	4.939
# 97	5.909	6.3	5.667	6.024	6.388	8.081	7.176	6.024	6.847	5.742	6.491	6.024	5.683	6.63	5.653	6.024	5.43	6.651	6.221	5.376	5.376	3.79	3.466	5.376	5.95	5.769	5.483	5.376	5.181	4.117	6.47	5.376	6.593	6.635	6.195	5.984	6.311	4.659	4.273	8.011	4.939	5.267	5.467	8.011	4.238	5.147	5.653	8.011	5.583
# 98	5.571	5.9	5.823	6.154	5.899	5.736	7.235	6.154	5.98	5.723	6.075	6.154	5.452	6.651	5.715	6.154	5.606	5.404	5.811	5.669	6.307	4.367	3.904	5.669	4.653	5.845	5.228	5.669	5.629	4.009	4.634	5.669	5.71	6.826	6.963	6.799	5.109	5.212	4.485	7.387	6.131	4.95	6.311	7.387	5.128	4.992	5.435	7.387	5.228
# 99	7.145	6.09	5.926	5.626	6.409	6.839	6.518	5.626	6.501	5.455	6.304	5.626	7.493	5.657	6.406	5.626	6.315	5.283	6.365	6.667	5.2	3.688	5.896	6.667	4.926	6	4.987	6.667	4.786	4.367	4.529	6.667	5.356	5.774	5.571	5.714	5.714	5.328	4.366	6.824	6.403	4.998	6.053	6.824	4.714	6.369	5.409	6.824	5.698
# 100	5.308	6.851	5.999	6.245	6.405	6.427	6.508	6.245	7.33	6.287	6.287	6.245	5.128	5.449	5.928	6.245	5.3	6.593	5.15	6.998	4.683	5.136	5.048	6.998	3.944	4.779	7.528	6.998	5.452	4.292	4.874	6.998	5.331	6.316	4.86	7.12	5.336	5.856	5.452	6.53	5.632	7.033	7.41	6.53	5.163	6.246	5.152	6.53	6.298
Strain Avg.			6.20547	6.2724			6.75329	6.2724			6.49282	6.2724			6.33716	6.2724			6.01167	6.17585			5.02919	6.17585			5.49091	6.17585			5.19544	6.17585			5.93148	6.76384			5.31782	6.42707			5.76356	6.42707			5.27143	6.42707
Ratio				0.989329				1.07667				1.03514				1.01033				0.973416				0.814332				0.889094				0.841252				0.876939				0.827409				0.896764				0.820192
WT S.D.				0.523115				0.523115				0.523115				0.523115				0.915056				0.915056				0.915056				0.915056				0.488629				0.92977				0.92977				0.92977
WTS.D. *2				1.04623				1.04623				1.04623				1.04623				1.83011				1.83011				1.83011				1.83011				0.977259				1.85954				1.85954				1.85954
> 2 S.D below WT				FALSE				FALSE				FALSE				FALSE				FALSE				FALSE				FALSE				FALSE				FALSE				FALSE				FALSE				FALSE
[truncated: 791 more columns]
