# Supplementary material for: Gene dosage of independent dynein arm motor preassembly factors influences cilia assembly in Chlamydomonas reinhardtii
Source: PLoS Genet. 2024 Mar 18;20(3):e1011038. doi: 10.1371/journal.pgen.1011038 (PMC11020789; doi:10.1371/journal.pgen.1011038)
Supplement: S11 Table — (XLSX) [file pgen.1011038.s018.xlsx]

## Sheet: Cilia length
Table S11: Cilia lengths of single and double heterozygous diploids 180 mins post-deciliation in cycloheximide
Supplemental data for Fig 7. Cilia lengths (μm) are quantified from 3 biological replicates for each genotype .
Summary statistics are provided at the bottom.
Strain	Wild-type	pf13/PF13	wdr92/WDR92	pf23-1/PF23	pf23-4/PF23	pf22/PF22	oda8/ODA8	pf22/PF22; pf13/PF13	pf22/PF22; wdr92/WDR92	pf22/PF22; pf23-1/PF23	pf22/PF22; oda8/ODA8	oda8/ODA8; pf13/PF13	pf23-1/PF23; wdr92/WDR92	pf23-4/PF23; wdr92/WDR92	pf23-1/PF23; oda8/ODA8	pf23-4/PF23; oda8/ODA8	oda8/ODA8; wdr92/WDR92	wdr92/WDR92; pf13/PF13	pf23-1/PF23; pf13/PF13	pf23-4/PF23; pf13/PF13
1	8.876	8.946	8.116	9.416	8.467	8.757	8.365	7.217	7.84	7.723	9.106	8.187	6.129	7.139	6.159	5.788	5.521	5.578	7.511	6.022
2	7.82	9.16	8.566	8.527	8.338	7.662	7.921	7.804	8.306	8.565	9.42	6.948	6.15	6.963	8.395	6.734	4.842	5.782	8.139	5.686
3	8.124	8.255	7.531	7.978	8.699	6.851	8.386	8.592	7.56	8.224	8.086	6.569	5.632	7.256	7.406	5.892	5.383	5.524	7.432	5.627
4	7.267	7.575	7.299	7.958	8.03	8.182	8.418	8.859	7.706	8.921	8.656	8.956	6.525	5.842	8.289	7.263	6.146	6.33	8.162	5.207
5	8.512	7.579	8.116	7.511	7.382	7.558	9.331	7.764	7.625	8.58	8.18	6.599	6.949	6.129	6.049	7.909	5.085	6.053	7.348	6.342
6	7.083	8.422	7.687	7.697	8.492	7.718	9.304	8.411	7.458	7.796	8.372	6.536	7.102	6.569	7.598	7.279	5.743	6.199	5.563	6.736
7	8.822	7.557	6.784	7.368	9.916	7.202	8.323	7.982	9.123	8.791	8.955	7.001	6.82	6.371	8.512	6.303	6.282	6.159	6.497	6.012
8	7.711	7.582	7.54	6.63	8.216	8.57	9.504	8.298	9.915	8.23	7.44	5.437	7.674	6.208	9.112	7.354	5.056	5.946	5.522	6.015
9	7.283	7.413	8.7	7.206	7.851	7.894	7.228	8.126	7.346	8.158	9.612	7.509	6.295	6.441	7.238	7.157	5.99	6.445	5.439	6.03
10	8.319	9.142	7.425	7.172	8.889	7.523	7.618	8.02	8.524	7.937	8.803	7.814	6.451	8.021	8.971	6.402	5.488	4.878	6.39	5.966
11	7.637	7.999	8.263	7.019	9.736	7.78	7.475	7.782	7.973	8.233	7.369	7.458	6.654	6.449	7.015	7.228	6.786	5.811	6.378	7.513
12	8.396	8.313	7.838	8.29	7.289	8.527	8.927	7.813	8.418	8.831	8.957	5.62	6.787	6.177	6.608	8.123	6.303	5.442	6.866	6.234
13	7.795	7.486	8.081	8.218	7.925	8.55	7.873	8.986	8.306	7.658	6.793	7.661	7.549	6.618	7.361	7.689	6.023	4.611	6.98	5.125
14	8.416	8.118	8.038	8.362	8.647	8.4	7.844	7.756	7.063	9.043	8.857	7.325	6.82	6.92	7.348	7.28	6.316	6.285	6.912	6.234
15	8.512	8.162	8.185	7.453	7.766	9.451	8.581	7.929	7.878	8.262	8.551	7.332	5.246	7.495	7.008	7.235	5.777	3.974	6.567	5.949
16	7.031	8.386	8.344	8.443	8.774	8.205	9.082	7.743	7.423	7.724	8.72	7.556	5.543	6.34	6.711	7.334	5.497	5.488	6.555	5.487
17	8.976	10.385	7.461	7.466	9.432	8.084	8.154	8.316	7.834	8.495	8.968	7.449	7.86	7.048	6.551	7.86	4.747	5.572	6.503	6.258
18	7.721	8.757	6.526	8.012	7.218	8.652	8.057	7.436	8.002	8.991	8.896	7.497	7.34	6.585	7.265	6.915	5.606	4.601	5.927	6.388
19	7.201	8.636	8.29	7.934	7.887	7.663	8.371	8.768	7.583	7.696	9.085	7.41	8.202	5.746	7.939	6.903	5.701	5.604	6.684	4.993
20	8.437	8.902	7.678	7.775	8.398	7.244	7.677	8.098	7.508	9.003	9.04	7.407	7.235	7.812	6.999	7.353	7.126	5.545	6.395	6.441
21	7.79	7.33	7.958	8.228	8.776	8.401	7.263	8.121	9.001	9.274	8.47	6.785	7.226	6.339	8.219	6.469	6.147	6.63	5.182	6.897
22	8.257	8.528	8.2	9.223	8.376	8.03	10.565	8.575	7.379	8.387	8.183	6.476	7.128	6.715	8.23	8.811	5.356	6.13	5.704	6.431
23	8.271	7.374	7.963	8.726	8.399	7.564	7.655	8.984	8.705	9.692	7.792	7.096	6.539	6.277	7.253	7.357	5.246	6.934	7.211	6.064
24	7.033	8.531	8.226	8.021	7.131	7.667	8.193	8.007	8.02	9.508	7.966	7.312	6.517	6.674	9.487	8.268	5.11	6.167	6.302	5.226
25	8.503	8.062	8.577	8.434	7.521	8.456	8.173	8.587	8.589	7.285	8.601	7.318	8.567	7.782	8.418	6.835	5.977	6.285	6.256	5.581
26	7.399	8.298	9.192	8.086	8.267	8.413	6.907	8.242	8.377	8.769	8.099	7.603	7.361	8.533	8.193	7.194	6.159	6.618	5.828	6.359
27	8.504	8.199	7.506	8.35	8.486	8.655	8.453	8.14	8.534	8.223	8.446	6.737	6.796	6.577	7.729	7.011	6.916	7.186	6.769	6.657
28	8.382	7.787	7.223	7.934	8.443	8.354	7.752	8.54	7.45	8.239	8.614	7.653	7.569	7.311	7.8	7.139	6.146	6.478	6.378	5.224
29	7.361	8.696	8.245	8.53	7.788	7.029	8.85	7.704	8.675	8.336	8.561	6.387	7.203	6.544	7.532	8.047	5.211	5.307	7.542	6.767
30	8.554	8.699	8.467	9.636	9.132	8.03	8.768	8.361	7.266	8.776	8.549	6.953	7.029	7.582	6.7	6.916	6.135	5.64	5.115	5.494
31	8.067	8.184	8.683	9.185	8.383	8.614	7.774	8.59	7.635	8.256	9.102	6.261	7.918	7.509	7.879	6.622	5.606	6.077	5.717	6.502
32	8.936	7.449	7.588	8.5	8.54	7.703	8.404	7.796	7.502	8.384	9.046	6.645	6.576	6.937	7.335	7.498	5.35	5.875	6.417	6.64
33	8.677	9.215	8.185	7.528	9.096	7.959	8.721	7.685	6.167	7.708	8.134	6.328	7.027	6.426	7.753	6.228	5.87	6.13	7.586	5.664
34	8.186	8.075	8.364	8.281	8.011	8.072	8.193	7.927	7.367	9.314	8.059	5.958	6.534	7.769	7.93	7.075	5.033	5.712	6.437	5.523
35	7.098	9.052	7.972	6.822	9.259	8.329	7.778	8.203	8.089	9.176	7.289	6.443	7.517	6.796	5.876	7.141	6.167	6.623	5.485	5.519
36	7.971	7.591	7.68	7.728	8.974	8.909	8.252	8.073	8.441	9	7.923	6.958	6.763	5.679	6.424	6.885	6.277	5.847	6.296	6.61
37	8.521	7.994	8.064	8.187	8.533	7.6	7.935	8.31	7.847	8.635	8.198	7.409	7.152	6.599	7.873	7.961	6.201	6.364	7.115	5.533
38	7.552	8.581	7.201	9.238	9.264	8.218	7.638	7.822	8.385	8.495	8.18	8.306	6.687	7.937	8.429	7.123	5.999	6.027	6.01	6.792
39	7.658	9.383	7.301	9.471	7.613	8.198	8.55	8.574	8.969	7.726	8.032	6.587	7.071	7.76	8.118	7.529	5.98	5.819	5.609	5.208
40	7.98	7.185	6.517	8.36	8.541	8.65	7.551	8.926	7.896	6.735	8.385	7.914	7.018	6.923	7.577	7.911	6.023	5.958	6.24	5.447
41	8.348	7.868	8.12	7.701	8.199	7.006	7.763	7.675	7.984	7.257	7.611	7.256	6.264	7.258	8.598	7.275	5.618	6.05	5.594	5.752
42	7.66	7.922	8.067	7.498	7.998	7.852	7.923	9.267	8.208	8.386	8.635	7.07	7.719	6.652	6.966	6.576	5.307	5.241	7.014	5.354
43	7.407	8.056	7.563	8.049	8.084	7.753	8.373	8.669	7.465	8.588	8.827	8.384	7.802	7.58	8.002	6.139	6.706	5.831	7.563	5.556
44	7.404	8.189	7.697	8.761	8.632	9.295	7.892	7.679	8.961	7.812	8.314	7.865	5.819	6.929	7.298	6.559	5.925	6.776	7.863	5.993
45	8.762	8.333	8.277	7.466	7.762	7.18	8.347	8.515	8.012	9.605	7.622	6.441	6.51	7.105	6.407	5.738	5.955	5.893	6.269	6.222
46	8.195	7.781	6.839	7.918	8.89	8.865	7.517	8.79	8.824	7.777	7.626	7.17	6.826	7.128	8.076	7.135	5.462	6.671	6.299	5.522
47	8.397	8.897	8.322	8.317	8.146	8.314	7.529	8.354	6.871	6.994	9.029	7.06	6.314	7.36	7.35	7.389	5.758	5.436	7.005	6.591
48	7.751	8.271	7.624	8.616	9.03	7.868	8.309	8.816	7.81	8.367	9.332	6.132	6.674	6.781	7.709	7.054	5.167	6.38	6.102	5.691
49	7.95	8.196	7.296	7.596	7.032	8.018	7.828	8.611	8.472	7.902	8.181	6.631	7.692	8.328	7.804	7.769	5.441	5.54	6.116	5.712
50	7.99	8.914	7.706	8.153	6.375	8.526	8.224	8.333	8.309	7.517	8.192	6.657	7.001	7.651	7.834	7.717	6.135	6.308	7.674	5.333
51	8.11	8.629	8.82	8.425	8.247	7.676	8.192	8.328	7.834	8.537	8.419	7.107	6.837	6.125	7.442	6.506	5.249	4.699	7.344	4.88
52	8.419	9.295	8.481	8.499	9.831	7.973	8.746	8.281	7.024	8.467	8.858	6.408	6.051	6.839	6.969	6.519	5.565	6.177	6.382	5.956
53	8.409	7.916	8.049	8.573	8.419	7.933	8.05	8.277	7.259	8.103	9.17	7.2	7.037	5.825	8.232	6.179	5.634	6.135	6.827	5.285
54	7.669	7.95	8.267	8.154	9.08	9.349	8.14	7.333	7.753	8.878	7.519	6.95	6.955	5.804	7.593	6.256	5.722	5.75	6.519	5.439
55	7.154	9.406	7.407	8.066	8.235	8.94	8.058	8.05	9.127	8.958	7.445	9.229	7.933	7.361	7.063	7.513	5.825	6.499	6.145	5.404
56	7.391	8.937	8.922	8.088	8.501	7.402	8.264	7.896	7.618	7.538	7.759	5.958	6.784	6.597	6.428	6.146	6.289	6.798	5.803	5.08
57	8.752	7.892	9.511	7.394	9.16	7.157	9.711	8.66	8.483	8.853	7.953	7.165	7.851	6.608	7.552	5.587	6.518	6.063	5.663	6.967
58	8.981	7.611	7.039	8.858	7.447	7.79	8.144	8.214	7.677	9.444	8.566	7.839	7.414	7.59	7.439	6.541	5.559	5.334	5.541	6.229
59	7.797	8.421	7.59	7.103	8.171	8.492	8.681	8.483	7.067	7.882	8.219	7.364	7.533	6.59	8.337	6.655	7.598	6.766	6.27	7.007
60	8.176	8.496	7.997	8.706	9.383	7.96	7.275	8.248	8.947	9.111	9.378	7.998	6.777	6.353	6.682	6.653	6.521	6.231	6.898	6.246
61	8.087	7.746	8.667	8.619	7.217	8.202	9.004	6.68	7.165	8.442	8.748	7.275	6.299	6	8.545	6.764	5.27	5.808	6.911	5.087
62	8.801	8.027	8.763	8.477	8.516	8.23	8.177	8.566	8.609	7.565	9.719	7.53	7.185	6.896	7.173	6.832	6.261	5.197	6.632	5.447
63	9.051	8.2	7.28	8.498	8.5	7.735	8.343	8.156	8.266	8.875	7.424	7.275	6.032	8.011	7.112	6.679	5.344	6.031	5.917	5.39
64	9.369	8.595	6.649	8.329	8.685	9.265	8.464	8.8	8.49	7.87	7.713	6.473	7.373	7.195	7.213	7.385	6.318	5.714	5.918	5.479
65	8.873	8.31	7.251	8.523	8.803	8.624	7.839	8.9	8.049	8.423	7.401	8.395	7.098	6.364	7.07	6.76	5.359	6.904	6.52	4.096
66	8.39	7.797	8.544	7.895	8.542	7.542	7.686	7.328	7.894	7.542	7.966	7.667	6.441	6.55	7.384	7.418	5.988	6.123	6.596	5.045
67	8.749	8.036	9.081	8.26	8.191	7.274	8.112	7.336	8.332	7.88	10.001	6.357	6.123	5.984	9.377	6.646	6.053	6.138	6.509	5.574
68	8.144	7.937	7.472	7.308	7.564	7.848	7.539	6.997	7.221	8.489	7.995	6.885	7.232	6.308	7.508	7.811	6.138	6.146	6.128	5.645
69	7.713	8.682	7.157	8.947	9.444	8.087	8.287	8.329	8.416	7.845	8.762	8.015	7.151	6.024	8.048	5.365	6.323	5.761	5.58	5.159
70	8.033	8.716	8.163	7.915	9.122	7.555	8.164	7.931	8.32	7.925	8.554	6.7	7.3	7.506	7.849	6.862	6.198	5.064	7.102	5.426
71	9.006	7.577	8.188	7.662	8.519	7.857	7.838	8.204	8.553	8.824	7.918	8.751	7.699	5.952	6.729	6.256	6.289	4.848	6.519	5.923
72	8.223	8.173	7.59	8.981	9.628	7.913	8.266	8.794	7.227	8.201	9.371	6.942	6.809	6.125	8.189	5.959	4.925	6.256	6.234	6.215
73	10.89	7.542	8.313	8.284	8.352	7.508	8.219	7.802	7.812	8.948	8.014	6.512	8.609	6.01	7.678	6.341	6.264	6.172	6.451	5.655
74	7.383	8.716	9.345	7.952	8.627	7.319	8.342	7.297	7.989	7.498	8.986	5.572	7.576	5.999	7.793	7.111	5.536	6.519	7.013	5.794
75	8.46	7.197	8.582	8.814	7.632	8.267	9.048	7.784	7.997	8.728	7.614	6.847	6.318	6.853	6.827	6.847	5.597	5.974	6.381	5.141
76	7.857	7.287	7.46	8.44	8.657	9.077	8.458	7.601	8.454	8.037	9.037	6.761	7.498	6.589	7.181	7.39	6.135	5.377	6.92	5.962
77	9.352	7.884	7.989	7.71	8.563	8.386	8.879	7.85	7.987	7.343	10.035	6.412	7.463	5.453	7.133	6.656	5.709	5.419	6.04	4.971
78	8.365	7.628	8.602	8.514	7.556	8.582	7.315	6.9	8.102	6.716	8.491	7.549	5.942	6.716	7.77	7.569	5.766	8.359	6.599	6.201
79	7.898	8.26	8.896	8.549	7.96	8.432	8.274	7.249	7.803	8.974	7.977	5.958	7.902	5.331	7.38	6.232	6.143	6.31	7.142	6.071
80	8.727	8.277	8.139	8.359	10.448	8.355	9.208	7.836	7.424	7.988	9.267	7.33	7.678	6.912	7.463	6.233	6.135	6.518	6.659	5.018
81	7.887	8.278	7.66	7.46	8.045	9.294	7.818	8.824	7.302	9.84	7.844	7.407	7.78	6.851	7.868	5.772	5.919	6.14	6.275	5.508
82	7.833	8.098	7.717	7.888	9.186	8.902	8.244	8.112	8.134	8.06	8.02	7.053	8.314	6.845	8.304	6.728	4.856	5.357	6.432	5.994
83	7.417	10.204	7.768	7.348	8.022	8.271	8.861	8.197	7.709	8.961	8.882	6.526	7.418	7.131	6.937	6.065	6.737	5.913	5.828	6.009
84	8.682	7.536	7.061	8.073	7.597	7.74	7.781	7.343	9.039	8.002	8.88	7.669	7.714	7.72	6.277	6.67	6.482	4.978	5.745	5.39
85	7.751	7.561	7.778	7.657	8.901	8.184	7.689	8.86	8.004	8.458	7.706	6.519	7.662	6.945	7.475	6.45	7.143	5.663	6.487	6.232
86	8.442	8.19	8.167	7.215	8.321	7.773	8.218	7.379	7.387	8.031	8.07	6.895	7.769	6.106	7.199	7.04	4.987	5.644	6.559	5.339
87	8.863	8.296	7.469	8.238	8.319	7.854	9.041	8.508	8.651	9.138	7.371	6.795	8.268	6.499	6.91	7.158	5.033	5.446	6.601	4.882
88	8.237	8.71	8.513	8.4	6.933	8.179	8.009	7.112	8.778	8.255	8.09	7.272	7.02	7.274	7.29	7.551	6.201	4.876	6.71	5.773
89	8.583	9.278	7.308	8.682	9.157	7.836	8.374	7.931	8.344	7.873	7.89	8.025	6.764	7.791	7.645	6.655	6.38	5.778	7.404	5.2
90	8.44	8.052	7.763	7.732	8.716	7.887	8.296	7.921	8.45	8.17	8.754	6.444	8.024	6.461	8.173	7.262	5.4	6.134	6.95	5.953
91	8.184	7.434	6.52	8.537	7.723	9.457	7.85	7.715	8.519	7.949	8.238	7.448	8.095	6.871	8.203	7.043	7.047	5.573	6.714	6.344
92	7.254	7.533	6.718	8.828	8.379	8.094	8.761	8.219	8.183	7.661	9.04	7.585	9.293	6.659	8.402	5.892	6.277	5.094	6.532	5.325
93	7.615	7.59	6.925	7.819	8.418	7.743	8.252	8.036	8.302	8.562	8.007	7.243	8.968	6.757	6.764	7.032	6.16	5.329	6.587	6.124
94	6.031	8	7.696	8.677	7.951	8.339	7.327	8.209	8.879	7.683	8.108	7.511	8.456	5.638	7.341	7.755	6.167	4.845	7.018	5.073
95	6.667	7.83	7.388	8.216	7.623	8.602	8.584	8.59	8.455	8.275	8.771	6.925	6.201	6.606	8.261	7.982	5.597	4.859	6.184	5.623
96	8.43	8.247	7.285	7.994	7.758	8.845	8.304	7.919	7.733	8.731	8.367	7.055	7.31	7.401	8.599	6.932	5.768	6.019	6.515	5.783
97	8.382	7.668	7.398	7.72	8.498	7.009	7.204	8.248	8.785	7.707	8.873	6.434	7.274	6.743	7.838	7.17	5.597	6.619	7.149	6.551
98	8.324	8.998	7.44	8.997	9.67	8.39	7.094	8.069	7.975	8.452	8.242	7.536	9.218	7.538	5.261	7.125	5.856	6.395	6.035	6.1
99	8.294	6.871	7.66	8.03	8.149	7.669	9.434	8.046	8.447	9.429	8.642	6.895	7.566	6.421	7.114	6.999	6.147	5.271	6.715	6.321
100	8.3	7.05	8.738	8.284	7.418	7.324	8.987	8.456	7.955	7.386	8.308	6.838	6.975	7.184	7.674	7.553	5.999	5.612	6.065	6.32
101	7.092	7.983	8.269	7.882	7.629	8.621	8.431	7.673	7.503	7.297	8.148	7.746	7.396	5.373	6.926	6.559	5.706	7.002	5.23	6.239
102	8.524	7.768	8.445	8.257	7.152	8.321	7.984	9.19	7.464	8.499	7.909	5.758	6.757	7.194	7.043	6.872	4.764	6.942	8.076	6.418
103	7.406	7.867	7.434	8.575	7.676	9.163	7.326	8.907	8.35	8.503	7.79	6.888	7.357	7.891	7.313	6.743	5.649	5.85	5.642	5.256
104	7.261	8.777	7.052	8.309	7.603	8.94	8.294	7.507	7.615	8.354	8.183	5.977	6.064	6.285	7.103	6.201	6.148	5.344	6.593	5.733
105	7.831	8.319	6.699	8.097	7.724	6.682	8.505	8.198	8.569	8.599	7.582	6.576	6.625	6.184	7.49	6.578	5.892	5.797	6.479	4.956
106	8.003	7.901	7.558	9.275	7.805	8.38	8.764	7.079	9.123	8.164	8.886	7.047	6.066	7.89	6.202	6.326	5.236	5.034	5.994	6.737
107	7.682	8.741	8.352	7.723	7.805	9.051	7.708	8.398	8.149	8.685	8.412	6.421	7.212	7.243	7.597	5.878	6.916	6.689	6.089	5.629
108	7.868	7.7	9.33	7.367	8.669	8.646	7.415	8.72	7.517	8.542	7.785	6.919	7.645	7.502	6.569	5.383	6.052	6.426	6.635	6.891
109	8.749	8.172	8.811	8.193	8.43	8.056	7.92	7.764	7.649	8.478	8.271	8.242	7.268	6.33	6.847	5.958	6.444	5.819	6.79	6.218
110	8.301	8.346	10.501	8.392	10.116	8.276	6.922	8.319	8.015	8.034	8.408	6.821	6.645	7.51	8.37	5.294	5.344	7.353	6.517	7.184
111	8.93	8.245	9.047	7.017	9.136	8.203	8.138	7.746	8.753	8.6	8.519	7.202	6.716	6.119	7.713	6.485	4.64	7.389	5.876	7.099
112	8.621	8.381	7.218	8.872	8.595	7.795	6.32	8.491	8.171	8.339	7.726	8.158	7.425	6.848	6.727	6.809	5.775	6.582	6.998	5.456
113	8.58	8.775	8.31	8.495	8.61	9.049	7.141	9.107	8.185	8.188	7.999	7.15	7.506	6.831	7.435	6.257	5.365	7.22	5.9	4.987
114	8.504	7.769	7.453	7.828	8.031	9.604	7.81	8.117	7.421	7.511	8.195	7.894	6.333	7.367	7.224	6.982	6.222	6.692	6.524	5.877
115	7.909	8.171	7.764	8.562	8.583	8.282	8.42	7.89	8.415	7.969	8.118	8.143	6.802	6.024	6.402	5.307	5.27	6.997	7.814	6.915
116	8.44	7.362	8.679	7.53	8.541	8.278	7.238	7.434	7.676	6.713	7.969	7.571	7.38	7.197	6.897	6.407	6.178	5.686	6.559	6.093
117	9.404	7.995	8.681	7.949	8.508	8.894	8.499	8.295	8.727	6.949	7.932	6.776	6.318	6.532	8.312	6.597	6.053	7.524	6.573	5.569
118	8.237	8.131	7.361	8.815	7.41	8.536	8.123	9.227	7.556	7.633	8.288	7.178	7.152	8.288	7.479	6.489	5.62	6.7	6.446	5.608
119	7.356	8.222	8.711	8.569	9.486	9.039	7.694	8.685	8.539	7.051	8.704	6.584	6.896	8.194	9.116	6.264	5.86	5.781	7.587	6.037
120	9.604	8.452	9.007	7.404	7.916	8.153	8.192	7.964	8.059	8.417	8.183	7.157	6.744	6.92	6.852	6.898	5.441	6.222	7.511	5.408
121	7.773	8.494	8.129	9.368	7.923	8.059	7.938	8.248	8.662	8.206	8.537	5.597	6.264	7.434	6.967	7.494	5.456	6.289	6.656	5.575
122	8.461	7.649	9.168	8.596	8.6	8.098	7.683	8.012	8.802	7.931	7.282	7.061	6.981	8.18	7.27	6.154	5.62	6.928	6.31	6.258
123	7.526	7.12	7.568	7.444	8.16	8.516	7.76	9.084	8.394	8.848	8.157	7.233	6.937	7.797	7.437	6.718	6.273	7.193	6.187	4.841
124	8.652	7.678	8.374	7.513	9.087	7.551	8.171	8.375	7.831	7.81	7.109	7.321	7.171	7.591	8.754	5.048	6.87	6.215	5.866	6.451
125	8.708	8.382	8.208	8.404	8.032	8.282	7.46	8.881	7.645	8.484	8.051	6.296	6.879	6.209	6.133	5.574	5.606	6.917	6.168	6.24
126	8.75	8.667	9.071	8.133	8.446	7.88	7.098	9.831	8.563	8.535	7.774	6.624	5.777	6.465	7.48	5.915	6.511	6.451	6.446	6.446
127	7.982	8.594	8.941	7.941	7.714	8.127	8.027	8.258	8.473	8.111	8.874	7.222	6.759	7.41	6.236	6.383	6.5	6.592	6.911	5.667
128	7.67	7.406	7.495	7.28	7.393	7.903	8.578	9.209	7.507	8.981	8.376	7.066	6.475	6.673	7.774	6.303	6.329	6.666	6.635	6.157
129	7.584	8.25	9.338	7.783	8.089	9.222	8.64	6.634	6.975	8.525	8.447	6.715	6.408	8.586	7.463	6.906	6.797	6.649	6.685	6.233
130	9.294	7.281	8.664	7.925	7.066	8.52	7.512	8.439	8.004	7.848	7.798	6.131	6.534	6.451	6.888	6.822	5.35	5.587	5.782	6.058
131	8.474	7.565	8.728	8.071	8.92	8.3	8.193	7.938	8.263	8.405	8.558	7.533	6.575	6.357	7.423	5.928	5.497	6.437	5.287	4.976
132	9.155	6.234	7.725	7.302	7.926	7.412	8.223	8.427	8.503	7.624	7.808	7.058	6.95	7.293	6.638	6.621	5.441	6.768	5.912	6.904
133	8.697	8.186	8.447	7.533	8.03	7.434	7.119	7.853	7.794	8.108	7.785	7.23	6.31	7.961	8.683	7.189	6.312	7.189	6.616	6.857
134	7.889	7.954	8.36	9.026	9.139	6.571	7.929	7.896	8.558	7.363	8.548	6.885	7.122	5.857	8.544	6.408	5.896	6.585	6.583	6.024
135	8.073	7.638	7.634	9.7	7.709	7.8	8.191	8.602	8.285	8.295	8.029	6.459	6.377	6.985	7.051	6.279	5.318	6.251	6.442	4.799
136	10.426	8.493	7.651	7.508	8.726	8.626	7.65	8.128	8.193	7.677	7.979	6.302	6.904	6.888	7.188	7.298	7.254	7.214	6.144	4.886
137	8.905	9.235	7.214	8.058	8.153	8.303	8.031	8.348	7.69	7.323	7.804	7.418	6.809	8.116	7.102	5.787	6.339	8.11	6.707	7.294
138	9.998	7.715	8.609	9.171	7.83	9.33	8.062	7.495	8.07	8.896	7.933	6.967	7.225	8.284	7.008	7.257	5.594	6.702	6.061	6.432
139	7.769	8.745	8.848	8.716	7.38	7.68	8.394	8.1	7.732	8.673	7.348	8.477	6.775	6.375	7.199	7.817	6.016	6.888	6.237	6.279
140	9.203	8.175	8.23	9.879	8.648	7.013	8.589	8.242	8.351	8.628	8.449	7.15	5.668	7.346	6.872	6.461	5.344	6.745	6.144	5.29
141	8.642	8.158	7.93	7.683	8.373	6.357	8.286	8.223	8.781	7.279	8.819	7.997	6.751	5.958	8.027	5.919	5.383	6.195	6.205	5.82
142	9.443	8.242	7.477	7.537	9.165	8.033	8.286	7.606	8.737	7.492	9.032	7.213	6.984	7.299	8.199	5.725	4.842	5.529	6.278	4.741
143	7.034	7.038	7.362	8.352	9.736	6.945	7.662	8.468	7.994	8.193	8.025	7.319	6.79	5.782	7.284	5.606	7.067	7.065	7.375	5.745
144	8.341	8.062	8.318	8.597	8.246	8.989	7.905	7.495	8.381	7.489	7.087	7.26	6.183	6.031	6.05	5.417	6.018	6.094	6.402	6.738
145	7.052	8.684	9.725	7.776	7.453	6.578	7.607	7.678	8.78	7.935	9.549	6.682	6.316	6.009	7.111	6.075	6.167	6.066	6.953	5.72
146	8.605	7.64	8.889	8.817	8.332	7.547	7.639	8.714	7.796	6.609	8.293	7.301	6.173	6.552	8.388	7.087	5.094	6.461	5.793	5.302
147	7.655	7.585	8.406	8.021	8.555	8.289	8.301	8.766	8.532	7.359	9.248	8.274	6.762	6.295	7.44	6.326	5.779	7.52	6.28	5.611
148	8.397	7.37	8.59	6.953	8.55	7.669	8.403	7.497	7.769	8.199	7.603	7.845	8.023	6.392	6.031	5.503	4.764	5.701	6.507	6.396
149	7.484	8.1	7.506	8.279	8.456	8.538	8.052	9.032	7.745	9.112	7.801	8.038	6.42	6.037	7.375	5.936	5.811	6.007	6.921	6.206
150	8.064	8.027	8.032	8.093	7.974	7.697	7.401	8.191	8.046	8.287	8.206	7.589	7.227	5.958	6.071	6.793	4.843	6.996	5.143	6.007
Summary Statistics
	wild-type	pf13/PF13	wdr92/WDR92	pf23-1/PF23	pf23-4/PF23	pf22/PF22	oda8/ODA8	pf22/PF22; pf13/PF13	pf22/PF22; wdr92/WDR92	pf22/PF22; pf23-1/PF23	pf22/PF22; oda8/ODA8	oda8/ODA8; pf13/PF13	pf23-1/PF23; wdr92/WDR92	pf23-4/PF23; wdr92/WDR92	pf23-1/PF23; oda8/ODA8	pf23-4/PF23; oda8/ODA8	PF23/pf23-4: ODA8/oda8	wdr92/WDR92; pf13/PF13	pf23-1/PF23; pf13/PF13	pf23-4/PF23; pf13/PF13
Number of values	150	150	150	150	150	150	150	150	150	150	150	150	150	150	150	150	150	150	150	150
Minimum	6.031	6.234	6.517	6.63	6.375	6.357	6.32	6.634	6.167	6.609	6.793	5.437	5.246	5.331	5.261	5.048	4.64	3.974	5.115	4.096
Maximum	10.89	10.39	10.5	9.879	10.45	9.604	10.57	9.831	9.915	9.84	10.04	9.229	9.293	8.586	9.487	8.811	7.598	8.359	8.162	7.513
Range	4.859	4.151	3.984	3.249	4.073	3.247	4.245	3.197	3.748	3.231	3.242	3.792	4.047	3.255	4.226	3.763	2.958	4.385	3.047	3.417
Mean	8.189	8.143	8.011	8.155	8.34	8.116	8.12	8.158	8.072	8.228	8.324	7.114	7.024	6.838	7.452	6.753	5.856	6.103	6.477	5.867
Std. Deviation	0.7008	0.6126	0.7025	0.613	0.6924	0.6394	0.5936	0.5501	0.5615	0.6388	0.6031	0.6773	0.7067	0.7095	0.746	0.6945	0.5713	0.7073	0.6174	0.6137
Std. Error of Mean	0.05722	0.05002	0.05736	0.05005	0.05653	0.05221	0.04847	0.04491	0.04585	0.05216	0.04925	0.0553	0.0577	0.05793	0.06091	0.0567	0.04664	0.05775	0.05041	0.05011
