# Supplementary material for: Gene dosage of independent dynein arm motor preassembly factors influences cilia assembly in Chlamydomonas reinhardtii
Source: PLoS Genet. 2024 Mar 18;20(3):e1011038. doi: 10.1371/journal.pgen.1011038 (PMC11020789; doi:10.1371/journal.pgen.1011038)
Supplement: S12 Table — (XLSX) [file pgen.1011038.s019.xlsx]

## Sheet: Whole cell extract
Table S12: Normalized immunoblot intensities of PF23 abundance in gametic whole cell extracts from double heterozygous diploids with pf23-1 and/or wdr92 or oda8 mutations.
Supplemental Data for Fig 8. Values are quantification of PF23 protein in the strains indicated.
The intensity of each band was normalized to total protein stain and then calculated as a ratio of wild-type abundance (in parentheses). Each row represents a technical or biological replicate.
Whole Cell Extracts
	(wild-type)
	PF23/PF23; WDR92/WDR92	pf23/PF23; wdr92/WDR92	pf23/PF23	wdr92/WDR92
	0.590772	0.219907	0.478875	0.716589
	1.40923	0.325002	0.676084	0.999614
	0.924185	0.219512	0.422719	0.7707
	1.07582	0.407809	0.544719	0.755343
	0.988254	0.282766	0.486872	0.76033
	1.01175	0.334253	0.322584	0.763688
	0.913793	0.419402	0.564854	1.19459
	1.08621	0.54083	0.490966	1.31945
	(wild-type)
	PF23/PF23; ODA8/ODA8	pf23/PF23; oda8/ODA8	pf23/PF23	oda8/ODA8
	1.05488	0.433885	0.341764	0.756061
	0.945116	0.547238	0.502531	1.02783
	0.835794	0.372079	0.806122	0.815035
	1.16421	0.3997	0.667804	1.28482
	0.914778	0.538928	0.562813	1.23026
	1.08522	0.659346	0.610086	1.31794
