# Supplementary material for: Gene dosage of independent dynein arm motor preassembly factors influences cilia assembly in Chlamydomonas reinhardtii
Source: PLoS Genet. 2024 Mar 18;20(3):e1011038. doi: 10.1371/journal.pgen.1011038 (PMC11020789; doi:10.1371/journal.pgen.1011038)
Supplement: S13 Table — (XLSX) [file pgen.1011038.s020.xlsx]

## Sheet: Cytoplasmic + cycloheximide
Table S13: Normalized immunoblot intensities of gametic cytoplasmic extracts of PF23 abundance in diploids heterozygous for pf23-1 or pf23-4 and wdr92.
Supplemental Data for Fig 9. Values are quantification of PF23 protein in the strains indicated.
The intensity of each band was normalized to total protein stain and then calculated as a ratio of wild-type abundance (in parentheses). Each row represents a technical or biological replicate.
sum' (column c) is the total of columns D and E from the same diploid strain. 'wt': wild-type PF23 protein, 'mut': mutant PF23 protein.
	Wild-type	sum	pf23-1/PF23; wdr92/WDR92 (wt)	pf23-1/PF23; wdr92/WDR92 (mut)	pf23-4/PF23; wdr92/WDR92
	0.827175	0.803277	0.466018	0.329709	0.433733
	1.22029	1.17302	0.638601	0.527534	0.353687
	0.95254	0.71972	0.38112	0.38112	0.502949
	0.805083	0.881737	0.432769	0.436421	0.335252
	1.19492	1.02217	0.422914	0.47695	0.399011
	1.02789	0.764158	0.428659	0.306203	0.722659
	1.02734	1.34801	0.802017	0.412855	0.43973
	0.944771	0.770373	0.325509	0.325509	0.762762
	0.848437	0.77641	0.495123	0.331529	0.44407
	1.00581	1.10986	0.738534	0.401018	0.367984
	1.14575	1.06968	0.453369	0.453369	0.630313
	Wild-type	sum	pf23-1/PF23; oda8/ODA8 (wt)	pf23-1/PF23; oda8/ODA8 (mut)	pf23-4/PF23; oda8/ODA8
	0.678789	1.01696	0.452847	0.41128	0.461641
	1.07259	0.903902	0.406339	0.470486	0.333274
	0.85328	0.886688	0.352869	0.490271	0.509796
	1.1371	1.17817	0.481971	0.487902	0.37854
	1.00962	0.540441	0.255506	0.255506	0.29548
	0.749973	0.583584	0.242776	0.301524	0.309797
	1.14708	0.771699	0.353125	0.409734	0.261018
	0.997392	0.732965	0.339485	0.388612	0.346595
	1.00926	0.873311	0.372533	0.368563	0.372611
	0.99335	0.704835	0.373558	0.373558	0.446909
