# Supplementary material for: Gene dosage of independent dynein arm motor preassembly factors influences cilia assembly in Chlamydomonas reinhardtii
Source: PLoS Genet. 2024 Mar 18;20(3):e1011038. doi: 10.1371/journal.pgen.1011038 (PMC11020789; doi:10.1371/journal.pgen.1011038)
Supplement: S14 Table — (XLSX) [file pgen.1011038.s021.xlsx]

## Sheet: Sheet1
Table S14: Normalized immunoblot intensities of PF23 abundance in gametic haploid and diploid strains with wdr92 mutations
Data for Fig S7. Values are quantification of PF23 protein in the strains indicated.
The intensity of each band was normalized to total protein stain and then calculated as a ratio of wild-type abundance (in parentheses). Each row represents a technical or biological replicate.
WDR92/WDR92	wdr92/WDR92	WDR92	wdr92
1	0.717	0.698	0.847
0.67	0.687	0.477	0.854
0.449	0.615	1.279	1.689
1	1.093	1.008	1.486
1.49	1.514	1.347	1.632
0.778	1.742	1.063	1.519
1	0.843	0.824	0.547
1.026	0.897	0.653	0.418
1.078	0.891
1	0.864
